# Supplementary material for: Bassoon contributes to tau-seed propagation and neurotoxicity
Source: Nat Neurosci. 2022 Nov 7;25(12):1597–607. doi: 10.1038/s41593-022-01191-6 (PMC9708566; doi:10.1038/s41593-022-01191-6)
Supplement: Supplementary file 3 — Tau-seed interactome and tau monomer interactome. Tau monomer interactome in PS19 mouse brains. Monomeric tau isolated from F17 from PS19 brain homogenates was subjected to quantitative mass spectrometry; n = 3. Tau-seed interactome in PS19 mouse brains. HMW tau seed isolated from F9 from PS19 brain homogenates was subjected to quantitative mass spectrometry; n = 3. [file 41593_2022_1191_MOESM3_ESM.xlsx]

## Sheet: Tau monomer interactome
Supplementary File 1. Tau monomer interactome in PS19 mice brains. Monomeric tau isolated from Fraction-17 from PS19 brain homogenates were subjected to quantitative Mass Spectrometry; n=3.
Comparison TauAbHT7-PS19 (Tau monomer) vs IgG-PS19 (Tau monomer)										IgG_PS19 (Tau Monomer) (Note: Zero is replaced with 0.001)			TauAbHT7_PS19 (Tau Monomer) (Note: Zero is replaced with 0.001)
										14	16	18	20	22	24
Protein FDR Confidence: Combined	Master	Accession	Description	Exp. q-value: Combined	-log10(p-value)	log2(Avg-TauAbHT7_PS19 (Tau monomer)/Avg-IgG_PS19(Tau monomer))	p-value (t-test)	Avg-IgG_PS19 (Tau monomer)	Avg-TauAbHT7_PS19 (Tau monomer)	Abundance Ratio: (128C, 2) / (131, 2)	Abundance Ratio: (129C, 2) / (131, 2)	Abundance Ratio: (130C, 2) / (131, 2)	Abundance Ratio: (128C, 3) / (131, 3)	Abundance Ratio: (129C, 3) / (131, 3)	Abundance Ratio: (130C, 3) / (131, 3)	Sum PEP Score	Coverage [%]	# Peptides	# PSMs	# Unique Peptides	# Protein Groups	# AAs	MW [kDa]	calc. pI	Score Sequest HT: Sequest HT	# Peptides (by Search Engine): Sequest HT	Biological Process	Cellular Component	Molecular Function	Pfam IDs	Entrez Gene ID	Ensembl Gene ID	Gene Symbol	Chromosome	KEGG Pathways	WikiPathways	Modifications
High	Master Protein	Q9CWJ9	Bifunctional purine biosynthesis protein PURH OS=Mus musculus GN=Atic PE=1 SV=2	0	1.39465	10.2881	0.0403043	0.001	1.25033	0.001	0.001	0.001	1.078	0.914	1.759	42.718	24	9	16	9	1	592	64.2	6.76	44.48	9	metabolic process;response to stimulus	membrane;mitochondrion	catalytic activity;protein binding	Pf01808, Pf02142	108147	ENSMUSG00000026192.13	Atic	1	Metabolic pathways; Purine metabolism; Antifolate resistance; One carbon pool by folate	Purine metabolism; One Carbon Metabolism
High	Master Protein	V9GX06	Protein Gm11214 (Fragment) OS=Mus musculus GN=Gm11214 PE=1 SV=1	0	1.04431	9.75878	0.090301	0.001	0.866333	0.001	0.001	0.001	0.812	0.412	1.375	50.269	14	3	113	1	1	183	19.9	7.42	337.38	3	metabolic process		catalytic activity	Pf02800		ENSMUSG00000099294.1		4
Medium	Master Protein	Q9UKZ1	CCR4-NOT transcription complex subunit 11 OS=Homo sapiens GN=CNOT11 PE=1 SV=1	0.015	1.77793	9.67125	0.0166751	0.001	0.815333	0.001	0.001	0.001	1.027	0.689	0.73	1.823	4	1	1	1	1	510	55.2	6.4	0	1	cell proliferation;metabolic process;regulation of biological process;response to stimulus	cytoplasm;cytosol;nucleus	protein binding	Pf10155	55571	ENSG00000158435.7	C2orf29; CNOT11	2
High	Master Protein	A0A087WUM0	Protein SYNJ2BP-COX16 (Fragment) OS=Homo sapiens GN=SYNJ2BP-COX16 PE=4 SV=1	0.003	0.632591	9.64085	0.233029	0.001	0.798333	0.001	0.001	0.001	0.174	1.723	0.498	3.24	6	1	2	1	1	186	20.8	5.19	4.59	1		membrane	protein binding	Pf00595, Pf13180, Pf14138		ENSG00000258644.5		14
High	Master Protein	Q810J8	Zinc finger FYVE domain-containing protein 1 OS=Mus musculus GN=Zfyve1 PE=1 SV=2	0.001	0.812331	9.44018	0.154053	0.001	0.694667	0.001	0.001	0.001	0.559	0.24	1.285	4.282	3	1	1	1	1	777	86.9	7.34	2.34	1	cell communication;metabolic process;regulation of biological process;response to stimulus	endoplasmic reticulum;Golgi;membrane;vacuole	metal ion binding	Pf01363	217695	ENSMUSG00000042628.7	Zfyve1	12
High	Master Protein	A0A1B0GS58	Glutaredoxin-3 OS=Mus musculus GN=Glrx3 PE=1 SV=1	0	1.09184	9.41715	0.0809401	0.001	0.683667	0.001	0.001	0.001	0.608	0.369	1.074	8.759	9	3	8	3	1	374	41.7	6.54	23.84	3	cellular homeostasis;metabolic process;regulation of biological process	spliceosomal complex	catalytic activity	Pf00085, Pf00462, Pf02114, Pf02966, Pf13098, Pf13905		ENSMUSG00000031068.8		7
High	Master Protein	P09104	Gamma-enolase OS=Homo sapiens GN=ENO2 PE=1 SV=3	0	0.839975	9.38298	0.144552	0.001	0.667667	0.001	0.001	0.001	0.5	0.279	1.224	187.518	55	16	214	1	1	434	47.2	5.03	841.18	16	metabolic process	cytoplasm;cytosol;membrane	catalytic activity;metal ion binding;protein binding	Pf00113, Pf03952, Pf13378	2026	ENSG00000111674.8	ENO2	12	HIF-1 signaling pathway; Carbon metabolism; Glycolysis / Gluconeogenesis; RNA degradation; Biosynthesis of amino acids; Metabolic pathways	Glycolysis and Gluconeogenesis
High	Master Protein	Q9D819	Inorganic pyrophosphatase OS=Mus musculus GN=Ppa1 PE=1 SV=1	0	1.42315	9.31817	0.0377445	0.001	0.638333	0.001	0.001	0.001	0.834	0.399	0.682	23.129	28	7	18	7	1	289	32.6	5.6	47.36	7	metabolic process	cytoplasm	catalytic activity;metal ion binding	Pf00719	67895	ENSMUSG00000020089.8	Ppa1	10	Oxidative phosphorylation	Hypothetical Network for Drug Addiction
High	Master Protein	P09405	Nucleolin OS=Mus musculus GN=Ncl PE=1 SV=2	0	1.08743	9.29997	0.0817657	0.001	0.630333	0.001	0.001	0.001	0.501	0.382	1.008	7.793	4	2	5	2	1	707	76.7	4.75	13.49	2	regulation of biological process;response to stimulus;transport	cell surface;cytoplasm;membrane;nucleus	DNA binding;metal ion binding;protein binding;RNA binding	Pf00076, Pf13893, Pf14259	17975	ENSMUSG00000026234.12	Ncl	1		PluriNetWork; mRNA processing
High	Master Protein	P07724	Serum albumin OS=Mus musculus GN=Alb PE=1 SV=3	0	1.55999	9.29462	0.027543	0.001	0.628	0.001	0.001	0.001	0.675	0.425	0.784	21.776	8	4	14	4	1	608	68.6	6.07	40.39	4	cell communication;regulation of biological process;response to stimulus;transport	cytoplasm;endoplasmic reticulum;extracellular;Golgi;nucleus	DNA binding;metal ion binding;protein binding	Pf00273	11657	ENSMUSG00000029368.10	Alb	5	Thyroid hormone synthesis
High	Master Protein	A2A690	Protein TANC2 OS=Mus musculus GN=Tanc2 PE=1 SV=1	0	0.821021	9.2062	0.151001	0.001	0.590667	0.001	0.001	0.001	0.258	1.102	0.412	4.614	1	1	2	1	1	1994	220.1	7.97	6.16	1			protein binding	Pf00023, Pf12796, Pf13414, Pf13424, Pf13606, Pf13637, Pf13857, Pf15402	77097	ENSMUSG00000053580.16	Tanc2	11
High	Master Protein	G3X9Y1	Synaptotagmin III, isoform CRA_a OS=Mus musculus GN=Syt3 PE=1 SV=1	0	1.04345	9.19558	0.0904801	0.001	0.586333	0.001	0.001	0.001	0.563	0.271	0.925	8.17	4	1	4	1	1	587	63.2	6.62	11.89	1	cell differentiation;cell organization and biogenesis;regulation of biological process;response to stimulus;transport	endosome;membrane	metal ion binding;protein binding	Pf00077, Pf02023, Pf13650	20981	ENSMUSG00000030731.13	Syt3	7
High	Master Protein	P49443	Protein phosphatase 1A OS=Mus musculus GN=Ppm1a PE=1 SV=1	0	1.38943	9.19229	0.0407918	0.001	0.585	0.001	0.001	0.001	0.381	0.802	0.572	18.566	17	6	9	6	1	382	42.4	5.36	24.6	6	metabolic process;regulation of biological process;response to stimulus	cytoplasm;cytosol;membrane;nucleus	catalytic activity;metal ion binding;protein binding;signal transducer activity	Pf00481, Pf07830	19042	ENSMUSG00000021096.10	Ppm1a	12	MAPK signaling pathway	MAPK signaling pathway
High	Master Protein	Q8VCD6	Receptor expression-enhancing protein 2 OS=Mus musculus GN=Reep2 PE=1 SV=2	0	0.86218	9.16491	0.137347	0.001	0.574	0.001	0.001	0.001	0.411	0.269	1.042	11.078	19	2	25	2	1	254	28.4	9.41	93.85	2	cell organization and biogenesis;regulation of biological process;transport	endoplasmic reticulum;membrane	protein binding	Pf03134	225362	ENSMUSG00000038555.7	Reep2	18
Medium	Master Protein	A0A0R4J008	Histone deacetylase OS=Mus musculus GN=Hdac2 PE=1 SV=1	0.013	1.60829	9.16407	0.0246439	0.001	0.573667	0.001	0.001	0.001	0.644	0.392	0.685	1.899	2	1	1	1	1	488	55.3	5.91	3.05	1	cell differentiation;cell organization and biogenesis;metabolic process;regulation of biological process;response to stimulus	chromosome;cytoplasm;nucleus	catalytic activity;DNA binding;metal ion binding;protein binding;RNA binding	Pf00850	15182	ENSMUSG00000019777.16	Hdac2	10	Epstein-Barr virus infection; Huntington's disease; Transcriptional misregulation in cancer; Notch signaling pathway; Thyroid hormone signaling pathway; Cell cycle; Pathways in cancer; Alcoholism; Viral carcinogenesis; Chronic myeloid leukemia; Longevity regulating pathway - multiple species	PluriNetWork; Histone modifications; TNF-alpha NF-kB Signaling Pathway; Estrogen signaling; Delta-Notch Signaling Pathway; Notch Signaling Pathway
High	Master Protein	P12658	Calbindin OS=Mus musculus GN=Calb1 PE=1 SV=2	0	1.47536	9.08304	0.0334689	0.001	0.542333	0.001	0.001	0.001	0.599	0.345	0.683	13.301	14	3	10	3	1	261	30	4.83	20.84	3	cellular homeostasis;regulation of biological process;response to stimulus	cytoplasm;cytosol;nucleus	metal ion binding	Pf00036, Pf13405, Pf13499	12307	ENSMUSG00000028222.2	Calb1	4	Endocrine and other factor-regulated calcium reabsorption
High	Master Protein	Q9JM14	5'(3')-deoxyribonucleotidase, cytosolic type OS=Mus musculus GN=Nt5c PE=1 SV=1	0	1.41408	9.06519	0.0385403	0.001	0.535667	0.001	0.001	0.001	0.63	0.32	0.657	17.432	32	3	14	3	1	200	23.1	5.49	40.98	3	metabolic process	cytoplasm;cytosol;mitochondrion;nucleus	catalytic activity;metal ion binding;nucleotide binding;receptor activity;signal transducer activity	Pf06941, Pf13419	50773	ENSMUSG00000020736.12	Nt5c	11	Metabolic pathways; Nicotinate and nicotinamide metabolism; Purine metabolism; Pyrimidine metabolism	Purine metabolism
High	Master Protein	Q9BYC2	Succinyl-CoA:3-ketoacid coenzyme A transferase 2, mitochondrial OS=Homo sapiens GN=OXCT2 PE=2 SV=2	0	1.00023	9.04985	0.0999465	0.001	0.53	0.001	0.001	0.001	0.471	0.25	0.869	16.932	6	3	20	2	1	517	56.1	7.14	53.92	3	metabolic process	mitochondrion;organelle lumen	catalytic activity	Pf01144	64064	ENSG00000198754.5	OXCT2	1	Butanoate metabolism; Synthesis and degradation of ketone bodies; Valine, leucine and isoleucine degradation
High	Master Protein	Q8BIW1	Protein prune homolog OS=Mus musculus GN=Prune PE=1 SV=1	0	1.32642	9.02975	0.047161	0.001	0.522667	0.001	0.001	0.001	0.566	0.301	0.701	27.844	17	6	22	6	1	454	50.2	5.11	55.42	6	metabolic process;regulation of biological process	cytoplasm;cytosol;nucleus	catalytic activity;metal ion binding;protein binding	Pf01368, Pf02833	229589	ENSMUSG00000015711.8	Prune; Prune1	3	Purine metabolism	Purine metabolism
High	Master Protein	P45591	Cofilin-2 OS=Mus musculus GN=Cfl2 PE=1 SV=1	0	0.732633	9.00562	0.185083	0.001	0.514	0.001	0.001	0.001	0.284	0.229	1.029	32.99	38	6	26	4	1	166	18.7	7.88	89.02	6	cell organization and biogenesis;cellular homeostasis;regulation of biological process	cytoplasm;cytoskeleton;nucleus	protein binding	Pf00241	12632	ENSMUSG00000062929.7	Cfl2	12	Regulation of actin cytoskeleton; Axon guidance; Pertussis; Fc gamma R-mediated phagocytosis	G13 Signaling Pathway; Regulation of Actin Cytoskeleton
High	Master Protein	Q3UGR5	Haloacid dehalogenase-like hydrolase domain-containing protein 2 OS=Mus musculus GN=Hdhd2 PE=1 SV=2	0	0.798589	8.99624	0.159005	0.001	0.510667	0.001	0.001	0.001	0.336	0.226	0.97	4.393	8	1	5	1	1	259	28.7	6.05	16.16	1	metabolic process		catalytic activity;metal ion binding;protein binding	Pf00702, Pf13242, Pf13344, Pf13419	76987	ENSMUSG00000025421.14	Hdhd2	18
High	Master Protein	Q9D8C9	Purine nucleoside phosphorylase OS=Mus musculus GN=Pnp2 PE=1 SV=1	0.002	1.99342	8.98489	0.0101527	0.001	0.506667	0.001	0.001	0.001	0.545	0.405	0.57	3.527	7	1	4	1	1	305	33.9	5.81	10.14	1	metabolic process	cytoplasm;extracellular;nucleus	catalytic activity	Pf01048	667034	ENSMUSG00000068417.7	Pnp2	14	Metabolic pathways; Nicotinate and nicotinamide metabolism; Purine metabolism; Pyrimidine metabolism	Purine metabolism
Medium	Master Protein	Q9DB25	Dolichyl-phosphate beta-glucosyltransferase OS=Mus musculus GN=Alg5 PE=1 SV=1	0.016	2.15417	8.98204	0.00701177	0.001	0.505667	0.001	0.001	0.001	0.495	0.438	0.584	1.769	4	1	2	1	1	324	36.8	8.6	2.36	1	metabolic process	endoplasmic reticulum;membrane	catalytic activity	Pf00535, Pf10111, Pf13641	66248	ENSMUSG00000036632.9	Alg5	3	Metabolic pathways; N-Glycan biosynthesis
High	Master Protein	Q99NB1	Acetyl-coenzyme A synthetase 2-like, mitochondrial OS=Mus musculus GN=Acss1 PE=1 SV=1	0	1.13465	8.97728	0.0733421	0.001	0.504	0.001	0.001	0.001	0.576	0.226	0.71	4.757	4	1	4	1	1	682	74.6	6.98	8.71	1	metabolic process	mitochondrion;organelle lumen	catalytic activity;nucleotide binding	Pf00501, Pf13193	68738	ENSMUSG00000027452.11	Acss1	2	Pyruvate metabolism; Metabolic pathways; Glycolysis / Gluconeogenesis; Propanoate metabolism; Carbon metabolism
High	Master Protein	Q8CJG0	Protein argonaute-2 OS=Mus musculus GN=Ago2 PE=1 SV=3	0.003	1.81281	8.96771	0.0153881	0.001	0.500667	0.001	0.001	0.001	0.626	0.442	0.434	3.069	2	1	2	1	1	860	97.2	9.19	2.5	1	cell differentiation;cell organization and biogenesis;development;metabolic process;regulation of biological process;response to stimulus	cytoplasm;cytosol;membrane;mitochondrion;nucleus	catalytic activity;DNA binding;metal ion binding;protein binding;RNA binding	Pf02170, Pf02171, Pf08699	239528	ENSMUSG00000036698.10	Ago2; Eif2c2	15
High	Master Protein	Q9D1A2	Cytosolic non-specific dipeptidase OS=Mus musculus GN=Cndp2 PE=1 SV=1	0	1.42232	8.95807	0.0378167	0.001	0.497333	0.001	0.001	0.001	0.696	0.394	0.402	79.314	43	14	56	14	1	475	52.7	5.66	175.1	14	metabolic process	cytoplasm;cytosol	catalytic activity;metal ion binding	Pf01546, Pf07687	66054	ENSMUSG00000024644.16	Cndp2	18	Histidine metabolism; Arginine and proline metabolism; Metabolic pathways; beta-Alanine metabolism
High	Master Protein	Q9QXY6	EH domain-containing protein 3 OS=Mus musculus GN=Ehd3 PE=1 SV=2	0	1.04735	8.90589	0.0896703	0.001	0.479667	0.001	0.001	0.001	0.396	0.265	0.778	132.778	49	23	80	16	1	535	60.8	6.46	267.16	23	cell organization and biogenesis;metabolic process;regulation of biological process;transport	cytoplasm;cytosol;endosome;membrane	metal ion binding;nucleotide binding;protein binding	Pf00350, Pf01926, Pf12763	57440	ENSMUSG00000024065.7	Ehd3	17	Endocytosis
High	Master Protein	O95232	Luc7-like protein 3 OS=Homo sapiens GN=LUC7L3 PE=1 SV=2	0	0.834463	8.89885	0.146399	0.001	0.477333	0.001	0.001	0.001	0.399	0.167	0.866	4.74	4	1	7	1	1	432	51.4	9.79	13.79	1	cell organization and biogenesis;metabolic process	nucleus;spliceosomal complex	DNA binding;protein binding;RNA binding	Pf03194	51747	ENSG00000108848.15	LUC7L3	17
High	Master Protein	A0A0R4J0G0	Phosphoenolpyruvate carboxykinase [GTP], mitochondrial OS=Mus musculus GN=Pck2 PE=1 SV=1	0	0.942698	8.8806	0.114104	0.001	0.471333	0.001	0.001	0.001	0.391	0.218	0.805	8.245	3	1	8	1	1	667	73.4	7.74	31.45	1	cellular homeostasis;metabolic process;regulation of biological process;response to stimulus	mitochondrion	catalytic activity;metal ion binding;nucleotide binding	Pf00821	74551	ENSMUSG00000040618.6	Pck2	14	FoxO signaling pathway; PPAR signaling pathway; Pyruvate metabolism; Citrate cycle (TCA cycle); Insulin signaling pathway; Metabolic pathways; Insulin resistance; Glycolysis / Gluconeogenesis; Proximal tubule bicarbonate reclamation; Adipocytokine signaling pathway; PI3K-Akt signaling pathway; AMPK signaling pathway; Glucagon signaling pathway	PPAR signaling pathway; Adipogenesis genes
High	Master Protein	Q99KH8	Serine/threonine-protein kinase 24 OS=Mus musculus GN=Stk24 PE=1 SV=1	0	1.09324	8.84235	0.0806783	0.001	0.459	0.001	0.001	0.001	0.627	0.184	0.566	9.243	7	2	12	2	1	431	47.9	5.43	33.1	2	cell communication;cell death;cell organization and biogenesis;metabolic process;regulation of biological process;response to stimulus	cytoplasm;cytosol;membrane;nucleus	catalytic activity;metal ion binding;nucleotide binding;protein binding;signal transducer activity	Pf00069, Pf06840, Pf07714	223255	ENSMUSG00000063410.7	Stk24	14
High	Master Protein	Q9D024	Coiled-coil domain-containing protein 47 OS=Mus musculus GN=Ccdc47 PE=1 SV=2	0.002	1.4892	8.81164	0.0324189	0.001	0.449333	0.001	0.001	0.001	0.604	0.423	0.321	3.47	4	1	1	1	1	483	55.8	4.84	3.09	1	cell differentiation;cell organization and biogenesis;metabolic process;regulation of biological process;response to stimulus	endoplasmic reticulum;membrane	metal ion binding;RNA binding	Pf07946	67163	ENSMUSG00000078622.8	Ccdc47	11
High	Master Protein	Q8BVQ5	Protein phosphatase methylesterase 1 OS=Mus musculus GN=Ppme1 PE=1 SV=5	0	1.3039	8.80735	0.0496708	0.001	0.448	0.001	0.001	0.001	0.633	0.275	0.436	16.99	8	3	13	3	1	386	42.2	5.97	39.43	3	metabolic process;regulation of biological process		catalytic activity;enzyme regulator activity;protein binding	Pf00561, Pf07819, Pf12695, Pf12697	72590	ENSMUSG00000030718.9	Ppme1	7
Medium	Master Protein	Q9D4H8	Cullin-2 OS=Mus musculus GN=Cul2 PE=1 SV=2	0.014	1.16005	8.76598	0.0691758	0.001	0.435333	0.001	0.001	0.001	0.346	0.286	0.674	1.867	3	1	1	1	1	745	86.8	7.01	0	1	metabolic process		catalytic activity;protein binding	Pf00888, Pf10557	71745	ENSMUSG00000024231.14	Cul2	18	Ubiquitin mediated proteolysis; HIF-1 signaling pathway; Pathways in cancer; Renal cell carcinoma
High	Master Protein	Q6PAM1	Alpha-taxilin OS=Mus musculus GN=Txlna PE=1 SV=1	0.005	1.24323	8.75043	0.0571173	0.001	0.430667	0.001	0.001	0.001	0.452	0.235	0.605	2.819	3	1	1	1	1	554	62.3	6.74	2.46	1	transport	cytoplasm;membrane	protein binding	Pf09728	109658	ENSMUSG00000053841.15	Txlna	4		TNF-alpha NF-kB Signaling Pathway
High	Master Protein	O88712	C-terminal-binding protein 1 OS=Mus musculus GN=Ctbp1 PE=1 SV=2	0	1.11877	8.72224	0.0760723	0.001	0.422333	0.001	0.001	0.001	0.38	0.233	0.654	25.838	16	6	20	6	1	441	47.7	6.77	51.36	6	cell differentiation;metabolic process;regulation of biological process	cytoplasm;cytosol;nucleus	catalytic activity;nucleotide binding;protein binding	Pf00389, Pf02826	13016	ENSMUSG00000037373.12	Ctbp1	5	Wnt signaling pathway; Notch signaling pathway; Pathways in cancer; Chronic myeloid leukemia	Wnt Signaling Pathway NetPath; Wnt Signaling Pathway and Pluripotency; Notch Signaling Pathway; PluriNetWork
High	Master Protein	P32921	Tryptophan--tRNA ligase, cytoplasmic OS=Mus musculus GN=Wars PE=1 SV=2	0	1.43715	8.7131	0.0365469	0.001	0.419667	0.001	0.001	0.001	0.405	0.285	0.569	9.661	10	3	10	3	1	481	54.3	6.89	27.54	3	metabolic process;regulation of biological process	cytoplasm;cytosol;nucleus	catalytic activity;enzyme regulator activity;nucleotide binding;protein binding	Pf00458, Pf00579	22375	ENSMUSG00000021266.16	Wars	12	Aminoacyl-tRNA biosynthesis	Tryptophan metabolism
High	Master Protein	P06733	Alpha-enolase OS=Homo sapiens GN=ENO1 PE=1 SV=2	0	1.6184	8.71195	0.0240771	0.001	0.419333	0.001	0.001	0.001	0.421	0.304	0.533	147.169	33	15	289	1	1	434	47.1	7.39	983.91	15	metabolic process;regulation of biological process;response to stimulus	cell surface;cytoplasm;cytosol;membrane;nucleus	catalytic activity;DNA binding;metal ion binding;protein binding;RNA binding	Pf00113, Pf03952, Pf13378	2023	ENSG00000074800.13	ENO1	1	HIF-1 signaling pathway; Carbon metabolism; Glycolysis / Gluconeogenesis; RNA degradation; Biosynthesis of amino acids; Metabolic pathways	Glycolysis and Gluconeogenesis
High	Master Protein	Q99J77	N-acetylneuraminic acid synthase (Sialic acid synthase) OS=Mus musculus GN=Nans PE=1 SV=1	0.002	1.37145	8.70621	0.0425157	0.001	0.417667	0.001	0.001	0.001	0.454	0.249	0.55	4.11	6	2	3	2	1	359	40	7.06	4.82	2	metabolic process	cytoplasm;cytosol	catalytic activity	Pf03102, Pf08666	94181	ENSMUSG00000028334.10	Nans	4	Metabolic pathways; Amino sugar and nucleotide sugar metabolism
High	Master Protein	P28658	Ataxin-10 OS=Mus musculus GN=Atxn10 PE=1 SV=2	0	1.26336	8.7039	0.0545308	0.001	0.417	0.001	0.001	0.001	0.42	0.24	0.591	20.623	10	4	13	4	1	475	53.7	5.25	35.64	4	cell organization and biogenesis	cytoplasm;cytosol;membrane	protein binding	Pf09759	54138	ENSMUSG00000016541.9	Atxn10	15
High	Master Protein	Q9WVK4	EH domain-containing protein 1 OS=Mus musculus GN=Ehd1 PE=1 SV=1	0	0.95083	8.68883	0.111988	0.001	0.412667	0.001	0.001	0.001	0.301	0.226	0.711	87.277	38	16	54	9	1	534	60.6	6.83	169.63	16	cell organization and biogenesis;regulation of biological process;response to stimulus;transport	endosome;membrane	metal ion binding;nucleotide binding;protein binding	Pf00350, Pf01926, Pf12763	13660	ENSMUSG00000024772.9; ENSMUSG00000107039.1	Ehd1	19; CHR_MG4249_PATCH	Endocytosis	Insulin Signaling
High	Master Protein	F6Q8A4	Ribosomal protein S6 kinase alpha-1 (Fragment) OS=Mus musculus GN=Rps6ka1 PE=1 SV=1	0	1.13735	8.68883	0.0728863	0.001	0.412667	0.001	0.001	0.001	0.293	0.297	0.648	12.835	6	4	13	3	1	741	83.6	8.78	33.51	4	cell proliferation;metabolic process;regulation of biological process;response to stimulus	cytoplasm;cytosol;nucleus	catalytic activity;enzyme regulator activity;metal ion binding;nucleotide binding;protein binding	Pf00069, Pf00433, Pf07714, Pf14531	20111	ENSMUSG00000003644.17	Rps6ka1	4		EGFR1 Signaling Pathway; Cytoplasmic Ribosomal Proteins; Insulin Signaling; Kit Receptor Signaling Pathway; IL-5 Signaling Pathway; TYROBP Causal Network
High	Master Protein	P49069	Calcium signal-modulating cyclophilin ligand OS=Homo sapiens GN=CAMLG PE=1 SV=1	0	2.41542	8.66888	0.00384219	0.001	0.407	0.001	0.001	0.001	0.426	0.357	0.438	6.016	7	1	3	1	1	296	32.9	8.05	9.06	1	defense response;metabolic process;regulation of biological process;response to stimulus	endoplasmic reticulum;membrane	protein binding	Pf14963	819	ENSG00000164615.4	CAMLG	5
Medium	Master Protein	P11103	Poly [ADP-ribose] polymerase 1 OS=Mus musculus GN=Parp1 PE=1 SV=3	0.02	1.45907	8.66059	0.0347478	0.001	0.404667	0.001	0.001	0.001	0.439	0.257	0.518	1.691	2	1	4	1	1	1013	113	8.95	2.01	1	cell death;cell organization and biogenesis;metabolic process;regulation of biological process;response to stimulus	cytoplasm;membrane;mitochondrion;nucleus	catalytic activity;DNA binding;metal ion binding;nucleotide binding;protein binding;RNA binding	Pf00533, Pf00644, Pf00645, Pf02877, Pf05406, Pf08063	11545		Parp1	1		PluriNetWork; FAS pathway and Stress induction of HSP regulation	Phospho [S474; S477; S479]
High	Master Protein	Q5T5Y3	Calmodulin-regulated spectrin-associated protein 1 OS=Homo sapiens GN=CAMSAP1 PE=1 SV=2	0	4.83832	8.65105	1.45104e-05	0.001	0.402	0.001	0.001	0.001	0.401	0.4	0.405	8.188	2	2	4	2	1	1602	177.9	6.73	3.56	2	cell organization and biogenesis;regulation of biological process	cytoplasm;cytoskeleton	protein binding	Pf00307, Pf08683, Pf11971	157922	ENSG00000130559.18	CAMSAP1	9
High	Master Protein	Q9D6M3	Mitochondrial glutamate carrier 1 OS=Mus musculus GN=Slc25a22 PE=1 SV=1	0	1.09908	8.64506	0.0796018	0.001	0.400333	0.001	0.001	0.001	0.358	0.217	0.626	48.907	27	5	36	1	1	323	34.6	9.09	149.09	5	transport	membrane;mitochondrion	transporter activity	Pf00153	68267	ENSMUSG00000019082.18	Slc25a22	7
High	Master Protein	Q8CAY6	Acetyl-CoA acetyltransferase, cytosolic OS=Mus musculus GN=Acat2 PE=1 SV=2	0	1.178	8.64506	0.0663749	0.001	0.400333	0.001	0.001	0.001	0.544	0.188	0.469	30.1	16	3	10	3	1	397	41.3	7.5	31.68	3	metabolic process;regulation of biological process	cytoplasm;cytosol;mitochondrion;nucleus	catalytic activity	Pf00108, Pf00109, Pf02803, Pf08541	110460	ENSMUSG00000023832.13	Acat2	17	Fatty acid metabolism; Pyruvate metabolism; Tryptophan metabolism; Valine, leucine and isoleucine degradation; Fat digestion and absorption; Metabolic pathways; Terpenoid backbone biosynthesis; Lysine degradation; Fatty acid degradation; Butanoate metabolism; Propanoate metabolism; Synthesis and degradation of ketone bodies; Carbon metabolism; Glyoxylate and dicarboxylate metabolism
High	Master Protein	Q7TQD2	Tubulin polymerization-promoting protein OS=Mus musculus GN=Tppp PE=1 SV=1	0	1.13382	8.633	0.0734825	0.001	0.397	0.001	0.001	0.001	0.306	0.262	0.623	33.568	33	6	21	6	1	218	23.6	9.42	63.47	6	cell organization and biogenesis;regulation of biological process	cytoplasm;cytoskeleton;cytosol;mitochondrion;nucleus	protein binding	Pf05517	72948	ENSMUSG00000021573.14	Tppp	13
High	Master Protein	P10605	Cathepsin B OS=Mus musculus GN=Ctsb PE=1 SV=2	0	1.66941	8.62449	0.0214087	0.001	0.394667	0.001	0.001	0.001	0.42	0.283	0.481	5.909	5	1	9	1	1	339	37.3	5.91	26.27	1	cell differentiation;metabolic process;regulation of biological process;response to stimulus	cell surface;cytoplasm;extracellular;membrane;mitochondrion;vacuole	catalytic activity;protein binding	Pf00112, Pf08127	13030	ENSMUSG00000021939.7	Ctsb	14	NOD-like receptor signaling pathway; Lysosome; Antigen processing and presentation; Renin secretion; Apoptosis
High	Master Protein	Q8TBC4	NEDD8-activating enzyme E1 catalytic subunit OS=Homo sapiens GN=UBA3 PE=1 SV=2	0	1.05183	8.62205	0.0887506	0.001	0.394	0.001	0.001	0.001	0.399	0.174	0.609	22.185	11	3	9	3	1	463	51.8	5.45	33.58	3	metabolic process;regulation of biological process;response to stimulus;transport	cytoplasm;cytosol;nucleus	catalytic activity;nucleotide binding;protein binding	Pf00899, Pf01488, Pf02134, Pf05237, Pf08825, Pf10585	9039	ENSG00000144744.16	UBA3	3	Ubiquitin mediated proteolysis
Medium	Master Protein	O43583	Density-regulated protein OS=Homo sapiens GN=DENR PE=1 SV=2	0.011	0.638222	8.62205	0.230027	0.001	0.394	0.001	0.001	0.001	0.184	0.144	0.854	2.237	4	1	1	1	1	198	22.1	5.3	2.62	1	cell organization and biogenesis;metabolic process	ribosome	protein binding;RNA binding	Pf01253	8562	ENSG00000139726.10	DENR	12
High	Master Protein	Q8CBC8	Branched-chain-amino-acid aminotransferase, cytosolic OS=Mus musculus GN=Bcat1 PE=1 SV=1	0	1.2551	8.61961	0.0555776	0.001	0.393333	0.001	0.001	0.001	0.375	0.236	0.569	10.035	7	3	7	3	1	453	49.9	6.77	17.13	3	metabolic process	cytoplasm;cytosol;mitochondrion	catalytic activity;protein binding	Pf01063	12035	ENSMUSG00000030268.17	Bcat1	6
High	Master Protein	Q3V2R3	Beta-chimaerin OS=Mus musculus GN=Chn2 PE=1 SV=1	0	1.15202	8.57491	0.0704656	0.001	0.381333	0.001	0.001	0.001	0.427	0.178	0.539	5.276	4	1	4	1	1	468	53.8	7.4	13.43	1	regulation of biological process;response to stimulus	cytoplasm;membrane	enzyme regulator activity;metal ion binding	Pf00017, Pf00130, Pf00620	69993	ENSMUSG00000004633.17	Chn2	6
High	Master Protein	Q8R3P0	Aspartoacylase OS=Mus musculus GN=Aspa PE=1 SV=2	0	1.4494	8.57238	0.0355306	0.001	0.380667	0.001	0.001	0.001	0.333	0.284	0.525	10.334	12	3	9	3	1	312	35.3	6.58	19.5	3	metabolic process;regulation of biological process	cytoplasm;cytosol;nucleus	catalytic activity;metal ion binding;protein binding	Pf04952	11484	ENSMUSG00000020774.9	Aspa	11	Histidine metabolism; Metabolic pathways; Alanine, aspartate and glutamate metabolism	Alanine and aspartate metabolism
High	Master Protein	Q9CR95	Adaptin ear-binding coat-associated protein 1 OS=Mus musculus GN=Necap1 PE=1 SV=2	0	1.16288	8.56859	0.0687254	0.001	0.379667	0.001	0.001	0.001	0.524	0.176	0.439	15.165	19	3	7	3	1	275	29.6	6.38	24.74	3	transport	membrane	protein binding	Pf07933	67602	ENSMUSG00000030327.8	Necap1	6
High	Master Protein	P08775	DNA-directed RNA polymerase II subunit RPB1 OS=Mus musculus GN=Polr2a PE=1 SV=3	0	1.97963	8.56605	0.0104802	0.001	0.379	0.001	0.001	0.001	0.341	0.339	0.457	4.625	1	1	2	1	1	1970	217	7.37	3.66	1	metabolic process;regulation of biological process;response to stimulus	cytoplasm;nucleus	catalytic activity;DNA binding;metal ion binding;protein binding;RNA binding	Pf00623, Pf04983, Pf04990, Pf04992, Pf04997, Pf04998, Pf05000	20020	ENSMUSG00000005198.15	Polr2a	11	Herpes simplex infection; RNA polymerase; Epstein-Barr virus infection; Metabolic pathways; Purine metabolism; Huntington's disease; Pyrimidine metabolism	Estrogen signaling; mRNA processing; Purine metabolism; Eukaryotic Transcription Initiation
High	Master Protein	Q505D7	Optic atrophy 3 protein homolog OS=Mus musculus GN=Opa3 PE=1 SV=1	0.002	2.02683	8.55203	0.00940086	0.001	0.375333	0.001	0.001	0.001	0.352	0.327	0.447	3.584	18	1	2	1	1	179	20.1	8.34	7.12	1	cell organization and biogenesis;regulation of biological process	mitochondrion		Pf07047	403187	ENSMUSG00000052214.9	Opa3	7
Medium	Master Protein	O89023	Tripeptidyl-peptidase 1 OS=Mus musculus GN=Tpp1 PE=1 SV=2	0.011	1.36991	8.55075	0.042667	0.001	0.375	0.001	0.001	0.001	0.385	0.232	0.508	2.163	1	1	4	1	1	562	61.3	6.57	9.94	1	cell differentiation;cell organization and biogenesis;metabolic process	mitochondrion;vacuole	catalytic activity;metal ion binding;protein binding	Pf00082, Pf09286	12751	ENSMUSG00000030894.5	Tpp1	7	Lysosome
High	Master Protein	Q8CIV8	Tubulin-specific chaperone E OS=Mus musculus GN=Tbce PE=1 SV=1	0	1.37409	8.53138	0.0422582	0.001	0.37	0.001	0.001	0.001	0.494	0.225	0.391	14.925	8	2	7	2	1	524	59	6.29	25.49	2	cell organization and biogenesis;metabolic process;response to stimulus	cytoplasm;cytoskeleton	protein binding	Pf01302, Pf12799, Pf13855, Pf14560, Pf14580	70430	ENSMUSG00000039233.12	Tbce	13
High	Master Protein	Q8BNU0	Armadillo repeat-containing protein 6 OS=Mus musculus GN=Armc6 PE=1 SV=1	0	0.872527	8.52356	0.134114	0.001	0.368	0.001	0.001	0.001	0.303	0.147	0.654	13.555	17	4	9	4	1	468	50.7	6	25.19	4	cell differentiation	cytosol	protein binding	Pf00514	76813	ENSMUSG00000002343.11	Armc6	8
High	Master Protein	Q8R071	Inositol-trisphosphate 3-kinase A OS=Mus musculus GN=Itpka PE=1 SV=1	0	1.07797	8.50383	0.0835668	0.001	0.363	0.001	0.001	0.001	0.312	0.2	0.577	15.559	9	4	9	4	1	459	50.9	7.72	26.21	4	cell organization and biogenesis;metabolic process;regulation of biological process		catalytic activity;nucleotide binding;protein binding	Pf03770	228550	ENSMUSG00000027296.7	Itpka	2	Metabolic pathways; Calcium signaling pathway; Inositol phosphate metabolism; Phosphatidylinositol signaling system
Medium	Master Protein	Q5DU41	Volume-regulated anion channel subunit LRRC8B OS=Mus musculus GN=Lrrc8b PE=1 SV=3	0.012	1.23109	8.48516	0.0587361	0.001	0.358333	0.001	0.001	0.001	0.399	0.185	0.491	2.104	2	1	1	1	1	803	92.1	6.7	2.79	1	regulation of biological process;response to stimulus;transport	cytoplasm;endoplasmic reticulum;membrane	protein binding;transporter activity	Pf12534, Pf12799, Pf13855	433926	ENSMUSG00000070639.5	Lrrc8b	5
High	Master Protein	Q9CX34	Protein SGT1 homolog OS=Mus musculus GN=Sugt1 PE=1 SV=3	0	1.26957	8.47978	0.0537558	0.001	0.357	0.001	0.001	0.001	0.361	0.206	0.504	12.416	15	3	11	3	1	336	38.1	5.45	32.23	3	regulation of biological process	cytoplasm;nucleus	protein binding	Pf00515, Pf04969, Pf05002, Pf07719, Pf12895, Pf13414, Pf13424, Pf13428, Pf13431, Pf13432, Pf14559	67955	ENSMUSG00000022024.9	Sugt1	14	NOD-like receptor signaling pathway
High	Master Protein	O08529	Calpain-2 catalytic subunit OS=Mus musculus GN=Capn2 PE=1 SV=4	0	1.86022	8.47032	0.013797	0.001	0.354667	0.001	0.001	0.001	0.361	0.279	0.424	18.193	6	4	14	4	1	700	79.8	4.96	36.36	4	metabolic process;regulation of biological process;response to stimulus	chromosome;cytoplasm;cytosol;endoplasmic reticulum;Golgi;membrane;nucleus;vacuole	catalytic activity;metal ion binding;protein binding	Pf00648, Pf01067, Pf13833	12334	ENSMUSG00000026509.15	Capn2	1	Focal adhesion; Alzheimer's disease; Protein processing in endoplasmic reticulum; Apoptosis	Alzheimers Disease; Integrin-mediated Cell Adhesion
High	Master Protein	Q5EBJ4	Ermin OS=Mus musculus GN=Ermn PE=1 SV=1	0	1.15603	8.46625	0.0698188	0.001	0.353667	0.001	0.001	0.001	0.289	0.225	0.547	6.767	6	1	2	1	1	281	32.1	4.59	6.62	1	cell organization and biogenesis;regulation of biological process	cytoplasm;cytoskeleton	protein binding	Pf00769	77767	ENSMUSG00000026830.9	Ermn	2
High	Master Protein	Q8CIB5	Fermitin family homolog 2 OS=Mus musculus GN=Fermt2 PE=1 SV=1	0	1.37474	8.45943	0.0421948	0.001	0.352	0.001	0.001	0.001	0.352	0.223	0.481	42.31	17	8	28	8	1	680	77.8	6.7	86.97	8	cell organization and biogenesis;regulation of biological process;response to stimulus	cell surface;cytoplasm;cytoskeleton;membrane;nucleus		Pf00169, Pf00373	218952	ENSMUSG00000037712.15	Fermt2	14
High	Master Protein	P97950	Ras-related protein Rab-33A OS=Mus musculus GN=Rab33a PE=2 SV=1	0	0.70578	8.43185	0.196888	0.001	0.345333	0.001	0.001	0.001	0.136	0.705	0.195	5.801	11	2	8	2	1	237	26.5	7.88	20.31	2	regulation of biological process;response to stimulus	membrane	catalytic activity;nucleotide binding;protein binding;signal transducer activity	Pf00025, Pf00071, Pf00503, Pf00735, Pf01926, Pf04670, Pf08477	19337	ENSMUSG00000031104.2	Rab33a	X
High	Master Protein	Q4V9Z5	Seizure 6-like protein 2 OS=Mus musculus GN=Sez6l2 PE=1 SV=1	0	1.7122	8.42766	0.0193998	0.001	0.344333	0.001	0.001	0.001	0.329	0.269	0.435	9.503	4	2	4	2	1	910	97.4	4.87	11.58	2	cell organization and biogenesis;regulation of biological process;response to stimulus	endoplasmic reticulum;membrane		Pf00084, Pf00431	233878	ENSMUSG00000030683.11	Sez6l2	7
High	Master Protein	P70699	Lysosomal alpha-glucosidase OS=Mus musculus GN=Gaa PE=1 SV=2	0	1.36734	8.42066	0.0429205	0.001	0.342667	0.001	0.001	0.001	0.396	0.198	0.434	5.417	2	1	5	1	1	953	106.2	5.83	17.57	1	cell organization and biogenesis;cellular homeostasis;metabolic process;regulation of biological process;response to stimulus	membrane;vacuole	catalytic activity	Pf00088, Pf01055, Pf13802	14387	ENSMUSG00000025579.14	Gaa	11	Metabolic pathways; Lysosome; Starch and sucrose metabolism; Galactose metabolism
High	Master Protein	O94906	Pre-mRNA-processing factor 6 OS=Homo sapiens GN=PRPF6 PE=1 SV=1	0.003	1.02704	8.40514	0.0939629	0.001	0.339	0.001	0.001	0.001	0.562	0.218	0.237	3.157	1	1	3	1	1	941	106.9	8.25	3.05	1	cell organization and biogenesis;metabolic process;regulation of biological process	membrane;nucleus;spliceosomal complex	protein binding;RNA binding	Pf06424, Pf13414, Pf14559	24148	ENSG00000101161.7	PRPF6	20	Spliceosome	mRNA Processing
High	Master Protein	Q9DB27	Malignant T-cell-amplified sequence 1 OS=Mus musculus GN=Mcts1 PE=1 SV=1	0	0.638512	8.39803	0.229873	0.001	0.337333	0.001	0.001	0.001	0.154	0.127	0.731	8.261	20	2	8	2	1	181	20.5	8.82	16.43	2	cell organization and biogenesis;metabolic process;regulation of biological process;response to stimulus	cytoplasm;cytosol;membrane	RNA binding	Pf01472	68995	ENSMUSG00000000355.13	Mcts1	X
High	Master Protein	Q8C167	Prolyl endopeptidase-like OS=Mus musculus GN=Prepl PE=1 SV=1	0	1.09833	8.38658	0.0797389	0.001	0.334667	0.001	0.001	0.001	0.288	0.189	0.527	7.206	6	2	5	2	1	725	83.1	6.65	13.88	2	metabolic process;regulation of biological process	cytoplasm;cytoskeleton;cytosol;Golgi	catalytic activity	Pf00326, Pf02897	213760	ENSMUSG00000024127.14	Prepl	17
High	Master Protein	Q6ZWV3	60S ribosomal protein L10 OS=Mus musculus GN=Rpl10 PE=1 SV=3	0	2.02412	8.37649	0.00945986	0.001	0.332333	0.001	0.001	0.001	0.393	0.282	0.322	10.048	11	2	8	2	1	214	24.6	10.08	19.67	2	cell organization and biogenesis;metabolic process;regulation of biological process	cytoplasm;endoplasmic reticulum;membrane;nucleus;ribosome	RNA binding;structural molecule activity;translation regulator activity	Pf00252	110954; 100043391	ENSMUSG00000008682.13; ENSMUSG00000058443.5	Rpl10; Rpl10-ps1	X; 2; 9	Ribosome	Cytoplasmic Ribosomal Proteins
High	Master Protein	Q15382	GTP-binding protein Rheb OS=Homo sapiens GN=RHEB PE=1 SV=1	0	1.593	8.36486	0.0255271	0.001	0.329667	0.001	0.001	0.001	0.322	0.241	0.426	7.793	17	3	6	3	1	184	20.5	5.92	17.24	3	regulation of biological process;response to stimulus	cytoplasm;cytosol;endoplasmic reticulum;Golgi;membrane;spliceosomal complex	catalytic activity;metal ion binding;nucleotide binding;protein binding	Pf00071, Pf01926, Pf08477	6009	ENSG00000106615.9	RHEB	7	Insulin signaling pathway; Phospholipase D signaling pathway; Thyroid hormone signaling pathway; Choline metabolism in cancer; AMPK signaling pathway; mTOR signaling pathway; Longevity regulating pathway; PI3K-Akt signaling pathway	Angiopoietin Like Protein 8 Regulatory Pathway; Insulin Signaling; PI3K-AKT-mTOR signaling pathway and therapeutic opportunities; Target Of Rapamycin (TOR) Signaling; Follicle Stimulating Hormone (FSH) signaling pathway; Focal Adhesion-PI3K-Akt-mTOR-signaling pathway; BDNF-TrkB Signaling
High	Master Protein	Q6NZR5	Protein Skiv2l OS=Mus musculus GN=Skiv2l PE=1 SV=1	0	1.13218	8.36486	0.0737606	0.001	0.329667	0.001	0.001	0.001	0.298	0.184	0.507	6.468	3	2	3	2	1	1244	137.4	6.28	5.49	2	metabolic process		catalytic activity;DNA binding;nucleotide binding;RNA binding	Pf00270, Pf00271, Pf04851, Pf08148, Pf13234	108077	ENSMUSG00000040356.16	Skiv2l	17	RNA degradation
High	Master Protein	Q9R0P5	Destrin OS=Mus musculus GN=Dstn PE=1 SV=3	0	1.09823	8.35902	0.0797568	0.001	0.328333	0.001	0.001	0.001	0.286	0.183	0.516	18.651	35	5	16	4	1	165	18.5	7.97	38.1	5	cell organization and biogenesis;cellular component movement;regulation of biological process	cytoplasm;cytoskeleton	protein binding	Pf00241	56431	ENSMUSG00000015932.8	Dstn	2
High	Master Protein	P31153	S-adenosylmethionine synthase isoform type-2 OS=Homo sapiens GN=MAT2A PE=1 SV=1	0	1.46207	8.34133	0.0345089	0.001	0.324333	0.001	0.001	0.001	0.347	0.208	0.418	6.409	8	2	3	2	1	395	43.6	6.48	10.41	2	cell organization and biogenesis;metabolic process	cytosol	catalytic activity;metal ion binding;nucleotide binding;protein binding	Pf00438, Pf02772, Pf02773	4144	ENSG00000168906.12	MAT2A	2	Biosynthesis of amino acids; Metabolic pathways; Cysteine and methionine metabolism	Methylation Pathways; One carbon metabolism and related pathways; Trans-sulfuration and one carbon metabolism
High	Master Protein	Q9Y4P8	WD repeat domain phosphoinositide-interacting protein 2 OS=Homo sapiens GN=WIPI2 PE=1 SV=1	0	1.42507	8.33985	0.0375773	0.001	0.324	0.001	0.001	0.001	0.349	0.202	0.421	14.768	10	3	10	3	1	454	49.4	6.46	33.71	3	cell communication;cell organization and biogenesis;metabolic process;response to stimulus	cytosol;membrane;vacuole	protein binding		26100	ENSG00000157954.14	WIPI2	7
High	Master Protein	D9HP81	Regulating synaptic membrane exocytosis 2 OS=Mus musculus GN=Rims2 PE=1 SV=1	0.004	1.72868	8.33836	0.0186774	0.001	0.323667	0.001	0.001	0.001	0.275	0.283	0.413	2.942	1	1	2	1	1	1572	177.5	9.36	4.96	1	cell differentiation;cell organization and biogenesis;regulation of biological process;response to stimulus;transport		metal ion binding;protein binding	Pf00168, Pf00595, Pf01485, Pf02318	116838	ENSMUSG00000037386.15	Rims2	15
High	Master Protein	P07310	Creatine kinase M-type OS=Mus musculus GN=Ckm PE=1 SV=1	0	1.29015	8.32942	0.0512682	0.001	0.321667	0.001	0.001	0.001	0.434	0.178	0.353	8.665	7	2	6	2	1	381	43	7.06	20.03	2	metabolic process;response to stimulus	cytoplasm	catalytic activity;nucleotide binding	Pf00217, Pf02807	12715	ENSMUSG00000030399.2	Ckm	7	Arginine and proline metabolism; Metabolic pathways
High	Master Protein	P48774	Glutathione S-transferase Mu 5 OS=Mus musculus GN=Gstm5 PE=1 SV=1	0	1.51708	8.29768	0.0304033	0.001	0.314667	0.001	0.001	0.001	0.389	0.205	0.35	10.518	14	2	12	2	1	224	26.6	7.21	27.63	2	metabolic process;response to stimulus	cytoplasm;nucleus	catalytic activity;protein binding	Pf00043, Pf02798, Pf14497	14866	ENSMUSG00000004032.10	Gstm5	3	Glutathione metabolism; Platinum drug resistance; Drug metabolism - cytochrome P450; Chemical carcinogenesis; Metabolism of xenobiotics by cytochrome P450	Exercise-induced Circadian Regulation; Metapathway biotransformation
High	Master Protein	H3BKH6	S-formylglutathione hydrolase OS=Mus musculus GN=Esd PE=1 SV=1	0	1.39926	8.29309	0.0398784	0.001	0.313667	0.001	0.001	0.001	0.363	0.186	0.392	6.684	8	1	4	1	1	295	32.8	7.83	14.32	1	metabolic process	cytoplasm	catalytic activity;protein binding	Pf00326, Pf00756, Pf05448, Pf12695, Pf12697	13885	ENSMUSG00000021996.16	Esd	14
High	Master Protein	Q9DAW9	Calponin-3 OS=Mus musculus GN=Cnn3 PE=1 SV=1	0	1.18323	8.28694	0.0655804	0.001	0.312333	0.001	0.001	0.001	0.365	0.148	0.424	11.97	12	2	9	2	1	330	36.4	5.72	29.45	2	cell differentiation;cell organization and biogenesis;regulation of biological process	cytoskeleton;cytosol	protein binding	Pf00307, Pf00402	71994	ENSMUSG00000053931.11	Cnn3	3
High	Master Protein	O60256	Phosphoribosyl pyrophosphate synthase-associated protein 2 OS=Homo sapiens GN=PRPSAP2 PE=1 SV=1	0	1.60959	8.2854	0.0245702	0.001	0.312	0.001	0.001	0.001	0.323	0.221	0.392	26.577	18	5	23	4	1	369	40.9	7.44	79.39	5	metabolic process;regulation of biological process		catalytic activity;enzyme regulator activity;metal ion binding;protein binding	Pf13793, Pf14572	5636	ENSG00000141127.14	PRPSAP2	17
High	Master Protein	P18052	Receptor-type tyrosine-protein phosphatase alpha OS=Mus musculus GN=Ptpra PE=1 SV=3	0	0.768026	8.2854	0.170598	0.001	0.312	0.001	0.001	0.001	0.188	0.141	0.607	6.818	2	2	2	2	1	829	93.6	7.05	5.28	2	metabolic process;regulation of biological process;response to stimulus	membrane	catalytic activity;protein binding	Pf00102, Pf14566	19262	ENSMUSG00000027303.17	Ptpra	2		Spinal Cord Injury
High	Master Protein	Q9D6K8	FUN14 domain-containing protein 2 OS=Mus musculus GN=Fundc2 PE=1 SV=1	0	1.41856	8.28232	0.0381456	0.001	0.311333	0.001	0.001	0.001	0.306	0.206	0.422	15.083	21	3	8	3	1	151	16.6	9.7	18.87	3	metabolic process	mitochondrion;nucleus		Pf04930	67391	ENSMUSG00000031198.4	Fundc2	X
High	Master Protein	P35235	Tyrosine-protein phosphatase non-receptor type 11 OS=Mus musculus GN=Ptpn11 PE=1 SV=2	0	1.94286	8.27612	0.0114062	0.001	0.31	0.001	0.001	0.001	0.362	0.248	0.32	13.011	8	4	5	4	1	597	68.4	7.3	13.4	4	cell differentiation;cell organization and biogenesis;cellular component movement;metabolic process;regulation of biological process;response to stimulus	cytoplasm;cytosol;membrane;mitochondrion;nucleus	catalytic activity;protein binding	Pf00017, Pf00102, Pf00782	19247	ENSMUSG00000043733.14	Ptpn11	5	Leukocyte transendothelial migration; Herpes simplex infection; Phospholipase D signaling pathway; Ras signaling pathway; Jak-STAT signaling pathway; Insulin resistance; Axon guidance; Proteoglycans in cancer; Neurotrophin signaling pathway; Adipocytokine signaling pathway; Renal cell carcinoma; Natural killer cell mediated cytotoxicity; Chronic myeloid leukemia	TNF-alpha NF-kB Signaling Pathway; IL-5 Signaling Pathway; IL-1 Signaling Pathway; Heart Development; Type II interferon signaling (IFNG); IL-2 Signaling Pathway; IL-6 signaling Pathway; ESC Pluripotency Pathways; Signaling of Hepatocyte Growth Factor Receptor; Insulin Signaling; IL-9 Signaling Pathway; PluriNetWork; EGFR1 Signaling Pathway; Kit Receptor Signaling Pathway; IL-3 Signaling Pathway
High	Master Protein	A2ALV3	Endophilin-A1 OS=Mus musculus GN=Sh3gl2 PE=1 SV=1	0	1.66199	8.26991	0.0217775	0.001	0.308667	0.001	0.001	0.001	0.345	0.217	0.364	48.471	17	7	37	7	1	431	48.3	5.69	120.49	7	cell growth;cell organization and biogenesis;regulation of biological process;response to stimulus;transport	cytoplasm;endosome;membrane	protein binding	Pf00018, Pf03114, Pf07653, Pf10455, Pf14604	20404	ENSMUSG00000028488.15	Sh3gl2	4		EGFR1 Signaling Pathway
High	Master Protein	H7BX08	Calmodulin-regulated spectrin-associated protein 2 OS=Mus musculus GN=Camsap2 PE=1 SV=1	0	1.22472	8.26679	0.0596041	0.001	0.308	0.001	0.001	0.001	0.228	0.465	0.231	6.991	2	2	3	2	1	1478	166	6.84	6.43	2	cell organization and biogenesis;regulation of biological process	cytoplasm;cytoskeleton;cytosol;Golgi	protein binding	Pf00307, Pf08683, Pf11971	67886	ENSMUSG00000041570.14	Camsap2	1
High	Master Protein	Q99JY9	Actin-related protein 3 OS=Mus musculus GN=Actr3 PE=1 SV=3	0	1.29237	8.25739	0.051007	0.001	0.306	0.001	0.001	0.001	0.283	0.195	0.44	34.526	27	8	18	7	1	418	47.3	5.88	50	8	cell differentiation;cell division;cell organization and biogenesis;cellular component movement;regulation of biological process;response to stimulus	cytoplasm;cytoskeleton;membrane	nucleotide binding;protein binding;structural molecule activity	Pf00022	74117	ENSMUSG00000026341.16	Actr3	1
High	Master Protein	Q3UPL0	Protein transport protein Sec31A OS=Mus musculus GN=Sec31a PE=1 SV=2	0	1.4837	8.25109	0.0328319	0.001	0.304667	0.001	0.001	0.001	0.297	0.211	0.406	7.842	2	1	4	1	1	1230	133.5	6.76	14.43	1	cell organization and biogenesis;response to stimulus;transport	cytoplasm;cytosol;endoplasmic reticulum;endosome;membrane	protein binding	Pf03154, Pf12931	69162	ENSMUSG00000035325.16	Sec31a	5	Protein processing in endoplasmic reticulum
High	Master Protein	H7BX95	Serine/arginine-rich-splicing factor 1 OS=Mus musculus GN=Srsf1 PE=1 SV=1	0.001	1.00876	8.22882	0.098004	0.001	0.3	0.001	0.001	0.001	0.21	0.188	0.502	4.331	6	1	6	1	1	253	28.3	10.08	11.85	1	metabolic process	nucleus	protein binding;RNA binding	Pf00076, Pf13893, Pf14259		ENSMUSG00000018379.17; ENSMUSG00000098301.6		11; CHR_MG3829_PATCH
High	Master Protein	Q9Z1J3	Cysteine desulfurase, mitochondrial OS=Mus musculus GN=Nfs1 PE=1 SV=3	0.003	1.251	8.21594	0.0561053	0.001	0.297333	0.001	0.001	0.001	0.275	0.183	0.434	3.107	2	1	2	1	1	459	50.5	8.16	6.52	1	cell organization and biogenesis;metabolic process	cytoplasm;cytosol;mitochondrion;nucleus;organelle lumen	catalytic activity;metal ion binding;protein binding	Pf00266, Pf00282, Pf01212	18041	ENSMUSG00000027618.17	Nfs1	2	Thiamine metabolism; Metabolic pathways; Sulfur relay system
High	Master Protein	Q9Z2A0	3-phosphoinositide-dependent protein kinase 1 OS=Mus musculus GN=Pdpk1 PE=1 SV=2	0	1.49441	8.2127	0.0320325	0.001	0.296667	0.001	0.001	0.001	0.262	0.225	0.403	8.335	6	2	3	2	1	559	63.7	7.37	8.59	2	cell organization and biogenesis;cellular component movement;metabolic process;regulation of biological process;response to stimulus	cytoplasm;cytosol;membrane;nucleus	catalytic activity;enzyme regulator activity;nucleotide binding;protein binding	Pf00069, Pf07714, Pf14531, Pf14593	18607	ENSMUSG00000024122.16	Pdpk1	17	FoxO signaling pathway; PPAR signaling pathway; mTOR signaling pathway; Platinum drug resistance; T cell receptor signaling pathway; Focal adhesion; Insulin signaling pathway; Endometrial cancer; Toxoplasmosis; Insulin resistance; Non-small cell lung cancer; Sphingolipid signaling pathway; Proteoglycans in cancer; Thyroid hormone signaling pathway; Neurotrophin signaling pathway; Hepatitis C; PI3…	Focal Adhesion; Integrin-mediated Cell Adhesion; PPAR signaling pathway; Leptin Insulin Overlap; Insulin Signaling; Focal Adhesion-PI3K-Akt-mTOR-signaling pathway; MicroRNAs in Cardiomyocyte Hypertrophy
High	Master Protein	V9GX76	Unconventional myosin-VI OS=Mus musculus GN=Myo6 PE=1 SV=1	0	1.22469	8.2062	0.0596091	0.001	0.295333	0.001	0.001	0.001	0.284	0.171	0.431	17.727	4	5	9	5	1	1294	149.1	8.46	20.64	5	cell communication;cell differentiation;cell organization and biogenesis;regulation of biological process;response to stimulus;transport	cytoplasm;Golgi;membrane;nucleus	catalytic activity;motor activity;nucleotide binding;protein binding	Pf00063	17920	ENSMUSG00000033577.18	Myo6	9
High	Master Protein	Q9NQ66	1-phosphatidylinositol 4,5-bisphosphate phosphodiesterase beta-1 OS=Homo sapiens GN=PLCB1 PE=1 SV=1	0	0.93587	8.19147	0.115912	0.001	0.292333	0.001	0.001	0.001	0.222	0.149	0.506	8.855	4	3	5	3	1	1216	138.5	6.23	13.33	3	cell differentiation;metabolic process;regulation of biological process;response to stimulus	cytoplasm;cytosol;membrane;nucleus	catalytic activity;enzyme regulator activity;metal ion binding;protein binding;signal transducer activity	Pf00168, Pf00387, Pf00388, Pf08703, Pf09279	23236	ENSG00000182621.17	PLCB1	20	Dopaminergic synapse; Chagas disease (American trypanosomiasis); Serotonergic synapse; Amoebiasis; NOD-like receptor signaling pathway; Vascular smooth muscle contraction; Glutamatergic synapse; Phospholipase D signaling pathway; cGMP-PKG signaling pathway; Renin secretion; Huntington's disease; Rap1 signaling pathway; Oxytocin signaling pathway; Circadian entrainment; Endocrine and other factor-…	Chemokine signaling pathway; Endothelin Pathways; AMP-activated Protein Kinase (AMPK) Signaling; Signal Transduction of S1P Receptor; GPR40 PATHWAY; Cell-type Dependent Selectivity of CCK2R Signaling; Alzheimers Disease; Human Thyroid Stimulating Hormone (TSH) signaling pathway
High	Master Protein	Q9CZS1	Aldehyde dehydrogenase X, mitochondrial OS=Mus musculus GN=Aldh1b1 PE=1 SV=1	0	1.45333	8.18322	0.0352106	0.001	0.290667	0.001	0.001	0.001	0.273	0.204	0.395	6.243	5	2	6	1	1	519	57.5	7.02	13.25	2	metabolic process	mitochondrion;organelle lumen	catalytic activity	Pf00171	72535	ENSMUSG00000035561.5	Aldh1b1	4	Histidine metabolism; Pyruvate metabolism; Arginine and proline metabolism; Tryptophan metabolism; Valine, leucine and isoleucine degradation; Metabolic pathways; Lysine degradation; Fatty acid degradation; Glycolysis / Gluconeogenesis; beta-Alanine metabolism; Ascorbate and aldarate metabolism; Glycerolipid metabolism; Pentose and glucuronate interconversions
High	Master Protein	D3YVV7	Protein Nova2 OS=Mus musculus GN=Nova2 PE=1 SV=3	0	1.48376	8.17991	0.032828	0.001	0.29	0.001	0.001	0.001	0.383	0.197	0.29	6.925	7	2	5	2	1	556	55.6	8.43	10.39	2	metabolic process;regulation of biological process		RNA binding	Pf00013, Pf13014		ENSMUSG00000030411.16		7
High	Master Protein	Q4VBE8	WD repeat-containing protein 18 OS=Mus musculus GN=Wdr18 PE=1 SV=1	0	1.10145	8.17825	0.0791683	0.001	0.289667	0.001	0.001	0.001	0.26	0.157	0.452	6.226	3	1	3	1	1	431	47.2	6.89	9.83	1	development	cytoplasm;nucleus	protein binding	Pf00400, Pf14077	216156	ENSMUSG00000035754.8	Wdr18	10
High	Master Protein	P05063	Fructose-bisphosphate aldolase C OS=Mus musculus GN=Aldoc PE=1 SV=4	0	1.49052	8.16658	0.0323207	0.001	0.287333	0.001	0.001	0.001	0.261	0.212	0.389	55.083	34	11	44	4	1	363	39.4	7.12	135.56	11	cell death;cell differentiation;cell organization and biogenesis;metabolic process	cytoplasm;mitochondrion	catalytic activity;protein binding	Pf00274	11676	ENSMUSG00000017390.15	Aldoc	11	Metabolic pathways; Biosynthesis of amino acids; Glycolysis / Gluconeogenesis; Pentose phosphate pathway; Carbon metabolism; Fructose and mannose metabolism	Glycolysis and Gluconeogenesis
High	Master Protein	Q3V117	ATP-citrate synthase OS=Mus musculus GN=Acly PE=1 SV=1	0	1.27262	8.16155	0.0533799	0.001	0.286333	0.001	0.001	0.001	0.251	0.189	0.419	15.831	6	4	5	4	1	1101	120.7	7.44	15.54	4	metabolic process	cytoplasm;cytosol;membrane;mitochondrion	catalytic activity;metal ion binding;nucleotide binding;protein binding	Pf00285, Pf00549, Pf02629, Pf08442	104112	ENSMUSG00000020917.17	Acly	11		Fatty Acid Biosynthesis
High	Master Protein	E9Q6L9	Leucine-rich repeat-containing protein 7 OS=Mus musculus GN=Lrrc7 PE=1 SV=1	0	1.27061	8.15819	0.0536279	0.001	0.285667	0.001	0.001	0.001	0.283	0.168	0.406	8.924	3	2	7	2	1	1542	172.6	6.74	20.79	2	regulation of biological process;response to stimulus	cytoplasm;cytoskeleton;membrane	protein binding	Pf00595, Pf12799, Pf13180, Pf13855	242274	ENSMUSG00000028176.11	Lrrc7	3
High	Master Protein	Q9UJD0	Regulating synaptic membrane exocytosis protein 3 OS=Homo sapiens GN=RIMS3 PE=1 SV=1	0	0.989636	8.1565	0.102415	0.001	0.285333	0.001	0.001	0.001	0.222	0.155	0.479	13.64	13	2	7	2	1	308	32.8	9.29	28.75	2	regulation of biological process;transport		protein binding	Pf00168	9783	ENSG00000117016.9	RIMS3	1
High	Master Protein	Q8BTV2	Cleavage and polyadenylation specificity factor subunit 7 OS=Mus musculus GN=Cpsf7 PE=1 SV=2	0	1.25639	8.15482	0.0554126	0.001	0.285	0.001	0.001	0.001	0.306	0.155	0.394	14.213	5	1	4	1	1	471	52	8	17.31	1	cell organization and biogenesis;metabolic process	membrane;nucleus	RNA binding	Pf00076, Pf14259	269061	ENSMUSG00000034820.3	Cpsf7	19	mRNA surveillance pathway	mRNA processing
High	Master Protein	P54103	DnaJ homolog subfamily C member 2 OS=Mus musculus GN=Dnajc2 PE=1 SV=2	0	1.58005	8.15313	0.0262999	0.001	0.284667	0.001	0.001	0.001	0.348	0.193	0.313	4.406	3	1	1	1	1	621	71.7	8.7	2.26	1	cell organization and biogenesis;metabolic process;regulation of biological process	cytoplasm;cytosol;membrane;nucleus	DNA binding;protein binding;RNA binding	Pf00226, Pf00249	22791	ENSMUSG00000029014.14	Dnajc2	5
High	Master Protein	Q99NE5	Regulating synaptic membrane exocytosis protein 1 OS=Mus musculus GN=Rims1 PE=1 SV=2	0	1.31041	8.14296	0.0489317	0.001	0.282667	0.001	0.001	0.001	0.239	0.199	0.41	23.04	5	5	17	5	1	1463	163.1	9.42	47.42	5	cell differentiation;cell organization and biogenesis;regulation of biological process;transport	membrane	metal ion binding;protein binding;RNA binding	Pf00168, Pf00595, Pf02318	116837		Rims1	1	Retrograde endocannabinoid signaling; Synaptic vesicle cycle
High	Master Protein	Q9R1T2	SUMO-activating enzyme subunit 1 OS=Mus musculus GN=Sae1 PE=1 SV=1	0.009	1.72448	8.13955	0.018859	0.001	0.282	0.001	0.001	0.001	0.294	0.209	0.343	2.358	2	1	1	1	1	350	38.6	5.36	2.43	1	metabolic process	cytoplasm;nucleus	catalytic activity;protein binding	Pf00899	56459	ENSMUSG00000052833.9	Sae1	7	Ubiquitin mediated proteolysis
High	Master Protein	Q9QUG9	RAS guanyl-releasing protein 2 OS=Mus musculus GN=Rasgrp2 PE=1 SV=2	0	1.15417	8.13271	0.0701185	0.001	0.280667	0.001	0.001	0.001	0.281	0.145	0.416	6.772	6	2	7	2	1	608	69.4	7.66	9.55	2	regulation of biological process;response to stimulus	cytoplasm;cytosol;membrane	metal ion binding	Pf00036, Pf00130, Pf00617, Pf00618, Pf13202, Pf13499	19395	ENSMUSG00000032946.16; ENSMUSG00000106685.3	Rasgrp2	19; CHR_MG4249_PATCH	MAPK signaling pathway; Ras signaling pathway; Chemokine signaling pathway; Platelet activation; Rap1 signaling pathway; Pathways in cancer	Chemokine signaling pathway
High	Master Protein	O88456	Calpain small subunit 1 OS=Mus musculus GN=Capns1 PE=1 SV=1	0	1.04466	8.131	0.0902272	0.001	0.280333	0.001	0.001	0.001	0.178	0.203	0.46	8.476	9	1	4	1	1	269	28.4	5.63	9.64	1	metabolic process	cytoplasm;cytosol;membrane	catalytic activity;metal ion binding;protein binding	Pf13833	12336		Capns1	7		IL-1 Signaling Pathway; Integrin-mediated Cell Adhesion
High	Master Protein	Q14738	Serine/threonine-protein phosphatase 2A 56 kDa regulatory subunit delta isoform OS=Homo sapiens GN=PPP2R5D PE=1 SV=1	0	1.03126	8.12928	0.0930541	0.001	0.28	0.001	0.001	0.001	0.18	0.197	0.463	16.412	13	4	9	4	1	602	69.9	8.13	21.42	4	metabolic process;regulation of biological process;response to stimulus	cytoplasm;cytosol;nucleus	catalytic activity;enzyme regulator activity;protein binding	Pf01603	5528	ENSG00000112640.14	PPP2R5D	6	Dopaminergic synapse; Adrenergic signaling in cardiomyocytes; AMPK signaling pathway; mRNA surveillance pathway; Oocyte meiosis; Sphingolipid signaling pathway; PI3K-Akt signaling pathway	Glycogen Metabolism; Focal Adhesion-PI3K-Akt-mTOR-signaling pathway
High	Master Protein	E9PXY8	Ubiquitin carboxyl-terminal hydrolase 7 OS=Mus musculus GN=Usp7 PE=1 SV=1	0.004	1.09664	8.12928	0.0800492	0.001	0.28	0.001	0.001	0.001	0.19	0.202	0.448	2.999	1	1	1	1	1	1143	132.8	5.66	2.91	1	cell organization and biogenesis;development;metabolic process;regulation of biological process;response to stimulus	chromosome;cytoplasm;cytosol;nucleus	catalytic activity;protein binding	Pf00443, Pf00917, Pf12436, Pf13423, Pf14533	252870	ENSMUSG00000022710.17	Usp7	16		PluriNetWork
High	Master Protein	P61328	Fibroblast growth factor 12 OS=Homo sapiens GN=FGF12 PE=1 SV=1	0	1.62814	8.12067	0.0235428	0.001	0.278333	0.001	0.001	0.001	0.308	0.193	0.334	8.05	10	2	10	2	1	243	27.4	9.96	24.25	2	cell communication;metabolic process;regulation of biological process;response to stimulus	nucleus	protein binding	Pf00167	2257	ENSG00000114279.13	FGF12	3	Rap1 signaling pathway; MAPK signaling pathway; Breast cancer; Pathways in cancer; Melanoma; Regulation of actin cytoskeleton; Ras signaling pathway; PI3K-Akt signaling pathway	ESC Pluripotency Pathways; Focal Adhesion-PI3K-Akt-mTOR-signaling pathway; Regulation of Actin Cytoskeleton
Medium	Master Protein	Q7M750	Opalin OS=Mus musculus GN=Opalin PE=1 SV=1	0.014	1.76129	8.12067	0.0173266	0.001	0.278333	0.001	0.001	0.001	0.254	0.23	0.351	1.881	8	1	2	1	1	143	15.8	4.88	4.64	1		Golgi;membrane			226115	ENSMUSG00000050121.8	Opalin	19
High	Master Protein	Q9CQA9	Cancer-related nucleoside-triphosphatase homolog OS=Mus musculus GN=Ntpcr PE=1 SV=1	0	1.67326	8.11721	0.0212196	0.001	0.277667	0.001	0.001	0.001	0.313	0.196	0.324	8.392	22	2	2	2	1	190	20.7	9.72	6.24	2	metabolic process;response to stimulus	membrane	catalytic activity;nucleotide binding;RNA binding	Pf00004, Pf00910, Pf01637, Pf03029, Pf03266, Pf03308, Pf05496, Pf13173, Pf13191, Pf13207, Pf13238, Pf13401	66566	ENSMUSG00000031851.14	Ntpcr	8	Thiamine metabolism; Metabolic pathways; Purine metabolism	Purine metabolism
High	Master Protein	O35127	Protein C10 OS=Mus musculus GN=Grcc10 PE=1 SV=1	0	1.91315	8.11201	0.0122139	0.001	0.276667	0.001	0.001	0.001	0.287	0.219	0.324	7.411	14	1	3	1	1	126	13.2	5.14	10.39	1	cell organization and biogenesis;regulation of biological process;response to stimulus	cytoplasm		Pf14974	14790	ENSMUSG00000072772.3	Grcc10	6
High	Master Protein	A2AQN4	Acetyl-coenzyme A synthetase, cytoplasmic OS=Mus musculus GN=Acss2 PE=1 SV=1	0.003	0.913189	8.11201	0.122127	0.001	0.276667	0.001	0.001	0.001	0.214	0.132	0.484	3.099	3	1	3	1	1	714	80.3	6.95	8.73	1	metabolic process	cytoplasm;cytosol;membrane	catalytic activity;nucleotide binding	Pf00501, Pf13193	60525	ENSMUSG00000027605.18	Acss2	2		Amino acid conjugation of benzoic acid; Fatty Acid Beta Oxidation; Fatty Acid Biosynthesis
High	Master Protein	Q66L47	Guanine nucleotide binding protein, alpha stimulating, olfactory type OS=Mus musculus GN=Gnal PE=1 SV=1	0	1.90886	8.10504	0.012335	0.001	0.275333	0.001	0.001	0.001	0.31	0.214	0.302	38.379	22	6	40	4	1	448	51.3	7.09	126.5	6	regulation of biological process;response to stimulus		catalytic activity;metal ion binding;nucleotide binding;protein binding;signal transducer activity	Pf00025, Pf00503	14680	ENSMUSG00000024524.16	Gnal	18		G Protein Signaling Pathways
High	Master Protein	P78406	mRNA export factor OS=Homo sapiens GN=RAE1 PE=1 SV=1	0.005	1.51372	8.09979	0.0306394	0.001	0.274333	0.001	0.001	0.001	0.219	0.232	0.372	2.808	4	1	1	1	1	368	40.9	7.83	2.72	1	cell division;cell organization and biogenesis;metabolic process;regulation of biological process;response to stimulus;transport	cytoplasm;cytoskeleton;nucleus	protein binding;RNA binding	Pf00400	8480	ENSG00000101146.12	RAE1	20	RNA transport; Influenza A
High	Master Protein	Q9WU78	Programmed cell death 6-interacting protein OS=Mus musculus GN=Pdcd6ip PE=1 SV=3	0	1.06211	8.09803	0.0866738	0.001	0.274	0.001	0.001	0.001	0.249	0.139	0.434	35.388	15	7	17	7	1	869	96	6.52	55.68	7	cell death;cell division;cell organization and biogenesis;regulation of biological process;transport	cytoplasm;cytoskeleton;cytosol;extracellular;membrane	protein binding	Pf03097, Pf08391, Pf13949	18571	ENSMUSG00000032504.15	Pdcd6ip	9	Endocytosis
High	Master Protein	Q8R191	Synaptogyrin-3 OS=Mus musculus GN=Syngr3 PE=1 SV=1	0	1.87997	8.09803	0.0131835	0.001	0.274	0.001	0.001	0.001	0.248	0.237	0.337	13.891	9	2	10	2	1	229	24.5	8.18	30.22	2	regulation of biological process;transport	membrane	protein binding	Pf01284	20974	ENSMUSG00000007021.4	Syngr3	17
High	Master Protein	P27448	MAP/microtubule affinity-regulating kinase 3 OS=Homo sapiens GN=MARK3 PE=1 SV=4	0	1.24645	8.09276	0.0566959	0.001	0.273	0.001	0.001	0.001	0.237	0.178	0.404	33.674	11	8	30	1	1	753	84.4	9.57	81.53	8	cell organization and biogenesis;metabolic process;regulation of biological process;response to stimulus	cytosol;membrane	catalytic activity;nucleotide binding;protein binding	Pf00069, Pf00627, Pf02149, Pf07714, Pf14531	4140		MARK3	14
High	Master Protein	Q9CQ65	S-methyl-5'-thioadenosine phosphorylase OS=Mus musculus GN=Mtap PE=1 SV=1	0	1.57847	8.07503	0.0263954	0.001	0.269667	0.001	0.001	0.001	0.275	0.19	0.344	19.537	30	5	10	5	1	283	31	7.14	23.2	5	metabolic process;response to stimulus	cytoplasm;cytosol;nucleus	catalytic activity	Pf01048	66902	ENSMUSG00000062937.7	Mtap	4	Metabolic pathways; Cysteine and methionine metabolism
High	Master Protein	P05132	cAMP-dependent protein kinase catalytic subunit alpha OS=Mus musculus GN=Prkaca PE=1 SV=3	0	1.96333	8.07325	0.0108811	0.001	0.269333	0.001	0.001	0.001	0.216	0.28	0.312	19.521	13	4	24	2	1	351	40.5	8.79	70.78	4	cellular homeostasis;metabolic process;regulation of biological process;response to stimulus	cytoplasm;cytosol;Golgi;membrane;mitochondrion;nucleus	catalytic activity;metal ion binding;nucleotide binding;protein binding	Pf00069, Pf07714, Pf14531	18747	ENSMUSG00000005469.10	Prkaca	8	Oxytocin signaling pathway; Morphine addiction; Wnt signaling pathway; Cholinergic synapse; Retrograde endocannabinoid signaling; MAPK signaling pathway; Dopaminergic synapse; Progesterone-mediated oocyte maturation; Ras signaling pathway; GABAergic synapse; Regulation of lipolysis in adipocytes; Ovarian steroidogenesis; Insulin signaling pathway; Long-term potentiation; Epstein-Barr virus infect…	PluriNetWork; Hypothetical Network for Drug Addiction; Calcium Regulation in the Cardiac Cell; Myometrial Relaxation and Contraction Pathways; TNF-alpha NF-kB Signaling Pathway; Chemokine signaling pathway; Endochondral Ossification; Estrogen signaling; MAPK signaling pathway; IL-3 Signaling Pathway; G Protein Signaling Pathways
Medium	Master Protein	Q8VHR5	Transcriptional repressor p66-beta OS=Mus musculus GN=Gatad2b PE=1 SV=1	0.02	1.23515	8.06967	0.0581907	0.001	0.268667	0.001	0.001	0.001	0.214	0.189	0.403	1.672	2	1	2	1	1	594	65.4	9.7	5.49	1	cell organization and biogenesis;metabolic process;regulation of biological process	nucleus	DNA binding;metal ion binding;protein binding	Pf00320, Pf00412	229542	ENSMUSG00000042390.9	Gatad2b	3		PluriNetWork
High	Master Protein	O00567	Nucleolar protein 56 OS=Homo sapiens GN=NOP56 PE=1 SV=4	0	1.23361	8.05528	0.0583972	0.001	0.266	0.001	0.001	0.001	0.356	0.135	0.307	4.427	4	2	7	2	1	594	66	9.19	9.15	2	metabolic process	cytoplasm;membrane;nucleus	protein binding;RNA binding	Pf01798, Pf08060, Pf08156	10528	ENSG00000101361.16	NOP56	20	Ribosome biogenesis in eukaryotes
High	Master Protein	P63241	Eukaryotic translation initiation factor 5A-1 OS=Homo sapiens GN=EIF5A PE=1 SV=2	0	1.28508	8.04621	0.05187	0.001	0.264333	0.001	0.001	0.001	0.196	0.389	0.208	4.744	8	1	3	1	1	154	16.8	5.24	5.33	1	cell death;cellular homeostasis;metabolic process;regulation of biological process;response to stimulus;transport	cytoplasm;cytosol;endoplasmic reticulum;membrane;nucleus	protein binding;RNA binding	Pf01287	1984	ENSG00000132507.17	EIF5A	17		eIF5A regulation in response to inhibition of the nuclear export system; Translation Factors
High	Master Protein	E9Q969	Cytoplasmic polyadenylation element-binding protein 2 OS=Mus musculus GN=Cpeb2 PE=1 SV=2	0	2.31672	8.04439	0.00482256	0.001	0.264	0.001	0.001	0.001	0.3	0.24	0.252	5.678	3	2	2	1	1	1022	108.3	8.38	5.09	2	regulation of biological process;response to stimulus	cytoplasm;nucleus	protein binding;RNA binding;translation regulator activity	Pf00076, Pf14259	231207	ENSMUSG00000039782.14	Cpeb2	5
High	Master Protein	P24369	Peptidyl-prolyl cis-trans isomerase B OS=Mus musculus GN=Ppib PE=1 SV=2	0	1.57978	8.03892	0.026316	0.001	0.263	0.001	0.001	0.001	0.252	0.194	0.343	8.26	19	4	4	4	1	216	23.7	9.55	6.82	4	metabolic process;regulation of biological process	endoplasmic reticulum;membrane;nucleus;organelle lumen	catalytic activity;protein binding;RNA binding	Pf00160	19035	ENSMUSG00000032383.7	Ppib	9
High	Master Protein	A0A0R4J1N0	Dihydropyrimidinase-related protein 4 OS=Mus musculus GN=Dpysl4 PE=1 SV=1	0	1.23765	8.03709	0.0578566	0.001	0.262667	0.001	0.001	0.001	0.228	0.17	0.39	42.236	17	7	33	5	1	593	64.3	7.09	108.2	7	cell death;cellular component movement	cytoplasm	catalytic activity;protein binding	Pf01979, Pf13147, Pf13594	26757	ENSMUSG00000025478.15; ENSMUSG00000111393.1	Dpysl4	7; CHR_MG3251_PATCH
High	Master Protein	Q9JHS3	Ragulator complex protein LAMTOR2 OS=Mus musculus GN=Lamtor2 PE=1 SV=1	0	2.20357	8.03342	0.00625795	0.001	0.262	0.001	0.001	0.001	0.303	0.236	0.247	4.885	14	1	6	1	1	125	13.5	5.4	13.95	1	cell growth;regulation of biological process;response to stimulus	endosome;membrane;vacuole	protein binding;structural molecule activity	Pf03259	83409	ENSMUSG00000028062.15	Lamtor2	3	mTOR signaling pathway
High	Master Protein	Q8BP47	Asparagine--tRNA ligase, cytoplasmic OS=Mus musculus GN=Nars PE=1 SV=2	0	1.23755	8.03159	0.0578696	0.001	0.261667	0.001	0.001	0.001	0.317	0.131	0.337	11.862	6	2	6	2	1	559	64.2	5.86	15.93	2	metabolic process	cytoplasm;cytosol;mitochondrion	catalytic activity;nucleotide binding	Pf00152, Pf01336	70223	ENSMUSG00000024587.9	Nars	18	Aminoacyl-tRNA biosynthesis
High	Master Protein	Q8BX70	Vacuolar protein sorting-associated protein 13C OS=Mus musculus GN=Vps13c PE=1 SV=2	0	2.01299	8.00749	0.00970533	0.001	0.257333	0.001	0.001	0.001	0.26	0.212	0.3	19.281	3	5	12	5	1	3748	419.8	6.81	36.74	5	cell organization and biogenesis	cytosol;membrane;mitochondrion		Pf06650, Pf12624	320528	ENSMUSG00000035284.10	Vps13c	9
High	Master Protein	P53995	Anaphase-promoting complex subunit 1 OS=Mus musculus GN=Anapc1 PE=1 SV=2	0	1.46161	7.99058	0.0345452	0.001	0.254333	0.001	0.001	0.001	0.204	0.208	0.351	4.844	2	2	2	2	1	1944	215.9	6.35	4.62	2	cell division;metabolic process	nucleus	protein binding	Pf01851, Pf12859	17222	ENSMUSG00000014355.10	Anapc1	2	Progesterone-mediated oocyte maturation; Ubiquitin mediated proteolysis; HTLV-I infection; Oocyte meiosis; Cell cycle
High	Master Protein	P70392	Ras-specific guanine nucleotide-releasing factor 2 OS=Mus musculus GN=Rasgrf2 PE=1 SV=2	0	2.03629	7.98868	0.00919833	0.001	0.254	0.001	0.001	0.001	0.248	0.215	0.299	14.719	4	3	14	3	1	1189	135.6	7.85	32.88	3	regulation of biological process;response to stimulus	cytoplasm;endoplasmic reticulum;membrane	protein binding	Pf00169, Pf00617, Pf00618, Pf00621	19418		Rasgrf2	13	MAPK signaling pathway; Ras signaling pathway	MAPK signaling pathway
High	Master Protein	Q9WV69	Dematin OS=Mus musculus GN=Dmtn PE=1 SV=1	0	1.14031	7.97919	0.0723918	0.001	0.252333	0.001	0.001	0.001	0.24	0.135	0.382	7.588	7	3	6	2	1	405	45.4	8.41	13.49	3	cell organization and biogenesis;regulation of biological process;response to stimulus;transport	cytoplasm;cytoskeleton;cytosol;membrane	protein binding	Pf02209	13829		Dmtn; Epb4.9	14
High	Master Protein	Q8BKC5	Importin-5 OS=Mus musculus GN=Ipo5 PE=1 SV=3	0	1.27145	7.96578	0.0535238	0.001	0.25	0.001	0.001	0.001	0.25	0.146	0.354	22.854	8	6	14	6	1	1097	123.5	4.93	32.73	6	regulation of biological process;response to stimulus;transport	cytoplasm;membrane;nucleus	protein binding;RNA binding;transporter activity	Pf02985, Pf12755, Pf13513, Pf13646	70572	ENSMUSG00000030662.9	Ipo5	14
High	Master Protein	Q8BI84	Melanoma inhibitory activity protein 3 OS=Mus musculus GN=Mia3 PE=1 SV=2	0.003	1.15814	7.96578	0.0694801	0.001	0.25	0.001	0.001	0.001	0.263	0.124	0.363	3.235	1	1	1	1	1	1930	213.5	4.75	2.58	1	cell organization and biogenesis;cellular component movement;regulation of biological process;response to stimulus;transport	endoplasmic reticulum;membrane	protein binding;transporter activity	Pf02463, Pf05483, Pf05557, Pf05622, Pf06409, Pf07653, Pf10174, Pf11559, Pf13166, Pf13851	338366		Mia3	1
High	Master Protein	Q6P1F6	Serine/threonine-protein phosphatase 2A 55 kDa regulatory subunit B alpha isoform OS=Mus musculus GN=Ppp2r2a PE=1 SV=1	0	1.11234	7.95807	0.077208	0.001	0.248667	0.001	0.001	0.001	0.229	0.133	0.384	22.264	18	6	19	6	1	447	51.7	6.2	43.26	6	metabolic process;regulation of biological process;response to stimulus	cytosol	catalytic activity;enzyme regulator activity;protein binding		71978	ENSMUSG00000022052.8	Ppp2r2a	14	mRNA surveillance pathway; Chagas disease (American trypanosomiasis); Dopaminergic synapse; Hippo signaling pathway; Sphingolipid signaling pathway; Hepatitis C; PI3K-Akt signaling pathway; AMPK signaling pathway; Tight junction; Adrenergic signaling in cardiomyocytes	IL-6 signaling Pathway; Wnt Signaling Pathway and Pluripotency; Glycogen Metabolism
High	Master Protein	Q9R0Y5	Adenylate kinase isoenzyme 1 OS=Mus musculus GN=Ak1 PE=1 SV=1	0	1.84667	7.95807	0.0142342	0.001	0.248667	0.001	0.001	0.001	0.291	0.191	0.264	8.039	13	2	3	2	1	194	21.5	5.81	6.45	2	metabolic process;regulation of biological process	cytoplasm;cytosol;membrane	catalytic activity;nucleotide binding	Pf00406, Pf13207, Pf13238, Pf13671	11636	ENSMUSG00000026817.14	Ak1	2	Thiamine metabolism; Metabolic pathways; Purine metabolism	Purine metabolism
High	Master Protein	Q99P88	Nuclear pore complex protein Nup155 OS=Mus musculus GN=Nup155 PE=1 SV=1	0.001	1.14662	7.95613	0.0713472	0.001	0.248333	0.001	0.001	0.001	0.327	0.109	0.309	4.294	2	1	2	1	1	1391	155	6.15	6.39	1	cell organization and biogenesis;transport	cytoplasm;membrane;nucleus	protein binding;structural molecule activity	Pf03177, Pf08801	170762	ENSMUSG00000022142.7	Nup155	15	RNA transport
Medium	Master Protein	Q9NP80	Calcium-independent phospholipase A2-gamma OS=Homo sapiens GN=PNPLA8 PE=1 SV=1	0.027	1.22735	7.94837	0.0592442	0.001	0.247	0.001	0.001	0.001	0.215	0.158	0.368	1.55	3	1	1	1	1	782	88.4	9.23	0	1	cell death;metabolic process;transport	cytoplasm;endoplasmic reticulum;Golgi;membrane	catalytic activity;nucleotide binding	Pf01734	50640	ENSG00000135241.16	PNPLA8	7		Eicosanoid Synthesis	Phospho [S321; S335]
High	Master Protein	A2CEK3	Phosphoglucomutase-2 OS=Mus musculus GN=Pgm2 PE=1 SV=1	0	0.939278	7.94642	0.115006	0.001	0.246667	0.001	0.001	0.001	0.27	0.078	0.392	4.815	3	1	2	1	1	580	63.7	5.72	6.28	1	metabolic process	cytoplasm;cytoskeleton;cytosol	catalytic activity;metal ion binding	Pf00408, Pf02878, Pf02879, Pf02880	72157	ENSMUSG00000025791.18	Pgm2	4		Glycogen Metabolism; Purine metabolism; Glucuronidation
High	Master Protein	Q9Z268	RasGAP-activating-like protein 1 OS=Mus musculus GN=Rasal1 PE=1 SV=2	0	1.15072	7.94056	0.0706776	0.001	0.245667	0.001	0.001	0.001	0.241	0.129	0.367	17.89	8	5	9	5	1	799	89.3	6.37	28.49	5	cell differentiation;regulation of biological process;response to stimulus	cytoplasm;cytosol;membrane	enzyme regulator activity;metal ion binding;protein binding	Pf00168, Pf00169, Pf00616, Pf00779	19415	ENSMUSG00000029602.11	Rasal1	5	Ras signaling pathway
High	Master Protein	P36873	Serine/threonine-protein phosphatase PP1-gamma catalytic subunit OS=Homo sapiens GN=PPP1CC PE=1 SV=1	0	1.56513	7.9386	0.027219	0.001	0.245333	0.001	0.001	0.001	0.238	0.178	0.32	25.2	19	4	33	2	1	323	37	6.54	86.91	4	cell differentiation;cell division;cell organization and biogenesis;metabolic process;regulation of biological process;response to stimulus	chromosome;cytoplasm;cytosol;membrane;mitochondrion;nucleus	catalytic activity;metal ion binding;protein binding;RNA binding	Pf00149	5501	ENSG00000186298.11	PPP1CC	12	Dopaminergic synapse; Vascular smooth muscle contraction; Insulin signaling pathway; Amphetamine addiction; cGMP-PKG signaling pathway; Hippo signaling pathway; Oxytocin signaling pathway; Long-term potentiation; Adrenergic signaling in cardiomyocytes; Focal adhesion; Proteoglycans in cancer; Regulation of actin cytoskeleton; mRNA surveillance pathway; Oocyte meiosis; Herpes simplex infection; In…	Common Pathways Underlying Drug Addiction
High	Master Protein	Q9QZ88	Vacuolar protein sorting-associated protein 29 OS=Mus musculus GN=Vps29 PE=1 SV=1	0.006	1.17929	7.93271	0.066177	0.001	0.244333	0.001	0.001	0.001	0.37	0.147	0.216	2.554	4	1	3	1	1	182	20.5	6.79	7.88	1	transport	cytoplasm;cytosol;endosome;membrane	catalytic activity;metal ion binding;protein binding;transporter activity	Pf00149, Pf12850	56433	ENSMUSG00000029462.18	Vps29	5	Endocytosis
High	Master Protein	Q02818	Nucleobindin-1 OS=Homo sapiens GN=NUCB1 PE=1 SV=4	0	1.47668	7.92679	0.0333669	0.001	0.243333	0.001	0.001	0.001	0.333	0.186	0.211	14.556	9	3	14	1	1	461	53.8	5.25	42.29	3	metabolic process;regulation of biological process;response to stimulus	cytoplasm;endoplasmic reticulum;endosome;extracellular;Golgi;membrane;nucleus;organelle lumen	DNA binding;metal ion binding;protein binding		4924	ENSG00000104805.15	NUCB1	19
High	Master Protein	A0A0A6YWG7	Rap guanine nucleotide exchange factor 2 OS=Mus musculus GN=Rapgef2 PE=1 SV=1	0	1.00477	7.92481	0.0989074	0.001	0.243	0.001	0.001	0.001	0.25	0.097	0.382	18.597	5	5	18	5	1	1644	184	6.64	52.15	5	regulation of biological process;response to stimulus		enzyme regulator activity;protein binding	Pf00027, Pf00595, Pf00617, Pf00618, Pf00788, Pf13180		ENSMUSG00000062232.14		3
High	Master Protein	Q62433	Protein NDRG1 OS=Mus musculus GN=Ndrg1 PE=1 SV=1	0	1.27458	7.92481	0.0531403	0.001	0.243	0.001	0.001	0.001	0.236	0.146	0.347	7.394	8	2	4	2	1	394	43	6.1	12.18	2	cell organization and biogenesis;regulation of biological process;response to stimulus	cytoplasm;cytoskeleton;cytosol;membrane;nucleus	protein binding	Pf00561, Pf03096, Pf12697	17988	ENSMUSG00000005125.12	Ndrg1	15
High	Master Protein	Q02246	Contactin-2 OS=Homo sapiens GN=CNTN2 PE=1 SV=1	0	1.43304	7.92283	0.0368941	0.001	0.242667	0.001	0.001	0.001	0.269	0.15	0.309	16.188	5	3	5	3	1	1040	113.3	7.96	11.95	3	cell organization and biogenesis;cellular component movement;metabolic process;regulation of biological process;response to stimulus;transport	cell surface;membrane	protein binding	Pf00041, Pf00047, Pf07679, Pf07686, Pf09294, Pf13895, Pf13927	6900	ENSG00000184144.11	CNTN2	1	Cell adhesion molecules (CAMs)
High	Master Protein	P60487	Pyridoxal phosphate phosphatase OS=Mus musculus GN=Pdxp PE=1 SV=1	0	0.986632	7.91886	0.103126	0.001	0.242	0.001	0.001	0.001	0.196	0.125	0.405	18.352	20	4	11	4	1	292	31.5	5.74	37.69	4	cell organization and biogenesis;metabolic process;regulation of biological process;response to stimulus	cytoplasm;cytoskeleton;cytosol;membrane	catalytic activity;metal ion binding;protein binding	Pf00702, Pf13242, Pf13344, Pf13419	57028	ENSMUSG00000022436.15	Pdxp	15	Metabolic pathways; Vitamin B6 metabolism
High	Master Protein	P06745	Glucose-6-phosphate isomerase OS=Mus musculus GN=Gpi PE=1 SV=4	0	1.25648	7.91289	0.0554011	0.001	0.241	0.001	0.001	0.001	0.217	0.153	0.353	20.827	16	5	12	5	1	558	62.7	8.13	32.86	5	metabolic process;regulation of biological process;response to stimulus	cytoplasm;cytosol;extracellular;membrane	catalytic activity;protein binding	Pf00342	14751	ENSMUSG00000036427.5	Gpi1	7	Metabolic pathways; Amino sugar and nucleotide sugar metabolism; Starch and sucrose metabolism; Glycolysis / Gluconeogenesis; Pentose phosphate pathway; Carbon metabolism	Glycolysis and Gluconeogenesis
High	Master Protein	P62316	Small nuclear ribonucleoprotein Sm D2 OS=Homo sapiens GN=SNRPD2 PE=1 SV=1	0.003	1.16872	7.90489	0.0678079	0.001	0.239667	0.001	0.001	0.001	0.24	0.126	0.353	3.384	16	1	1	1	1	118	13.5	9.91	2.98	1	cell organization and biogenesis;metabolic process;transport	cytoplasm;cytosol;nucleus;spliceosomal complex	protein binding;RNA binding	Pf01423	6633	ENSG00000125743.10	SNRPD2	19	Spliceosome	mRNA Processing
High	Master Protein	P62714	Serine/threonine-protein phosphatase 2A catalytic subunit beta isoform OS=Homo sapiens GN=PPP2CB PE=1 SV=1	0.003	1.57731	7.89684	0.0264663	0.001	0.238333	0.001	0.001	0.001	0.211	0.188	0.316	3.11	6	2	2	2	1	309	35.6	5.43	4.53	2	cell organization and biogenesis;metabolic process;regulation of biological process;response to stimulus	chromosome;cytoplasm;cytoskeleton;cytosol;nucleus	catalytic activity;metal ion binding;protein binding	Pf00149	5516	ENSG00000104695.12	PPP2CB	8	Dopaminergic synapse; Chagas disease (American trypanosomiasis); TGF-beta signaling pathway; Tight junction; Hippo signaling pathway; Adrenergic signaling in cardiomyocytes; AMPK signaling pathway; Long-term depression; mRNA surveillance pathway; Oocyte meiosis; Sphingolipid signaling pathway; Hepatitis C; PI3K-Akt signaling pathway	Focal Adhesion-PI3K-Akt-mTOR-signaling pathway; Serotonin Transporter Activity; Glycogen Metabolism; Wnt Signaling Pathway and Pluripotency; Dopamine metabolism; Monoamine Transport; Exercise-induced Circadian Regulation
High	Master Protein	Q8K1M6	Dynamin-1-like protein OS=Mus musculus GN=Dnm1l PE=1 SV=2	0	1.84386	7.89482	0.0143265	0.001	0.238	0.001	0.001	0.001	0.261	0.181	0.272	42.292	17	6	21	6	1	742	82.6	7.05	70.63	6	cell death;cell organization and biogenesis;regulation of biological process;response to stimulus;transport	cytoplasm;cytoskeleton;cytosol;endoplasmic reticulum;Golgi;membrane;mitochondrion	catalytic activity;nucleotide binding;protein binding	Pf00350, Pf01031, Pf02212	74006		Dnm1l	16	TNF signaling pathway; NOD-like receptor signaling pathway
High	Master Protein	Q8VC30	Triokinase/FMN cyclase OS=Mus musculus GN=Tkfc PE=1 SV=1	0	1.18152	7.86831	0.0658393	0.001	0.233667	0.001	0.001	0.001	0.193	0.151	0.357	9.498	8	2	3	2	1	578	59.7	6.92	8.21	2	metabolic process;regulation of biological process	nucleus	catalytic activity;metal ion binding;nucleotide binding;protein binding	Pf02733, Pf02734	225913	ENSMUSG00000034371.8	Dak; Tkfc	19	Metabolic pathways; RIG-I-like receptor signaling pathway; Carbon metabolism; Glycerolipid metabolism; Fructose and mannose metabolism
High	Master Protein	D3Z3N4	MCG11326, isoform CRA_a OS=Mus musculus GN=Hnrnph3 PE=1 SV=1	0	1.33302	7.86625	0.0464492	0.001	0.233333	0.001	0.001	0.001	0.186	0.177	0.337	8.262	5	1	5	1	1	346	36.8	6.87	20.67	1	cell differentiation	nucleus	RNA binding	Pf00076, Pf14259	432467	ENSMUSG00000020069.16	Hnrnph3	10
High	Master Protein	Q9NUQ2	1-acyl-sn-glycerol-3-phosphate acyltransferase epsilon OS=Homo sapiens GN=AGPAT5 PE=1 SV=3	0.002	2.14421	7.86005	0.00717441	0.001	0.232333	0.001	0.001	0.001	0.254	0.193	0.25	4.13	6	1	1	1	1	364	42	9.1	3.2	1	cell differentiation;metabolic process	endoplasmic reticulum;membrane;mitochondrion;nucleus	catalytic activity;protein binding	Pf01553	55326	ENSG00000155189.11	AGPAT5	8	Phospholipase D signaling pathway; Glycerolipid metabolism; Glycerophospholipid metabolism; Metabolic pathways	Triacylglyceride Synthesis
High	Master Protein	P26885	Peptidyl-prolyl cis-trans isomerase FKBP2 OS=Homo sapiens GN=FKBP2 PE=1 SV=2	0	1.14737	7.85798	0.071225	0.001	0.232	0.001	0.001	0.001	0.194	0.143	0.359	7.857	20	1	5	1	1	142	15.6	9.13	14.4	1	metabolic process	endoplasmic reticulum;membrane	catalytic activity;protein binding	Pf00254	2286	ENSG00000173486.12	FKBP2	11
Medium	Master Protein	Q80TM9	Nischarin OS=Mus musculus GN=Nisch PE=1 SV=2	0.011	1.50096	7.85591	0.0315529	0.001	0.231667	0.001	0.001	0.001	0.209	0.173	0.313	2.152	1	1	2	1	1	1593	174.9	5.16	0	1	cell death;cell organization and biogenesis;metabolic process;regulation of biological process;response to stimulus;transport	cytoplasm;cytosol;endosome;membrane	protein binding	Pf00787, Pf12799, Pf13855	64652	ENSMUSG00000021910.15	Nisch	14		Hypothetical Network for Drug Addiction
High	Master Protein	S4R3N1	Protein HSPE1-MOB4 OS=Homo sapiens GN=HSPE1-MOB4 PE=3 SV=1	0.001	0.92472	7.85383	0.118927	0.001	0.231333	0.001	0.001	0.001	0.298	0.058	0.338	4.3	14	2	6	2	1	261	29.7	6.16	6.26	2	metabolic process	cytoplasm	nucleotide binding	Pf00166, Pf03637	100529241	ENSG00000270757.1	HSPE1-MOB4	2
Medium	Master Protein	A0A0R4J2B2	BTB/POZ domain-containing protein KCTD12 OS=Mus musculus GN=Kctd12 PE=1 SV=1	0.012	1.19163	7.8434	0.0643229	0.001	0.229667	0.001	0.001	0.001	0.224	0.127	0.338	2.083	4	1	1	1	1	327	35.9	5.81	3.04	1	cell organization and biogenesis;regulation of biological process	membrane	protein binding;RNA binding	Pf02214	239217	ENSMUSG00000098557.1	Kctd12	14
High	Master Protein	Q9QUR6	Prolyl endopeptidase OS=Mus musculus GN=Prep PE=1 SV=1	0	1.72841	7.82443	0.0186891	0.001	0.226667	0.001	0.001	0.001	0.17	0.232	0.278	30.226	16	7	21	7	1	710	80.7	5.73	49.27	7	metabolic process	cytoplasm;cytosol;membrane;nucleus	catalytic activity	Pf00326, Pf02897	19072	ENSMUSG00000019849.11	Prep	10	Renin-angiotensin system
High	Master Protein	P59764	Dedicator of cytokinesis protein 4 OS=Mus musculus GN=Dock4 PE=1 SV=1	0.002	0.702137	7.82231	0.198547	0.001	0.226333	0.001	0.001	0.001	0.249	0.01	0.42	3.764	1	1	1	1	1	1978	226.4	7.65	2.7	1	cellular component movement;regulation of biological process;response to stimulus	cytoplasm;cytosol;Golgi;membrane	enzyme regulator activity;protein binding	Pf00018, Pf06920, Pf07653, Pf14429	238130	ENSMUSG00000035954.9	Dock4	12	Rap1 signaling pathway
High	Master Protein	P56399	Ubiquitin carboxyl-terminal hydrolase 5 OS=Mus musculus GN=Usp5 PE=1 SV=1	0	1.8507	7.82018	0.0141026	0.001	0.226	0.001	0.001	0.001	0.254	0.172	0.252	57.36	24	13	27	13	1	858	95.8	5.01	72.61	13	metabolic process;regulation of biological process		catalytic activity;metal ion binding;protein binding	Pf00443, Pf00627, Pf02148, Pf13423	22225	ENSMUSG00000038429.10	Usp5	6
High	Master Protein	E9Q8I9	Protein furry homolog OS=Mus musculus GN=Fry PE=1 SV=1	0	1.36024	7.81592	0.0436278	0.001	0.225333	0.001	0.001	0.001	0.246	0.133	0.297	10.76	2	5	6	5	1	3020	338.9	6.01	14	5	cell organization and biogenesis;regulation of biological process	cytoplasm;cytoskeleton	enzyme regulator activity	Pf14222, Pf14225, Pf14228	320365	ENSMUSG00000056602.11	Fry	5
High	Master Protein	P09671	Superoxide dismutase [Mn], mitochondrial OS=Mus musculus GN=Sod2 PE=1 SV=3	0.002	2.00201	7.81378	0.00995382	0.001	0.225	0.001	0.001	0.001	0.249	0.18	0.246	3.49	6	1	3	1	1	222	24.6	8.62	7.24	1	cell differentiation;cell organization and biogenesis;metabolic process;regulation of biological process;response to stimulus	cytoplasm;membrane;mitochondrion;organelle lumen	antioxidant activity;catalytic activity;DNA binding;metal ion binding;protein binding	Pf00081, Pf02777	20656	ENSMUSG00000006818.4	Sod2	17	FoxO signaling pathway; Longevity regulating pathway; Huntington's disease; Longevity regulating pathway - multiple species; Peroxisome	Oxidative Stress; One carbon metabolism and related pathways
High	Master Protein	Q9H492	Microtubule-associated proteins 1A/1B light chain 3A OS=Homo sapiens GN=MAP1LC3A PE=1 SV=2	0	1.47666	7.81164	0.033369	0.001	0.224667	0.001	0.001	0.001	0.229	0.15	0.295	6.83	12	1	8	1	1	121	14.3	8.68	24.08	1	cell communication;cell organization and biogenesis;metabolic process;response to stimulus	cytoplasm;cytoskeleton;cytosol;endosome;membrane;vacuole	protein binding	Pf02991, Pf04110	84557	ENSG00000101460.12	MAP1LC3A	20		Factors and pathways affecting insulin-like growth factor (IGF1)-Akt signaling; Senescence and Autophagy in Cancer; Nanoparticle triggered autophagic cell death
Medium	Master Protein	Q15119	[Pyruvate dehydrogenase (acetyl-transferring)] kinase isozyme 2, mitochondrial OS=Homo sapiens GN=PDK2 PE=1 SV=2	0.014	1.04043	7.8009	0.0911099	0.001	0.223	0.001	0.001	0.001	0.173	0.131	0.365	1.868	3	1	1	1	1	407	46.1	6.61	0	1	cell communication;metabolic process;regulation of biological process;response to stimulus	cytosol;mitochondrion;organelle lumen	catalytic activity;nucleotide binding;protein binding	Pf02518, Pf10436	5164	ENSG00000005882.11	PDK2	17
High	Master Protein	P61161	Actin-related protein 2 OS=Mus musculus GN=Actr2 PE=1 SV=1	0	1.65767	7.79225	0.0219955	0.001	0.221667	0.001	0.001	0.001	0.2	0.178	0.287	45.385	32	9	30	9	1	394	44.7	6.74	89.09	9	cell division;cell organization and biogenesis;cellular component movement;regulation of biological process;response to stimulus;transport	cytoplasm;cytoskeleton;cytosol;membrane	nucleotide binding;protein binding;structural molecule activity	Pf00022	66713	ENSMUSG00000020152.7	Actr2	11		ESC Pluripotency Pathways
High	Master Protein	Q99KF1	Transmembrane emp24 domain-containing protein 9 OS=Mus musculus GN=Tmed9 PE=1 SV=2	0	0.985411	7.78572	0.103416	0.001	0.220667	0.001	0.001	0.001	0.123	0.372	0.167	12.957	12	2	8	2	1	235	27.1	8.41	27.88	2	cell organization and biogenesis;regulation of biological process;transport	endoplasmic reticulum;Golgi;membrane	protein binding	Pf01105	67511	ENSMUSG00000058569.7	Tmed9	13
High	Master Protein	P54619	5'-AMP-activated protein kinase subunit gamma-1 OS=Homo sapiens GN=PRKAG1 PE=1 SV=1	0	0.874487	7.78354	0.13351	0.001	0.220333	0.001	0.001	0.001	0.21	0.071	0.38	8.37	6	1	2	1	1	331	37.6	6.92	7.03	1	cell communication;metabolic process;regulation of biological process;response to stimulus;transport	cytosol;membrane;nucleus	catalytic activity;enzyme regulator activity;nucleotide binding;protein binding	Pf00478, Pf00571	5571	ENSG00000181929.11	PRKAG1	12	Longevity regulating pathway - multiple species; Insulin signaling pathway; FoxO signaling pathway; Oxytocin signaling pathway; Glucagon signaling pathway; AMPK signaling pathway; Non-alcoholic fatty liver disease (NAFLD); Circadian rhythm; Insulin resistance; Adipocytokine signaling pathway; Longevity regulating pathway; Hypertrophic cardiomyopathy (HCM)	Sterol Regulatory Element-Binding Proteins (SREBP) signalling; Angiopoietin Like Protein 8 Regulatory Pathway; AMP-activated Protein Kinase (AMPK) Signaling; Leptin and adiponectin; Target Of Rapamycin (TOR) Signaling; Energy Metabolism
High	Master Protein	A0A0R4J2C1	Amyloid beta A4 precursor protein-binding family B member 1 OS=Mus musculus GN=Apbb1 PE=1 SV=1	0	1.27061	7.77479	0.0536278	0.001	0.219	0.001	0.001	0.001	0.213	0.131	0.313	4.652	2	1	5	1	1	710	77.4	5.01	11.97	1	cell death;cell organization and biogenesis;cellular component movement;metabolic process;regulation of biological process;response to stimulus	cytoplasm;membrane;nucleus	protein binding	Pf00397, Pf00640	11785	ENSMUSG00000037032.16	Apbb1	7	Alzheimer's disease	Alzheimers Disease
High	Master Protein	B7ZC46	Septin-8 OS=Mus musculus GN=Sept8 PE=1 SV=1	0	1.12875	7.77259	0.0743453	0.001	0.218667	0.001	0.001	0.001	0.287	0.093	0.276	30.683	16	6	54	1	1	440	50.9	6.09	134.4	6		cytoplasm;cytoskeleton	nucleotide binding	Pf00735	20362	ENSMUSG00000018398.18	Sept8	11
High	Master Protein	O00232	26S proteasome non-ATPase regulatory subunit 12 OS=Homo sapiens GN=PSMD12 PE=1 SV=3	0	2.48061	7.77259	0.00330663	0.001	0.218667	0.001	0.001	0.001	0.215	0.199	0.242	9.055	8	2	7	2	1	456	52.9	7.65	18.15	2	metabolic process;regulation of biological process;response to stimulus;transport	cytoplasm;cytosol;extracellular;membrane;organelle lumen;proteasome	catalytic activity;protein binding	Pf01399	5718	ENSG00000197170.9	PSMD12	17	Epstein-Barr virus infection; Proteasome	Parkin-Ubiquitin Proteasomal System pathway; Proteasome Degradation
High	Master Protein	P06730	Eukaryotic translation initiation factor 4E OS=Homo sapiens GN=EIF4E PE=1 SV=2	0.004	1.83549	7.77259	0.0146054	0.001	0.218667	0.001	0.001	0.001	0.227	0.169	0.26	3.009	6	1	1	1	1	217	25.1	6.15	3.07	1	defense response;metabolic process;regulation of biological process;response to stimulus;transport	cytoplasm;cytosol	protein binding;RNA binding	Pf01652	1977	ENSG00000151247.12	EIF4E	4	Insulin signaling pathway; HIF-1 signaling pathway; EGFR tyrosine kinase inhibitor resistance; mTOR signaling pathway; RNA transport; Longevity regulating pathway; PI3K-Akt signaling pathway	Structural Pathway of Interleukin 1 (IL-1); VEGFA-VEGFR2 Signaling Pathway; Leptin signaling pathway; Hypertrophy Model; Translation Factors; Focal Adhesion-PI3K-Akt-mTOR-signaling pathway; Factors and pathways affecting insulin-like growth factor (IGF1)-Akt signaling; Angiopoietin Like Protein 8 Regulatory Pathway; Brain-Derived Neurotrophic Factor (BDNF) signaling pathway; Interferon type I sig…
High	Master Protein	E9Q3T0	Protein Gm10073 OS=Mus musculus GN=Gm10073 PE=1 SV=1	0	1.4522	7.77039	0.0353024	0.001	0.218333	0.001	0.001	0.001	0.198	0.158	0.299	10.629	14	1	7	1	1	114	11.4	4.36	25.22	1	metabolic process;regulation of biological process	ribosome	enzyme regulator activity;structural molecule activity	Pf00428		ENSMUSG00000060019.5		8
High	Master Protein	E9Q0J5	Kinesin-like protein KIF21A OS=Mus musculus GN=Kif21a PE=1 SV=2	0	1.3043	7.76818	0.0496249	0.001	0.218	0.001	0.001	0.001	0.218	0.131	0.305	18.945	5	4	11	4	1	1672	186.5	6.47	35.41	4	cell organization and biogenesis;cellular component movement;metabolic process	cytoplasm	catalytic activity;motor activity;nucleotide binding;protein binding	Pf00225, Pf00400, Pf00769, Pf01576, Pf02050, Pf02841, Pf04111, Pf05483, Pf10174, Pf11600, Pf12128, Pf13863, Pf13868, Pf15619		ENSMUSG00000022629.16		15
High	Master Protein	Q61234	Alpha-1-syntrophin OS=Mus musculus GN=Snta1 PE=1 SV=1	0	1.22778	7.75711	0.0591863	0.001	0.216333	0.001	0.001	0.001	0.215	0.122	0.312	7.354	6	2	3	2	1	503	53.6	6.86	7.47	2	cell organization and biogenesis;regulation of biological process	cytoplasm;cytoskeleton;membrane	protein binding;structural molecule activity	Pf00169, Pf00595	20648	ENSMUSG00000027488.12	Snta1	2
High	Master Protein	P16519	Neuroendocrine convertase 2 OS=Homo sapiens GN=PCSK2 PE=2 SV=2	0.005	1.71022	7.75711	0.0194886	0.001	0.216333	0.001	0.001	0.001	0.23	0.158	0.261	2.799	3	1	2	1	1	638	70.5	6.49	4.72	1	metabolic process	membrane;nucleus;organelle lumen	catalytic activity;protein binding	Pf00082, Pf01483	5126	ENSG00000125851.9	PCSK2	20
High	Master Protein	Q12824	SWI/SNF-related matrix-associated actin-dependent regulator of chromatin subfamily B member 1 OS=Homo sapiens GN=SMARCB1 PE=1 SV=2	0	1.82233	7.74819	0.0150547	0.001	0.215	0.001	0.001	0.001	0.215	0.169	0.261	6.985	8	2	2	2	1	385	44.1	6.23	5.17	2	cell differentiation;cell organization and biogenesis;metabolic process;regulation of biological process;response to stimulus	chromosome;nucleus	DNA binding;protein binding	Pf04855	6598	ENSG00000099956.18; ENSG00000275837.3	SMARCB1	22; CHR_HSCHR22_1_CTG7
High	Master Protein	O88848	ADP-ribosylation factor-like protein 6 OS=Mus musculus GN=Arl6 PE=1 SV=1	0	1.50107	7.74819	0.0315453	0.001	0.215	0.001	0.001	0.001	0.199	0.157	0.289	4.993	10	1	1	1	1	186	20.9	8.25	2.83	1	cell differentiation;cell organization and biogenesis;metabolic process;regulation of biological process;response to stimulus;transport	cytoplasm;cytoskeleton;cytosol;membrane	catalytic activity;metal ion binding;nucleotide binding;protein binding;signal transducer activity	Pf00025, Pf00071, Pf00503, Pf01926, Pf04670, Pf09439	56297	ENSMUSG00000022722.18	Arl6	16
High	Master Protein	Q9JI90	E3 ubiquitin-protein ligase RNF14 OS=Mus musculus GN=Rnf14 PE=1 SV=2	0	1.65751	7.74371	0.0220033	0.001	0.214333	0.001	0.001	0.001	0.245	0.15	0.248	4.637	7	2	4	2	1	485	54.9	4.7	7.68	2	metabolic process;regulation of biological process;response to stimulus	cytoplasm;cytosol;nucleus	catalytic activity;metal ion binding;protein binding	Pf00097, Pf01485, Pf05773, Pf13639, Pf14634	56736	ENSMUSG00000060450.13	Rnf14	18
High	Master Protein	E9QK41	Actin-binding LIM protein 1 OS=Mus musculus GN=Ablim1 PE=1 SV=1	0.002	1.32112	7.74371	0.0477392	0.001	0.214333	0.001	0.001	0.001	0.192	0.144	0.307	4.055	2	2	5	1	1	861	96.8	8.63	10.6	2	cell organization and biogenesis;cellular component movement;regulation of biological process	cytoplasm;cytoskeleton	metal ion binding;protein binding	Pf00412, Pf02209	226251	ENSMUSG00000025085.16	Ablim1	19	Axon guidance
High	Master Protein	Q3U2K8	Arf-GAP domain and FG repeat-containing protein 2 OS=Mus musculus GN=Agfg2 PE=1 SV=1	0	1.4547	7.73922	0.0350994	0.001	0.213667	0.001	0.001	0.001	0.181	0.165	0.295	12.825	8	2	6	2	1	490	50.2	9.2	22.02	2	regulation of biological process	membrane	enzyme regulator activity;metal ion binding	Pf01412	231801	ENSMUSG00000029722.15	Agfg2	5
High	Master Protein	Q6PD26	GPI transamidase component PIG-S OS=Mus musculus GN=Pigs PE=1 SV=3	0	0.892225	7.73697	0.128167	0.001	0.213333	0.001	0.001	0.001	0.132	0.126	0.382	16.917	12	3	9	3	1	555	61.7	6.93	23.13	3	metabolic process	endoplasmic reticulum;membrane	catalytic activity	Pf10510	276846	ENSMUSG00000041958.10	Pigs	11	Glycosylphosphatidylinositol (GPI)-anchor biosynthesis; Metabolic pathways
High	Master Protein	A2AN08	E3 ubiquitin-protein ligase UBR4 OS=Mus musculus GN=Ubr4 PE=1 SV=1	0	1.86033	7.73471	0.0137935	0.001	0.213	0.001	0.001	0.001	0.216	0.168	0.255	34.789	3	7	16	7	1	5180	571.9	6.06	48.78	7	metabolic process	cytoplasm;cytoskeleton;cytosol;membrane;nucleus	catalytic activity;metal ion binding;protein binding	Pf02207, Pf13764	69116	ENSMUSG00000066036.14	Ubr4	4	Viral carcinogenesis
High	Master Protein	Q8VCX5	Calcium uptake protein 1, mitochondrial OS=Mus musculus GN=Micu1 PE=1 SV=1	0.002	1.68347	7.73471	0.0207269	0.001	0.213	0.001	0.001	0.001	0.181	0.183	0.275	3.847	3	1	3	1	1	477	54.3	8.59	5.74	1	cell organization and biogenesis;cellular homeostasis;transport	membrane;mitochondrion	metal ion binding;protein binding	Pf00036, Pf13202	216001	ENSMUSG00000020111.15	Micu1	10
High	Master Protein	Q8VDM6	Heterogeneous nuclear ribonucleoprotein U-like protein 1 OS=Mus musculus GN=Hnrnpul1 PE=1 SV=1	0	1.57409	7.73245	0.026663	0.001	0.212667	0.001	0.001	0.001	0.144	0.233	0.261	14.914	6	3	7	3	1	859	95.9	6.58	20.61	3	metabolic process;regulation of biological process;response to stimulus	nucleus	protein binding;RNA binding	Pf00622, Pf02037, Pf13671	232989	ENSMUSG00000040725.13	Hnrnpul1	7	Influenza A
High	Master Protein	J3QNU6	Beta-arrestin-1 OS=Mus musculus GN=Arrb1 PE=1 SV=1	0.009	1.17601	7.73019	0.0666797	0.001	0.212333	0.001	0.001	0.001	0.208	0.115	0.314	2.366	4	1	2	1	1	419	47.1	6.55	2.42	1	cell death;metabolic process;regulation of biological process;response to stimulus	cytosol	enzyme regulator activity;protein binding	Pf00339, Pf02752		ENSMUSG00000018909.15		7
High	Master Protein	Q5U458	DnaJ homolog subfamily C member 11 OS=Mus musculus GN=Dnajc11 PE=1 SV=2	0	1.78187	7.72792	0.0165245	0.001	0.212	0.001	0.001	0.001	0.209	0.166	0.261	8.09	6	2	6	2	1	559	63.2	8.32	15.93	2	cell organization and biogenesis;transport	membrane;mitochondrion		Pf00226, Pf06936, Pf11875	230935	ENSMUSG00000039768.16	Dnajc11	4
High	Master Protein	E9Q6P5	Tetratricopeptide repeat protein 7B OS=Mus musculus GN=Ttc7b PE=1 SV=1	0	1.67312	7.72792	0.0212267	0.001	0.212	0.001	0.001	0.001	0.208	0.16	0.268	6.02	4	3	3	3	1	843	94.1	6.9	4.38	3	cell organization and biogenesis;metabolic process	cytoplasm;cytosol;membrane	protein binding	Pf07719, Pf13414, Pf13424, Pf13432, Pf14559	104718	ENSMUSG00000033530.7	Ttc7b	12
High	Master Protein	P58854	Gamma-tubulin complex component 3 OS=Mus musculus GN=Tubgcp3 PE=1 SV=2	0	0.754287	7.72565	0.176081	0.001	0.211667	0.001	0.001	0.001	0.281	0.01	0.344	7.317	3	2	6	2	1	905	103.4	8.32	10.1	2	cell organization and biogenesis	cytoplasm;cytoskeleton;membrane	protein binding;structural molecule activity	Pf04130	259279	ENSMUSG00000000759.14	Tubgcp3	8
High	Master Protein	P28271	Cytoplasmic aconitate hydratase OS=Mus musculus GN=Aco1 PE=1 SV=3	0	1.13603	7.72338	0.0731096	0.001	0.211333	0.001	0.001	0.001	0.202	0.112	0.32	17.986	9	4	11	4	1	889	98.1	7.5	32.28	4	cellular homeostasis;metabolic process;regulation of biological process;response to stimulus;transport	cytoplasm;cytosol;endoplasmic reticulum;Golgi;mitochondrion	catalytic activity;metal ion binding;RNA binding	Pf00330, Pf00694	11428	ENSMUSG00000028405.9	Aco1	4	Citrate cycle (TCA cycle); Metabolic pathways; Biosynthesis of amino acids; 2-Oxocarboxylic acid metabolism; Carbon metabolism; Glyoxylate and dicarboxylate metabolism	mRNA processing
High	Master Protein	P40124	Adenylyl cyclase-associated protein 1 OS=Mus musculus GN=Cap1 PE=1 SV=4	0	1.31421	7.71882	0.0485051	0.001	0.210667	0.001	0.001	0.001	0.208	0.129	0.295	28.048	12	3	14	3	1	474	51.5	7.52	45.81	3	cell organization and biogenesis;cellular component movement;regulation of biological process;response to stimulus;transport	cytoplasm;cytoskeleton;cytosol;extracellular;membrane	protein binding	Pf01213, Pf07986, Pf08603	12331	ENSMUSG00000028656.14	Cap1	4		Insulin Signaling
High	Master Protein	Q3TZZ7	Extended synaptotagmin-2 OS=Mus musculus GN=Esyt2 PE=1 SV=1	0	1.29214	7.70044	0.0510343	0.001	0.208	0.001	0.001	0.001	0.195	0.131	0.298	18.892	10	5	8	5	1	845	94.1	7.75	19.02	5	transport	endoplasmic reticulum;membrane	metal ion binding;protein binding	Pf00168	52635	ENSMUSG00000021171.7	Esyt2	12
High	Master Protein	Q6P5D3	Putative ATP-dependent RNA helicase DHX57 OS=Mus musculus GN=Dhx57 PE=1 SV=2	0.003	0.986127	7.70044	0.103246	0.001	0.208	0.001	0.001	0.001	0.302	0.066	0.256	3.152	1	1	1	1	1	1388	155.7	7.87	3.28	1	metabolic process	mitochondrion	catalytic activity;metal ion binding;nucleotide binding;protein binding;RNA binding	Pf00270, Pf00271, Pf00642, Pf04408, Pf05773, Pf07717, Pf13086, Pf13191, Pf13401	106794	ENSMUSG00000035051.14	Dhx57	17
High	Master Protein	Q8K0D5	Elongation factor G, mitochondrial OS=Mus musculus GN=Gfm1 PE=1 SV=1	0	1.39294	7.68883	0.0404635	0.001	0.206333	0.001	0.001	0.001	0.214	0.129	0.276	5.043	3	2	2	2	1	751	83.5	6.92	4.66	2	metabolic process	mitochondrion	catalytic activity;nucleotide binding;RNA binding	Pf00009, Pf00679, Pf03144, Pf03764, Pf14492	28030	ENSMUSG00000027774.16	Gfm1	3
High	Master Protein	Q7TPV4	Myb-binding protein 1A OS=Mus musculus GN=Mybbp1a PE=1 SV=2	0	1.40281	7.6865	0.0395536	0.001	0.206	0.001	0.001	0.001	0.263	0.124	0.231	5.489	1	1	2	1	1	1344	151.9	8.95	6.15	1	cell communication;cell differentiation;metabolic process;regulation of biological process;response to stimulus;transport	cytoplasm;membrane;nucleus	catalytic activity;DNA binding;metal ion binding;protein binding;RNA binding	Pf04931	18432	ENSMUSG00000040463.16	Mybbp1a	11
High	Master Protein	Q9CPY7	Cytosol aminopeptidase OS=Mus musculus GN=Lap3 PE=1 SV=3	0	1.28251	7.68416	0.0521779	0.001	0.205667	0.001	0.001	0.001	0.244	0.109	0.264	8.41	5	2	5	2	1	519	56.1	7.72	14.37	2	metabolic process	cytoplasm;cytosol;mitochondrion;nucleus	catalytic activity;metal ion binding	Pf00883, Pf02789	66988	ENSMUSG00000039682.12	Lap3	5	Glutathione metabolism; Arginine and proline metabolism; Metabolic pathways
High	Master Protein	Q9ERF3	WD repeat-containing protein 61 OS=Mus musculus GN=Wdr61 PE=1 SV=1	0	1.04944	7.68416	0.0892393	0.001	0.205667	0.001	0.001	0.001	0.253	0.076	0.288	5.558	7	1	1	1	1	305	33.8	5.36	4.03	1	cell organization and biogenesis;metabolic process;regulation of biological process;response to stimulus	cytoplasm;cytosol;nucleus	protein binding	Pf00400, Pf07433, Pf13360	66317	ENSMUSG00000061559.15	Wdr61	9	RNA degradation	PluriNetWork
High	Master Protein	Q921Q3	Chitobiosyldiphosphodolichol beta-mannosyltransferase OS=Mus musculus GN=Alg1 PE=1 SV=3	0	1.67657	7.68416	0.0210586	0.001	0.205667	0.001	0.001	0.001	0.216	0.149	0.252	5.07	3	1	3	1	1	482	54.4	8.37	9.16	1	metabolic process	endoplasmic reticulum;membrane	catalytic activity	Pf00534, Pf13524, Pf13692	208211	ENSMUSG00000039427.14	Alg1	16	Metabolic pathways; N-Glycan biosynthesis
High	Master Protein	Q80V42	Carboxypeptidase M OS=Mus musculus GN=Cpm PE=1 SV=2	0	1.52663	7.67478	0.0297418	0.001	0.204333	0.001	0.001	0.001	0.209	0.14	0.264	8.054	7	2	2	2	1	443	50.5	7.78	3.82	2	metabolic process	cell surface;membrane	catalytic activity;metal ion binding	Pf00246, Pf04952, Pf13620, Pf13715	70574	ENSMUSG00000020183.11	Cpm	10
High	Master Protein	I1E4X1	Syntaxin-5 OS=Mus musculus GN=Stx5a PE=1 SV=1	0	2.16889	7.67478	0.00677808	0.001	0.204333	0.001	0.001	0.001	0.217	0.171	0.225	6.528	7	2	7	2	1	442	49.1	8.98	22.39	2	transport	membrane	protein binding	Pf00804, Pf05739		ENSMUSG00000010110.17		19
High	Master Protein	B1AQD4	Ras-related protein Rab-34 (Fragment) OS=Mus musculus GN=Rab34 PE=1 SV=1	0.003	2.29403	7.67243	0.00508125	0.001	0.204	0.001	0.001	0.001	0.22	0.175	0.217	3.053	6	1	3	1	1	265	30	8.69	4.62	1	cell organization and biogenesis;cellular homeostasis;regulation of biological process;response to stimulus;transport	cytoplasm;endosome;Golgi;membrane	catalytic activity;nucleotide binding;protein binding	Pf00025, Pf00071, Pf08477	19376	ENSMUSG00000002059.18	Rab34	11
High	Master Protein	Q6ZWR6	Nesprin-1 OS=Mus musculus GN=Syne1 PE=1 SV=2	0	1.85206	7.66059	0.0140585	0.001	0.202333	0.001	0.001	0.001	0.158	0.208	0.241	24.518	1	7	17	7	1	8799	1009.3	5.59	42.16	7	cell differentiation;cell organization and biogenesis;regulation of biological process	cytoplasm;cytoskeleton;Golgi;membrane;nucleus	protein binding;RNA binding	Pf00307, Pf00435, Pf10541, Pf12128	64009		Syne1	10
High	Master Protein	F8WGX5	DmX-like protein 1 OS=Mus musculus GN=Dmxl1 PE=1 SV=1	0	1.11446	7.65821	0.0768316	0.001	0.202	0.001	0.001	0.001	0.203	0.099	0.304	7.995	1	2	7	1	1	3025	337.2	6.42	20.46	2			protein binding	Pf00400, Pf12234		ENSMUSG00000037416.12		18
High	Master Protein	Q9UJX4	Anaphase-promoting complex subunit 5 OS=Homo sapiens GN=ANAPC5 PE=1 SV=2	0.007	1.15744	7.64626	0.0695917	0.001	0.200333	0.001	0.001	0.001	0.137	0.153	0.311	2.526	2	1	1	1	1	755	85	6.87	3.17	1	cell division;metabolic process;regulation of biological process	cytosol;nucleus	protein binding	Pf12862	51433	ENSG00000089053.12	ANAPC5	12	Ubiquitin mediated proteolysis; Progesterone-mediated oocyte maturation; HTLV-I infection; Oocyte meiosis; Cell cycle
High	Master Protein	Q92925	SWI/SNF-related matrix-associated actin-dependent regulator of chromatin subfamily D member 2 OS=Homo sapiens GN=SMARCD2 PE=1 SV=3	0.005	1.54602	7.64386	0.0284434	0.001	0.2	0.001	0.001	0.001	0.192	0.145	0.263	2.732	3	1	1	1	1	531	58.9	9.64	2.65	1	cell organization and biogenesis;metabolic process;regulation of biological process	nucleus	DNA binding;protein binding	Pf02201	6603	ENSG00000108604.15	SMARCD2	17
High	Master Protein	A2AFQ2	3-hydroxyacyl-CoA dehydrogenase type-2 OS=Mus musculus GN=Hsd17b10 PE=1 SV=1	0	0.902889	7.63662	0.125058	0.001	0.199	0.001	0.001	0.001	0.171	0.081	0.345	36.496	37	5	22	5	1	271	28.4	8.76	70	5	cell organization and biogenesis;metabolic process	endoplasmic reticulum;membrane;mitochondrion	catalytic activity;nucleotide binding;protein binding;RNA binding	Pf00106, Pf08659, Pf13561	15108	ENSMUSG00000025260.10	Hsd17b10	X		Alzheimers Disease; Tryptophan metabolism
High	Master Protein	P84309	Adenylate cyclase type 5 OS=Mus musculus GN=Adcy5 PE=1 SV=2	0	1.39804	7.62936	0.039991	0.001	0.198	0.001	0.001	0.001	0.163	0.152	0.279	4.769	1	1	2	1	1	1262	139	7.06	4.76	1	cellular homeostasis;metabolic process;regulation of biological process;response to stimulus	cytoskeleton;endosome;membrane	catalytic activity;metal ion binding;nucleotide binding;protein binding	Pf00211, Pf06327	224129	ENSMUSG00000022840.8	Adcy5	16	Oxytocin signaling pathway; Morphine addiction; Cholinergic synapse; Phospholipase D signaling pathway; Retrograde endocannabinoid signaling; Pancreatic secretion; Dopaminergic synapse; Progesterone-mediated oocyte maturation; GABAergic synapse; Regulation of lipolysis in adipocytes; Ovarian steroidogenesis; Chemokine signaling pathway; Amphetamine addiction; Platelet activation; Melanogenesis; D…	Chemokine signaling pathway; Calcium Regulation in the Cardiac Cell; G Protein Signaling Pathways; Purine metabolism; Myometrial Relaxation and Contraction Pathways
High	Master Protein	Q8K4X7	1-acyl-sn-glycerol-3-phosphate acyltransferase delta OS=Mus musculus GN=Agpat4 PE=1 SV=1	0	1.23442	7.62693	0.0582887	0.001	0.197667	0.001	0.001	0.001	0.201	0.11	0.282	5.314	6	3	10	3	1	378	43.8	8.38	18.49	3	metabolic process	membrane	catalytic activity	Pf01553	68262	ENSMUSG00000023827.8	Agpat4	17	Phospholipase D signaling pathway; Metabolic pathways; Glycerophospholipid metabolism; Glycerolipid metabolism	Triacylglyceride Synthesis
High	Master Protein	Q791T5	Mitochondrial carrier homolog 1 OS=Mus musculus GN=Mtch1 PE=1 SV=1	0	2.30717	7.62449	0.00492985	0.001	0.197333	0.001	0.001	0.001	0.184	0.183	0.225	4.765	5	1	3	1	1	389	41.5	9.32	7.74	1	cell death;metabolic process;regulation of biological process;transport	membrane;mitochondrion		Pf00153	56462	ENSMUSG00000024012.17	Mtch1	17
High	Master Protein	O35544	Excitatory amino acid transporter 4 OS=Mus musculus GN=Slc1a6 PE=1 SV=1	0	1.29246	7.61716	0.0509969	0.001	0.196333	0.001	0.001	0.001	0.176	0.129	0.284	15.146	8	3	14	2	1	561	60.7	8.75	39.33	3	transport	cytoskeleton;Golgi;membrane	metal ion binding;transporter activity	Pf00375	20513	ENSMUSG00000005357.9	Slc1a6	10	Glutamatergic synapse
High	Master Protein	Q8CCJ3	E3 UFM1-protein ligase 1 OS=Mus musculus GN=Ufl1 PE=1 SV=2	0	0.866631	7.61716	0.135947	0.001	0.196333	0.001	0.001	0.001	0.17	0.072	0.347	9.752	3	2	4	1	1	793	89.5	6.67	16.22	2	cell differentiation;metabolic process;regulation of biological process;response to stimulus	cytoplasm;cytosol;endoplasmic reticulum;membrane	catalytic activity;protein binding	Pf09743	67490	ENSMUSG00000040359.14	Ufl1	4
High	Master Protein	Q61165	Sodium/hydrogen exchanger 1 OS=Mus musculus GN=Slc9a1 PE=1 SV=1	0.007	1.33091	7.61225	0.0466751	0.001	0.195667	0.001	0.001	0.001	0.194	0.121	0.272	2.513	2	1	1	1	1	820	91.4	7.12	2.39	1	cell death;cell differentiation;cell organization and biogenesis;cellular component movement;cellular homeostasis;regulation of biological process;response to stimulus;transport	cell surface;cytoplasm;endoplasmic reticulum;membrane;mitochondrion	protein binding;transporter activity	Pf00999	20544	ENSMUSG00000028854.9	Slc9a1	4	Regulation of actin cytoskeleton; Pancreatic secretion; Proteoglycans in cancer; Thyroid hormone signaling pathway; Bile secretion; Salivary secretion; Cardiac muscle contraction; cAMP signaling pathway; Gastric acid secretion; Adrenergic signaling in cardiomyocytes	Regulation of Actin Cytoskeleton; G Protein Signaling Pathways; Osteoclast
Medium	Master Protein	E9Q0C6	Protein Gm14569 OS=Mus musculus GN=Gm14569 PE=4 SV=1	0.013	1.60007	7.60979	0.025115	0.001	0.195333	0.001	0.001	0.001	0.179	0.151	0.256	1.892	1	1	1	1	1	1637	180.9	8.7	2.83	1				Pf15262	101055983	ENSMUSG00000091556.8	LOC101055983; Gm14569	X
High	Master Protein	Q61151	Serine/threonine-protein phosphatase 2A 56 kDa regulatory subunit epsilon isoform OS=Mus musculus GN=Ppp2r5e PE=1 SV=3	0	1.26317	7.60733	0.0545543	0.001	0.195	0.001	0.001	0.001	0.204	0.109	0.272	26.625	14	4	13	4	1	467	54.7	6.95	41.59	4	regulation of biological process;response to stimulus	cytoplasm;cytosol	enzyme regulator activity	Pf01603	26932	ENSMUSG00000021051.10	Ppp2r5e	12	mRNA surveillance pathway; Dopaminergic synapse; Oocyte meiosis; Sphingolipid signaling pathway; PI3K-Akt signaling pathway; AMPK signaling pathway; Adrenergic signaling in cardiomyocytes	Focal Adhesion-PI3K-Akt-mTOR-signaling pathway; Wnt Signaling Pathway; Glycogen Metabolism; Wnt Signaling Pathway and Pluripotency; IL-6 signaling Pathway
High	Master Protein	O55013	Trafficking protein particle complex subunit 3 OS=Mus musculus GN=Trappc3 PE=1 SV=1	0.003	1.79015	7.60733	0.0162123	0.001	0.195	0.001	0.001	0.001	0.219	0.145	0.221	3.196	9	2	4	2	1	180	20.3	4.96	8.31	2	transport	cytosol;endoplasmic reticulum;Golgi;membrane	protein binding	Pf04051	27096	ENSMUSG00000028847.8	Trappc3	4
High	Master Protein	Q5NCE8	Magnesium transporter MRS2 homolog, mitochondrial OS=Mus musculus GN=Mrs2 PE=2 SV=2	0	1.60779	7.60486	0.0246721	0.001	0.194667	0.001	0.001	0.001	0.231	0.133	0.22	9.406	9	2	7	2	1	434	49.3	7.53	22.36	2	metabolic process;transport	membrane;mitochondrion	transporter activity		380836	ENSMUSG00000021339.3	Mrs2	13
High	Master Protein	Q3U0V1	Far upstream element-binding protein 2 OS=Mus musculus GN=Khsrp PE=1 SV=2	0	1.70958	7.60239	0.0195174	0.001	0.194333	0.001	0.001	0.001	0.21	0.141	0.232	21.253	11	5	11	5	1	748	76.7	7.33	32.67	5	metabolic process;regulation of biological process;response to stimulus;transport	cytoplasm;cytosol;membrane;nucleus	DNA binding;RNA binding	Pf00013, Pf07650, Pf09005, Pf13014	16549	ENSMUSG00000007670.9	Khsrp	17
High	Master Protein	A2A7S7	Tyrosine--tRNA ligase OS=Mus musculus GN=Yars PE=1 SV=1	0	1.58159	7.60239	0.0262067	0.001	0.194333	0.001	0.001	0.001	0.201	0.136	0.246	13.941	7	4	8	4	1	564	63	8.44	19.85	4	metabolic process	cytoplasm;cytosol	catalytic activity;nucleotide binding;RNA binding	Pf00579, Pf01588	107271	ENSMUSG00000028811.11	Yars	4	Aminoacyl-tRNA biosynthesis
Medium	Master Protein	Q80W00	Serine/threonine-protein phosphatase 1 regulatory subunit 10 OS=Mus musculus GN=Ppp1r10 PE=1 SV=1	0.026	1.47838	7.59743	0.0332366	0.001	0.193667	0.001	0.001	0.001	0.176	0.142	0.263	1.58	2	1	1	1	1	888	94.3	9.16	2.4	1	metabolic process;regulation of biological process	chromosome;nucleus	DNA binding;enzyme regulator activity;metal ion binding;protein binding;RNA binding	Pf00642, Pf08711	52040	ENSMUSG00000039220.16	Ppp1r10	17
High	Master Protein	E9PZS5	Nuclease EXOG, mitochondrial OS=Mus musculus GN=Exog PE=1 SV=1	0	1.53755	7.59495	0.0290034	0.001	0.193333	0.001	0.001	0.001	0.194	0.135	0.251	7.299	11	2	2	2	1	392	43.6	7.94	7.16	2	metabolic process	membrane;mitochondrion	catalytic activity;metal ion binding	Pf01223	208194	ENSMUSG00000042787.14	Exog	9
High	Master Protein	Q99N93	39S ribosomal protein L16, mitochondrial OS=Mus musculus GN=Mrpl16 PE=1 SV=1	0	1.6086	7.59495	0.0246265	0.001	0.193333	0.001	0.001	0.001	0.18	0.148	0.252	5.195	6	1	3	1	1	251	28.8	10.27	9.69	1	cell organization and biogenesis;metabolic process	mitochondrion;ribosome	RNA binding;structural molecule activity	Pf00252	94063	ENSMUSG00000024683.5	Mrpl16	19	Ribosome
High	Master Protein	Q6PDI5	Proteasome-associated protein ECM29 homolog OS=Mus musculus GN=Ecm29 PE=1 SV=3	0	2.26449	7.58996	0.00543886	0.001	0.192667	0.001	0.001	0.001	0.212	0.165	0.201	7.775	2	2	5	2	1	1840	203.6	7.06	12.24	2	cell organization and biogenesis;metabolic process	cytoplasm;cytoskeleton;endoplasmic reticulum;endosome;membrane;nucleus;proteasome	protein binding;structural molecule activity	Pf13001	230249	ENSMUSG00000050812.18	AI314180	4
High	Master Protein	P60824	Cold-inducible RNA-binding protein OS=Mus musculus GN=Cirbp PE=1 SV=1	0	1.22816	7.57994	0.0591344	0.001	0.191333	0.001	0.001	0.001	0.162	0.126	0.286	9.508	20	2	5	2	1	172	18.6	9.61	18.48	2	cell organization and biogenesis;regulation of biological process;response to stimulus	cytoplasm;nucleus	RNA binding;translation regulator activity	Pf00076, Pf13893, Pf14259	12696	ENSMUSG00000045193.13	Cirbp	10		mRNA processing
High	Master Protein	P70168	Importin subunit beta-1 OS=Mus musculus GN=Kpnb1 PE=1 SV=2	0	1.60985	7.57994	0.0245556	0.001	0.191333	0.001	0.001	0.001	0.187	0.141	0.246	7.35	3	2	4	2	1	876	97.1	4.78	8.78	2	cell organization and biogenesis;cellular component movement;regulation of biological process;response to stimulus;transport	cytoplasm;cytosol;membrane;nucleus	protein binding;RNA binding;transporter activity	Pf02985, Pf03810, Pf13513	16211	ENSMUSG00000001440.5	Kpnb1	11	RNA transport	PluriNetWork
High	Master Protein	Q3UEB3	Poly(U)-binding-splicing factor PUF60 OS=Mus musculus GN=Puf60 PE=1 SV=2	0	1.24433	7.57994	0.0569735	0.001	0.191333	0.001	0.001	0.001	0.167	0.124	0.283	7.103	8	2	3	2	1	564	60.2	5.29	9.64	2	cell death;metabolic process;regulation of biological process	nucleus	DNA binding;protein binding;RNA binding	Pf00076, Pf13893, Pf14259	67959	ENSMUSG00000002524.15	Puf60	15	Spliceosome	mRNA processing
High	Master Protein	Q9UKN8	General transcription factor 3C polypeptide 4 OS=Homo sapiens GN=GTF3C4 PE=1 SV=2	0.002	1.50987	7.57491	0.0309119	0.001	0.190667	0.001	0.001	0.001	0.186	0.134	0.252	3.514	2	1	2	1	1	822	91.9	6.65	5.69	1	cell organization and biogenesis;metabolic process;regulation of biological process	mitochondrion;nucleus	catalytic activity;DNA binding;enzyme regulator activity;protein binding	Pf12657, Pf12660	9329	ENSG00000125484.11	GTF3C4	9
High	Master Protein	Q3URD3	Sarcolemmal membrane-associated protein OS=Mus musculus GN=Slmap PE=1 SV=2	0.003	1.58746	7.57491	0.0258549	0.001	0.190667	0.001	0.001	0.001	0.169	0.151	0.252	3.152	1	1	2	1	1	845	96.9	5.33	5.19	1	cell organization and biogenesis;metabolic process;regulation of biological process	cytoplasm;cytoskeleton;membrane	protein binding	Pf00498, Pf04111, Pf09726	83997	ENSMUSG00000021870.17	Slmap	14
High	Master Protein	Q91ZV0	Melanoma inhibitory activity protein 2 OS=Mus musculus GN=Mia2 PE=1 SV=3	0.008	1.39846	7.56732	0.0399523	0.001	0.189667	0.001	0.001	0.001	0.112	0.232	0.225	2.465	1	1	1	1	1	1396	156.4	4.55	2.98	1	cell organization and biogenesis;transport	endoplasmic reticulum;membrane	protein binding;transporter activity		338320		Mia2	12
High	Master Protein	H3BJW3	Cleavage and polyadenylation-specificity factor subunit 6 OS=Mus musculus GN=Cpsf6 PE=1 SV=1	0	1.19023	7.56732	0.0645305	0.001	0.189667	0.001	0.001	0.001	0.265	0.094	0.21	13.131	4	1	6	1	1	588	63.4	7.71	20.99	1	cell organization and biogenesis;metabolic process	membrane;nucleus	RNA binding	Pf00076, Pf14259	432508	ENSMUSG00000055531.12	Cpsf6	10
Medium	Master Protein	P62305	Small nuclear ribonucleoprotein E OS=Mus musculus GN=Snrpe PE=1 SV=1	0.015	1.50557	7.56478	0.0312196	0.001	0.189333	0.001	0.001	0.001	0.202	0.125	0.241	1.824	13	1	1	1	1	92	10.8	9.44	2.29	1	cell organization and biogenesis;metabolic process	cytoplasm;cytosol;nucleus;spliceosomal complex	RNA binding	Pf01423	20643	ENSMUSG00000090553.8	Snrpe	1	Spliceosome	mRNA processing
Medium	Master Protein	P07305	Histone H1.0 OS=Homo sapiens GN=H1F0 PE=1 SV=3	0.011	1.47033	7.56224	0.0338584	0.001	0.189	0.001	0.001	0.001	0.169	0.14	0.258	2.203	4	1	4	1	1	194	20.9	10.84	11.52	1	cell organization and biogenesis;metabolic process	chromosome;cytoskeleton;Golgi;nucleus	DNA binding;protein binding;RNA binding	Pf00538	3005	ENSG00000189060.5	H1F0	22
High	Master Protein	P13929	Beta-enolase OS=Homo sapiens GN=ENO3 PE=1 SV=5	0	1.21169	7.5597	0.0614203	0.001	0.188667	0.001	0.001	0.001	0.159	0.123	0.284	42.411	18	4	59	2	1	434	47	7.71	229.51	4	metabolic process	cytoplasm;cytosol;membrane	catalytic activity;metal ion binding	Pf00113, Pf03952, Pf13378	2027	ENSG00000108515.17	ENO3	17	HIF-1 signaling pathway; Carbon metabolism; Glycolysis / Gluconeogenesis; RNA degradation; Biosynthesis of amino acids; Metabolic pathways	Glycolysis and Gluconeogenesis
High	Master Protein	Q922Q4	Pyrroline-5-carboxylate reductase 2 OS=Mus musculus GN=Pycr2 PE=1 SV=1	0	1.29661	7.5597	0.0505119	0.001	0.188667	0.001	0.001	0.001	0.179	0.118	0.269	10.502	10	2	9	2	1	320	33.6	7.77	31.54	2	metabolic process;response to stimulus	cytoplasm;mitochondrion	catalytic activity;nucleotide binding	Pf01210, Pf03807, Pf10727, Pf14748	69051	ENSMUSG00000026520.8	Pycr2	1	Arginine and proline metabolism; Metabolic pathways; Biosynthesis of amino acids
High	Master Protein	Q61553	Fascin OS=Mus musculus GN=Fscn1 PE=1 SV=4	0	1.59057	7.55714	0.0256702	0.001	0.188333	0.001	0.001	0.001	0.187	0.136	0.242	9.64	7	2	4	2	1	493	54.5	6.89	13.06	2	cell organization and biogenesis;cellular component movement;regulation of biological process	cytoplasm;cytoskeleton;cytosol;membrane	protein binding;RNA binding	Pf06229, Pf06268	14086	ENSMUSG00000029581.14	Fscn1	5
High	Master Protein	Q9DB41	Mitochondrial glutamate carrier 2 OS=Mus musculus GN=Slc25a18 PE=1 SV=4	0	1.76746	7.55459	0.0170819	0.001	0.188	0.001	0.001	0.001	0.198	0.141	0.225	25.236	16	5	24	2	1	320	34.1	9.19	79.75	5	transport	membrane;mitochondrion	transporter activity	Pf00153	71803	ENSMUSG00000004902.7	Slc25a18	6
High	Master Protein	Q7TNM2	Tripartite motif-containing protein 46 OS=Mus musculus GN=Trim46 PE=1 SV=1	0	1.44286	7.55459	0.0360697	0.001	0.188	0.001	0.001	0.001	0.205	0.118	0.241	6.713	4	2	4	2	1	759	83.4	7.65	9.94	2	cell organization and biogenesis;cellular component movement;transport	cytoplasm;cytoskeleton	metal ion binding;protein binding	Pf00041, Pf00097, Pf00643, Pf13445, Pf13923	360213	ENSMUSG00000042766.17	Trim46	3
High	Master Protein	P78356	Phosphatidylinositol 5-phosphate 4-kinase type-2 beta OS=Homo sapiens GN=PIP4K2B PE=1 SV=1	0	1.34083	7.55203	0.0456212	0.001	0.187667	0.001	0.001	0.001	0.19	0.115	0.258	6.997	6	2	5	2	1	416	47.3	7.33	13.8	2	metabolic process;regulation of biological process;response to stimulus	cytoplasm;cytosol;endoplasmic reticulum;membrane;nucleus;vacuole	catalytic activity;nucleotide binding;protein binding;signal transducer activity	Pf01504	8396	ENSG00000276293.4; ENSG00000277292.2	PIP4K2B	17; CHR_HSCHR17_7_CTG4	Phosphatidylinositol signaling system; Inositol phosphate metabolism; Regulation of actin cytoskeleton	Regulation of Actin Cytoskeleton
High	Master Protein	Q9D3A9	Protein tweety homolog 1 OS=Mus musculus GN=Ttyh1 PE=1 SV=1	0	2.07032	7.54946	0.00850517	0.001	0.187333	0.001	0.001	0.001	0.196	0.154	0.212	11.917	3	1	9	1	1	450	49	5.03	31.67	1	cell organization and biogenesis;regulation of biological process;transport	membrane	metal ion binding;transporter activity	Pf04906	57776	ENSMUSG00000030428.16	Ttyh1	7
High	Master Protein	Q9QYS9	Protein quaking OS=Mus musculus GN=Qki PE=1 SV=1	0.001	1.71765	7.54946	0.0191579	0.001	0.187333	0.001	0.001	0.001	0.214	0.135	0.213	4.251	5	1	6	1	1	341	37.6	8.56	19.45	1	cell differentiation;development;metabolic process;regulation of biological process;transport	cytoplasm;nucleus	protein binding;RNA binding	Pf00013, Pf13014	19317	ENSMUSG00000062078.14	Qk	17		Exercise-induced Circadian Regulation; Exercise-induced Circadian Regulation; mRNA processing
High	Master Protein	E9QAX2	Unconventional myosin-XVIIIa OS=Mus musculus GN=Myo18a PE=1 SV=1	0	1.32558	7.54689	0.0472515	0.001	0.187	0.001	0.001	0.001	0.192	0.112	0.257	18.833	4	5	8	5	1	2083	235.7	6.07	15.59	5	cell differentiation;cell organization and biogenesis;cellular component movement;metabolic process;regulation of biological process;transport	cytoplasm;cytoskeleton;Golgi;membrane	catalytic activity;motor activity;nucleotide binding;protein binding;RNA binding;structural molecule activity;transporter activity	Pf00038, Pf00063, Pf00595, Pf00769, Pf01496, Pf01576, Pf02463, Pf02841, Pf03962, Pf04111, Pf04156, Pf04502, Pf05483, Pf05557, Pf05622, Pf05667, Pf05701, Pf05911, Pf05914, Pf06160, Pf07111, Pf07888, Pf08286, Pf09726, Pf09728, Pf09730, Pf09755, Pf09787, Pf10174, Pf12128, Pf12329, Pf13166, Pf13514, Pf13654, Pf13851, Pf14915, Pf15070, Pf15397	360013	ENSMUSG00000000631.20	Myo18a	11
High	Master Protein	A0A0N4SW73	Rab11 family-interacting protein 5 OS=Mus musculus GN=Rab11fip5 PE=1 SV=1	0	1.33052	7.54689	0.0467178	0.001	0.187	0.001	0.001	0.001	0.181	0.118	0.262	18.336	6	4	8	4	1	1318	139.5	5.12	21.14	4	regulation of biological process;response to stimulus;transport	cytoplasm;endosome;Golgi;membrane;mitochondrion	protein binding	Pf00168, Pf09457	52055	ENSMUSG00000051343.11	Rab11fip5	6
High	Master Protein	Q61699	Heat shock protein 105 kDa OS=Mus musculus GN=Hsph1 PE=1 SV=2	0	1.19677	7.54432	0.0635666	0.001	0.186667	0.001	0.001	0.001	0.14	0.135	0.285	15.339	4	2	5	2	1	858	96.3	5.53	16.95	2	metabolic process;regulation of biological process;response to stimulus	cytoplasm;cytosol;extracellular;nucleus	enzyme regulator activity;nucleotide binding;protein binding	Pf00012	15505	ENSMUSG00000029657.15	Hsph1	5	Protein processing in endoplasmic reticulum
High	Master Protein	Q6WQJ1	Sn1-specific diacylglycerol lipase alpha OS=Mus musculus GN=Dagla PE=1 SV=2	0	1.33982	7.54432	0.0457277	0.001	0.186667	0.001	0.001	0.001	0.18	0.119	0.261	13.44	5	3	7	3	1	1044	115.3	6.42	18.15	3	cell differentiation;cell proliferation;metabolic process;regulation of biological process;response to stimulus	membrane	catalytic activity;metal ion binding	Pf01764	269060	ENSMUSG00000035735.10	Dagla	19	Retrograde endocannabinoid signaling; Aldosterone synthesis and secretion
High	Master Protein	O15294	UDP-N-acetylglucosamine--peptide N-acetylglucosaminyltransferase 110 kDa subunit OS=Homo sapiens GN=OGT PE=1 SV=3	0	1.36809	7.53916	0.0428459	0.001	0.186	0.001	0.001	0.001	0.183	0.119	0.256	14.272	6	5	11	5	1	1046	116.9	6.7	29.44	5	cell death;cell organization and biogenesis;metabolic process;regulation of biological process;response to stimulus	cytoplasm;cytosol;membrane;mitochondrion;nucleus	catalytic activity;protein binding	Pf00515, Pf04184, Pf07719, Pf13176, Pf13181, Pf13374, Pf13414, Pf13424, Pf13428, Pf13429, Pf13431, Pf13432, Pf13844, Pf14559	8473	ENSG00000147162.13	OGT	X	Other types of O-glycan biosynthesis; Insulin resistance	Ectoderm Differentiation
Medium	Master Protein	E7EQ34	Uncharacterized protein OS=Homo sapiens PE=4 SV=2	0.025	1.98921	7.53916	0.0102517	0.001	0.186	0.001	0.001	0.001	0.198	0.149	0.211	1.584	5	1	2	1	1	232	26.8	7.72	2.08	1	cell organization and biogenesis;transport	cytosol;Golgi;membrane	protein binding	Pf12352		ENSG00000262633.2		17
High	Master Protein	F8WHW6	Phosphatidylinositol 4-phosphate 5-kinase type-1 gamma OS=Mus musculus GN=Pip5k1c PE=1 SV=1	0	1.42338	7.53657	0.0377245	0.001	0.185667	0.001	0.001	0.001	0.173	0.129	0.255	23.209	13	4	5	4	1	687	75.5	6.14	19.73	4	cell organization and biogenesis;metabolic process;response to stimulus;transport	cytoplasm;cytosol;membrane	catalytic activity;nucleotide binding;protein binding	Pf01504	18717	ENSMUSG00000034902.17	Pip5k1c	10		Regulation of Actin Cytoskeleton; Focal Adhesion
High	Master Protein	Q8R5H6	Wiskott-Aldrich syndrome protein family member 1 OS=Mus musculus GN=Wasf1 PE=1 SV=2	0	1.42741	7.53657	0.0373759	0.001	0.185667	0.001	0.001	0.001	0.153	0.145	0.259	14.554	7	2	6	2	1	559	61.5	6.37	27.92	2	cell growth;cell organization and biogenesis;regulation of biological process;response to stimulus;transport	cytoplasm;cytoskeleton;membrane;mitochondrion	protein binding	Pf02205	83767	ENSMUSG00000019831.14	Wasf1	10	Regulation of actin cytoskeleton; Adherens junction; Salmonella infection; Fc gamma R-mediated phagocytosis; Choline metabolism in cancer; Bacterial invasion of epithelial cells	Regulation of Actin Cytoskeleton
High	Master Protein	Q8BXQ2	GPI transamidase component PIG-T OS=Mus musculus GN=Pigt PE=1 SV=2	0.002	1.49697	7.53657	0.0318443	0.001	0.185667	0.001	0.001	0.001	0.177	0.132	0.248	3.863	2	1	1	1	1	582	65.7	8.4	2.96	1	cell death;cell differentiation;metabolic process	cytoplasm;endoplasmic reticulum;membrane	catalytic activity	Pf04113	78928	ENSMUSG00000017721.15	Pigt	2	Glycosylphosphatidylinositol (GPI)-anchor biosynthesis; Metabolic pathways
High	Master Protein	Q91W39	Nuclear receptor coactivator 5 OS=Mus musculus GN=Ncoa5 PE=1 SV=1	0	0.98168	7.53398	0.104309	0.001	0.185333	0.001	0.001	0.001	0.145	0.099	0.312	7.126	5	2	4	2	1	579	65.3	9.82	11.62	2	metabolic process;regulation of biological process	cytoskeleton;nucleus	RNA binding		228869	ENSMUSG00000039804.15	Ncoa5	2
High	Master Protein	Q6DFW4	Nucleolar protein 58 OS=Mus musculus GN=Nop58 PE=1 SV=1	0	1.28902	7.52878	0.0514018	0.001	0.184667	0.001	0.001	0.001	0.148	0.135	0.271	4.924	3	1	4	1	1	536	60.3	8.34	9.42	1	metabolic process	cytosol;membrane;nucleus	protein binding;RNA binding	Pf01798, Pf08060, Pf08156	55989	ENSMUSG00000026020.9	Nop58	1	Ribosome biogenesis in eukaryotes
High	Master Protein	Q9QUP5	Hyaluronan and proteoglycan link protein 1 OS=Mus musculus GN=Hapln1 PE=1 SV=1	0	1.71731	7.52617	0.019173	0.001	0.184333	0.001	0.001	0.001	0.188	0.138	0.227	8.324	8	2	4	2	1	356	40.5	7.8	11.99	2		extracellular	structural molecule activity	Pf00193	12950	ENSMUSG00000021613.8	Hapln1	13
High	Master Protein	Q8BHH2	Ras-related protein Rab-9B OS=Mus musculus GN=Rab9b PE=1 SV=1	0	1.97384	7.52095	0.0106208	0.001	0.183667	0.001	0.001	0.001	0.175	0.156	0.22	10.617	22	3	6	3	1	201	22.7	4.93	17.34	3	regulation of biological process;response to stimulus;transport	cytosol;membrane	catalytic activity;nucleotide binding;protein binding	Pf00025, Pf00071, Pf01926, Pf04670, Pf08477	319642	ENSMUSG00000043463.6	Rab9b	X	Measles
High	Master Protein	Q6P5E4	UDP-glucose:glycoprotein glucosyltransferase 1 OS=Mus musculus GN=Uggt1 PE=1 SV=4	0.003	1.72454	7.52095	0.0188566	0.001	0.183667	0.001	0.001	0.001	0.152	0.165	0.234	3.433	1	1	1	1	1	1551	176.3	5.62	2.79	1	metabolic process;regulation of biological process;response to stimulus	endoplasmic reticulum;organelle lumen	catalytic activity;protein binding	Pf06427	320011	ENSMUSG00000037470.14	Uggt1	1	Protein processing in endoplasmic reticulum
High	Master Protein	P70290	55 kDa erythrocyte membrane protein OS=Mus musculus GN=Mpp1 PE=1 SV=1	0	1.20483	7.51833	0.0623976	0.001	0.183333	0.001	0.001	0.001	0.175	0.105	0.27	25.728	17	5	14	5	1	466	52.2	7.2	42.52	5	regulation of biological process	cytoskeleton;membrane	protein binding	Pf00018, Pf00595, Pf00625, Pf07653, Pf13180, Pf14604	17524	ENSMUSG00000031402.12	Mpp1	X
High	Master Protein	Q8C8N2	Protein SCAI OS=Mus musculus GN=Scai PE=1 SV=2	0	1.58221	7.51307	0.0261691	0.001	0.182667	0.001	0.001	0.001	0.175	0.135	0.238	18.628	7	3	13	3	1	606	70.2	8.6	43.46	3	metabolic process;regulation of biological process	cytoplasm;membrane;nucleus	protein binding	Pf12070	320271	ENSMUSG00000035236.17	Scai	2
High	Master Protein	D3Z5M6	Adhesion G protein-coupled receptor L3 OS=Mus musculus GN=Adgrl3 PE=1 SV=1	0	1.44275	7.51043	0.036079	0.001	0.182333	0.001	0.001	0.001	0.197	0.115	0.235	7.247	1	1	3	1	1	1580	175.6	6.74	11.29	1	regulation of biological process;response to stimulus	membrane	receptor activity;signal transducer activity	Pf00002, Pf01825, Pf02140, Pf02191, Pf02354, Pf02793, Pf12003		ENSMUSG00000037605.16		5		Non-odorant GPCRs
High	Master Protein	Q00341	Vigilin OS=Homo sapiens GN=HDLBP PE=1 SV=2	0	1.35506	7.49719	0.0441504	0.001	0.180667	0.001	0.001	0.001	0.195	0.107	0.24	30.048	8	7	16	7	1	1268	141.4	6.87	52.35	7	metabolic process;transport	cytoplasm;cytosol;membrane;nucleus	protein binding;RNA binding	Pf00013, Pf13014, Pf14611	3069		HDLBP	2
High	Master Protein	P61586	Transforming protein RhoA OS=Homo sapiens GN=RHOA PE=1 SV=1	0	1.47275	7.49452	0.0336705	0.001	0.180333	0.001	0.001	0.001	0.189	0.118	0.234	18.764	25	3	37	1	1	193	21.8	6.1	110.65	3	cell differentiation;cell division;cell organization and biogenesis;cellular component movement;metabolic process;regulation of biological process;response to stimulus;transport	cytoplasm;cytoskeleton;cytosol;endosome;membrane	catalytic activity;nucleotide binding;protein binding	Pf00025, Pf00071, Pf08477	387	ENSG00000067560.10	RHOA	3	Viral carcinogenesis; Endocytosis; TGF-beta signaling pathway; T cell receptor signaling pathway; NOD-like receptor signaling pathway; Tight junction; Vascular smooth muscle contraction; Pathogenic Escherichia coli infection; MicroRNAs in cancer; Phospholipase D signaling pathway; cGMP-PKG signaling pathway; Neurotrophin signaling pathway; Rap1 signaling pathway; Oxytocin signaling pathway; Color…	Alpha 6 Beta 4 signaling pathway; Spinal Cord Injury; Regulation of Actin Cytoskeleton; Corticotropin-releasing hormone signaling pathway; Pathogenic Escherichia coli infection; MicroRNAs in cardiomyocyte hypertrophy; DNA Damage Response (only ATM dependent); Wnt Signaling Pathway; TGF-beta Signaling Pathway; Focal Adhesion; Hypothetical Craniofacial Development Pathway; Androgen receptor signali…
High	Master Protein	U5LHT8	Calmodulin-regulated spectrin-associated protein 3 OS=Mus musculus GN=Camsap3 PE=1 SV=1	0	1.30151	7.49452	0.0499443	0.001	0.180333	0.001	0.001	0.001	0.255	0.111	0.175	14.388	4	2	8	2	1	1279	138.2	8.54	35.01	2	cell differentiation;cell organization and biogenesis;regulation of biological process	cytoplasm;cytoskeleton	protein binding	Pf00307, Pf08683, Pf11971	69697	ENSMUSG00000044433.16	Camsap3	8
High	Master Protein	E9Q0J2	Ral GTPase-activating protein subunit beta OS=Mus musculus GN=Ralgapb PE=1 SV=1	0	1.30688	7.49452	0.0493305	0.001	0.180333	0.001	0.001	0.001	0.186	0.106	0.249	8.833	2	2	11	2	1	1507	167.8	6.79	28.56	2	regulation of biological process;response to stimulus		enzyme regulator activity;protein binding	Pf02145	228850	ENSMUSG00000027652.15	Ralgapb	2
High	Master Protein	Q9D958	Signal peptidase complex subunit 1 OS=Mus musculus GN=Spcs1 PE=2 SV=3	0.008	1.19719	7.49452	0.0635048	0.001	0.180333	0.001	0.001	0.001	0.156	0.113	0.272	2.476	7	1	2	1	1	161	18.2	10.01	4.07	1	metabolic process;transport	endoplasmic reticulum;membrane	catalytic activity	Pf06645	69019	ENSMUSG00000021917.14	Spcs1	14	Protein export
High	Master Protein	Q3TLI0	Trafficking protein particle complex subunit 10 OS=Mus musculus GN=Trappc10 PE=1 SV=2	0	1.29742	7.48113	0.0504176	0.001	0.178667	0.001	0.001	0.001	0.16	0.118	0.258	12	4	4	8	4	1	1259	141.5	5.96	19.14	4	cell organization and biogenesis;transport	cytosol;Golgi		Pf11817, Pf12584	216131		Trappc10	10
High	Master Protein	D3YWX2	YLP motif-containing protein 1 OS=Mus musculus GN=Ylpm1 PE=1 SV=2	0	1.67533	7.47843	0.021119	0.001	0.178333	0.001	0.001	0.001	0.195	0.127	0.213	6.939	1	1	6	1	1	2139	240.9	6.68	20.71	1	metabolic process;regulation of biological process	cytosol;nucleus	RNA binding	Pf13207, Pf13671	56531	ENSMUSG00000021244.15	Ylpm1	12
High	Master Protein	Q9CPS6	Histidine triad nucleotide-binding protein 3 OS=Mus musculus GN=Hint3 PE=1 SV=1	0	1.92922	7.47843	0.0117702	0.001	0.178333	0.001	0.001	0.001	0.162	0.156	0.217	4.714	18	2	2	2	1	165	18.8	6.33	3.96	2		cytoplasm;nucleus	catalytic activity;nucleotide binding	Pf01230, Pf11969	66847	ENSMUSG00000019791.12	Hint3	10
High	Master Protein	Q9D7H3	RNA 3'-terminal phosphate cyclase OS=Mus musculus GN=RtcA PE=1 SV=2	0	1.30685	7.47573	0.0493347	0.001	0.178	0.001	0.001	0.001	0.16	0.118	0.256	12.505	12	3	4	3	1	366	39.2	7.9	8.97	3	metabolic process	nucleus	catalytic activity;nucleotide binding;RNA binding	Pf01137, Pf05189	66368	ENSMUSG00000000339.14	Rtca; Rtcd1	3
High	Master Protein	Q8VHJ5	Serine/threonine-protein kinase MARK1 OS=Mus musculus GN=Mark1 PE=1 SV=2	0	1.45728	7.47032	0.0348917	0.001	0.177333	0.001	0.001	0.001	0.154	0.134	0.244	35.737	11	8	28	2	1	795	88.3	9.39	75.58	8	cell organization and biogenesis;cellular component movement;metabolic process;regulation of biological process;response to stimulus	cytoplasm;cytoskeleton;membrane	catalytic activity;metal ion binding;nucleotide binding	Pf00069, Pf00627, Pf02149, Pf07714, Pf14531	226778	ENSMUSG00000026620.11	Mark1	1
High	Master Protein	Q8C729	Protein FAM126B OS=Mus musculus GN=Fam126b PE=1 SV=1	0	1.97571	7.47032	0.0105752	0.001	0.177333	0.001	0.001	0.001	0.181	0.144	0.207	7.198	5	2	2	2	1	530	58.6	7.72	6.49	2		cytoplasm;cytosol;membrane		Pf09790	213056	ENSMUSG00000038174.14	Fam126b	1
High	Master Protein	E9QKI2	Potassium voltage-gated channel subfamily C member 3 OS=Mus musculus GN=Kcnc3 PE=1 SV=1	0.002	1.62511	7.46761	0.0237076	0.001	0.177	0.001	0.001	0.001	0.187	0.125	0.219	3.493	2	2	3	1	1	770	82	6.98	6.42	2	cell organization and biogenesis;regulation of biological process;transport	cytoplasm;cytoskeleton;membrane	protein binding;transporter activity	Pf00520, Pf02214, Pf07885	16504	ENSMUSG00000062785.14	Kcnc3	7
High	Master Protein	Q13310	Polyadenylate-binding protein 4 OS=Homo sapiens GN=PABPC4 PE=1 SV=1	0	1.63567	7.46216	0.0231381	0.001	0.176333	0.001	0.001	0.001	0.19	0.124	0.215	22.727	7	4	24	1	1	644	70.7	9.26	65.29	4	coagulation;metabolic process	cytoplasm;cytosol;nucleus	protein binding;RNA binding	Pf00076, Pf00658, Pf13893, Pf14259	8761	ENSG00000090621.13	PABPC4	1	RNA degradation; mRNA surveillance pathway; RNA transport
High	Master Protein	Q6IAA8	Ragulator complex protein LAMTOR1 OS=Homo sapiens GN=LAMTOR1 PE=1 SV=2	0	1.76132	7.46216	0.0173253	0.001	0.176333	0.001	0.001	0.001	0.142	0.166	0.221	4.589	8	1	5	1	1	161	17.7	5.15	10.07	1	cell organization and biogenesis;regulation of biological process;response to stimulus;transport	endosome;membrane;vacuole	protein binding;structural molecule activity	Pf15454	55004	ENSG00000149357.9	LAMTOR1	11	mTOR signaling pathway
High	Master Protein	P22723	Gamma-aminobutyric acid receptor subunit gamma-2 OS=Mus musculus GN=Gabrg2 PE=1 SV=3	0	1.51773	7.4567	0.0303576	0.001	0.175667	0.001	0.001	0.001	0.19	0.116	0.221	10.257	6	2	12	2	1	474	55.1	8.66	33.99	2	cell communication;regulation of biological process;response to stimulus;transport	cytoplasm;membrane	protein binding;receptor activity;signal transducer activity;transporter activity	Pf02931, Pf02932	14406	ENSMUSG00000020436.17	Gabrg2	11	Morphine addiction; Retrograde endocannabinoid signaling; GABAergic synapse; Nicotine addiction; Neuroactive ligand-receptor interaction	Splicing factor NOVA regulated synaptic proteins
High	Master Protein	P23258	Tubulin gamma-1 chain OS=Homo sapiens GN=TUBG1 PE=1 SV=2	0	1.58267	7.45396	0.0261417	0.001	0.175333	0.001	0.001	0.001	0.16	0.135	0.231	11.517	12	3	7	3	1	451	51.1	6.14	20.58	3	cell organization and biogenesis;regulation of biological process	chromosome;cytoplasm;cytoskeleton;cytosol;endosome	catalytic activity;nucleotide binding;protein binding;structural molecule activity	Pf00091, Pf03953	7283	ENSG00000131462.7	TUBG1	17
High	Master Protein	Q8BNW9	Kelch repeat and BTB domain-containing protein 11 OS=Mus musculus GN=Kbtbd11 PE=1 SV=3	0	1.47058	7.45396	0.0338393	0.001	0.175333	0.001	0.001	0.001	0.176	0.118	0.232	7.408	7	3	4	3	1	633	67.9	5.39	9.93	3	metabolic process		catalytic activity;protein binding	Pf00651, Pf01344, Pf13964	74901	ENSMUSG00000055675.6	Kbtbd11	8
High	Master Protein	Q8BTG3	T-complex protein 11-like protein 1 OS=Mus musculus GN=Tcp11l1 PE=1 SV=1	0	1.50008	7.44846	0.0316169	0.001	0.174667	0.001	0.001	0.001	0.161	0.128	0.235	8.466	5	1	2	1	1	509	56.3	5.5	6.78	1				Pf05794	320554	ENSMUSG00000027175.10	Tcp11l1	2
High	Master Protein	Q8R2U0	Nucleoporin SEH1 OS=Mus musculus GN=Seh1l PE=2 SV=1	0	1.28394	7.4457	0.0520068	0.001	0.174333	0.001	0.001	0.001	0.199	0.094	0.23	4.791	6	1	1	1	1	360	39.7	8.05	4.3	1	cell communication;cell division;cell organization and biogenesis;defense response;regulation of biological process;response to stimulus;transport	chromosome;membrane;nucleus;vacuole	protein binding	Pf00400	72124	ENSMUSG00000079614.3	Seh1l	18	mTOR signaling pathway; RNA transport
High	Master Protein	Q9WUH1	Transmembrane protein 115 OS=Mus musculus GN=Tmem115 PE=1 SV=1	0.003	1.46167	7.4457	0.0345407	0.001	0.174333	0.001	0.001	0.001	0.181	0.114	0.228	3.329	5	1	4	1	1	350	38.1	7.5	2.63	1	metabolic process;transport	Golgi;membrane;nucleus	catalytic activity;protein binding	Pf08551	56395	ENSMUSG00000010045.2	Tmem115	9
Medium	Master Protein	H0YM25	Golgin subfamily A member 6-like protein 22 OS=Homo sapiens GN=GOLGA6L22 PE=3 SV=1	0.016	1.85803	7.4457	0.0138667	0.001	0.174333	0.001	0.001	0.001	0.187	0.134	0.202	1.796	1	1	4	1	1	854	107.7	5.03	9.79	1					440243		LOC440243; GOLGA6L22	15
High	Master Protein	Q8BG02	Serine/threonine-protein phosphatase 2A 55 kDa regulatory subunit B gamma isoform OS=Mus musculus GN=Ppp2r2c PE=1 SV=1	0.002	1.18212	7.44294	0.0657471	0.001	0.174	0.001	0.001	0.001	0.154	0.105	0.263	3.516	3	1	1	1	1	447	51.4	6.37	2.23	1	metabolic process;regulation of biological process	cytosol	catalytic activity;enzyme regulator activity;protein binding		269643	ENSMUSG00000029120.10	Ppp2r2c	5	mRNA surveillance pathway; Chagas disease (American trypanosomiasis); Dopaminergic synapse; Hippo signaling pathway; Sphingolipid signaling pathway; Hepatitis C; PI3K-Akt signaling pathway; AMPK signaling pathway; Tight junction; Adrenergic signaling in cardiomyocytes	Focal Adhesion-PI3K-Akt-mTOR-signaling pathway; IL-6 signaling Pathway; Wnt Signaling Pathway and Pluripotency; Glycogen Metabolism
High	Master Protein	Q9H7D7	WD repeat-containing protein 26 OS=Homo sapiens GN=WDR26 PE=1 SV=3	0.004	1.42889	7.44294	0.0372482	0.001	0.174	0.001	0.001	0.001	0.175	0.114	0.233	2.945	3	1	1	1	1	661	72.1	6.16	2.76	1		cytoplasm;cytosol	protein binding	Pf00400, Pf08662	80232	ENSG00000162923.14	WDR26	1
High	Master Protein	Q8BG51	Mitochondrial Rho GTPase 1 OS=Mus musculus GN=Rhot1 PE=1 SV=1	0	1.45612	7.44018	0.0349851	0.001	0.173667	0.001	0.001	0.001	0.151	0.131	0.239	4.698	3	2	5	2	1	631	72.2	6.49	13.32	2	cell organization and biogenesis;cellular component movement;cellular homeostasis;regulation of biological process;response to stimulus;transport	membrane;mitochondrion	catalytic activity;metal ion binding;nucleotide binding	Pf00071, Pf08355, Pf08356, Pf08477	59040	ENSMUSG00000017686.16	Rhot1	11
High	Master Protein	Q9UL51	Potassium/sodium hyperpolarization-activated cyclic nucleotide-gated channel 2 OS=Homo sapiens GN=HCN2 PE=1 SV=3	0	0.594108	7.43741	0.25462	0.001	0.173333	0.001	0.001	0.001	0.13	0.01	0.38	10.145	4	2	5	1	1	889	96.9	8.97	13.14	2	cell communication;regulation of biological process;response to stimulus;transport	membrane	nucleotide binding;protein binding;transporter activity	Pf00027, Pf00520, Pf08412	610	ENSG00000099822.2	HCN2	19	cAMP signaling pathway	TarBasePathway
High	Master Protein	G3XA57	Rab11 family-interacting protein 2 OS=Mus musculus GN=Rab11fip2 PE=1 SV=1	0	1.3904	7.43741	0.0407007	0.001	0.173333	0.001	0.001	0.001	0.157	0.121	0.242	4.93	6	2	2	2	1	512	58.2	9.45	4.64	2	regulation of biological process;transport	endosome;membrane	protein binding	Pf00168, Pf09457	74998	ENSMUSG00000040022.14	Rab11fip2	19	Endocytosis
High	Master Protein	E9Q3V9	Adhesion G protein-coupled receptor L1 OS=Mus musculus GN=Adgrl1 PE=1 SV=1	0	1.37915	7.42906	0.0417683	0.001	0.172333	0.001	0.001	0.001	0.186	0.104	0.227	8.407	3	2	3	2	1	1516	166.9	6.7	8.31	2	regulation of biological process;response to stimulus	membrane	protein binding;receptor activity;signal transducer activity	Pf00002, Pf01825, Pf02140, Pf02191, Pf02354, Pf02793, Pf12003		ENSMUSG00000013033.16		8		Non-odorant GPCRs
High	Master Protein	H3BLH0	Probable global transcription activator SNF2L2 OS=Mus musculus GN=Smarca2 PE=1 SV=1	0	1.9904	7.42906	0.0102235	0.001	0.172333	0.001	0.001	0.001	0.195	0.138	0.184	7.028	2	3	3	2	1	1601	182.6	7.14	7.78	3	cell differentiation;cell organization and biogenesis;metabolic process;regulation of biological process	cytoskeleton;nucleus	catalytic activity;DNA binding;nucleotide binding;protein binding	Pf00176, Pf00270, Pf00271, Pf00439, Pf07529, Pf07533, Pf08880, Pf11496, Pf14619	67155	ENSMUSG00000024921.17	Smarca2	19		PluriNetWork
High	Master Protein	J3QM71	Misshapen-like kinase 1 (Fragment) OS=Mus musculus GN=Mink1 PE=1 SV=8	0	1.5356	7.42906	0.0291339	0.001	0.172333	0.001	0.001	0.001	0.139	0.146	0.232	6.293	8	1	1	1	1	259	31.5	7.69	3.79	1						ENSMUSG00000020827.18		11
Medium	Master Protein	Q9BS26	Endoplasmic reticulum resident protein 44 OS=Homo sapiens GN=ERP44 PE=1 SV=1	0.02	1.51365	7.42626	0.030644	0.001	0.172	0.001	0.001	0.001	0.163	0.124	0.229	1.676	2	1	5	1	1	406	46.9	5.26	10.72	1	cellular homeostasis;metabolic process;regulation of biological process;response to stimulus;transport	cell surface;endoplasmic reticulum;extracellular;membrane;organelle lumen	catalytic activity;metal ion binding;protein binding	Pf00085, Pf01216, Pf07449, Pf13098, Pf13848	23071	ENSG00000023318.7	ERP44	9
High	Master Protein	Q02819	Nucleobindin-1 OS=Mus musculus GN=Nucb1 PE=1 SV=2	0	1.86602	7.42347	0.0136138	0.001	0.171667	0.001	0.001	0.001	0.166	0.14	0.209	21.487	12	4	15	2	1	459	53.4	5.07	45.95	4	regulation of biological process;response to stimulus	cytoplasm;endoplasmic reticulum;endosome;extracellular;Golgi;membrane;nucleus	DNA binding;metal ion binding;protein binding		18220	ENSMUSG00000030824.17	Nucb1	7
High	Master Protein	Q9R112	Sulfide:quinone oxidoreductase, mitochondrial OS=Mus musculus GN=Sqrdl PE=1 SV=3	0	1.56566	7.42066	0.0271854	0.001	0.171333	0.001	0.001	0.001	0.162	0.127	0.225	7.269	8	2	3	2	1	450	50.3	9.09	7.93	2	metabolic process	membrane;mitochondrion	catalytic activity	Pf07992, Pf13738	59010	ENSMUSG00000005803.14	Sqrdl; Sqor	2	Sulfur metabolism
High	Master Protein	Q60770	Syntaxin-binding protein 3 OS=Mus musculus GN=Stxbp3 PE=1 SV=1	0	1.30676	7.41785	0.0493443	0.001	0.171	0.001	0.001	0.001	0.18	0.099	0.234	5.123	3	1	2	1	1	592	67.9	8.02	4.22	1	cell organization and biogenesis;regulation of biological process;response to stimulus;transport	cytoplasm;cytosol;membrane	protein binding	Pf00995	20912	ENSMUSG00000027882.18	Stxbp3a; Stxbp3	3		Insulin Signaling
High	Master Protein	Q9CW03	Structural maintenance of chromosomes protein 3 OS=Mus musculus GN=Smc3 PE=1 SV=2	0.005	2.02121	7.41504	0.00952328	0.001	0.170667	0.001	0.001	0.001	0.153	0.155	0.204	2.728	1	1	1	1	1	1217	141.5	7.18	2.71	1	cell division;cell organization and biogenesis;metabolic process;regulation of biological process;response to stimulus;transport	chromosome;nucleus	nucleotide binding;protein binding;transporter activity	Pf01496, Pf02463, Pf04111, Pf06470, Pf10168, Pf12128, Pf13304, Pf13476, Pf13555	13006	ENSMUSG00000024974.10	Smc3	19	Oocyte meiosis; Cell cycle
High	Master Protein	P23819	Glutamate receptor 2 OS=Mus musculus GN=Gria2 PE=1 SV=3	0	1.50256	7.41222	0.031437	0.001	0.170333	0.001	0.001	0.001	0.197	0.109	0.205	87.764	23	16	75	1	1	883	98.6	7.39	230.36	16	cell communication;cell organization and biogenesis;metabolic process;regulation of biological process;response to stimulus;transport	cell surface;endoplasmic reticulum;membrane	protein binding;receptor activity;signal transducer activity;transporter activity	Pf00060, Pf00497, Pf01094, Pf10613, Pf13458	14800		Gria2	3	Retrograde endocannabinoid signaling; Dopaminergic synapse; Amyotrophic lateral sclerosis (ALS); Long-term potentiation; Amphetamine addiction; Glutamatergic synapse; Cocaine addiction; Long-term depression; cAMP signaling pathway; Nicotine addiction; Circadian entrainment; Neuroactive ligand-receptor interaction	Hypothetical Network for Drug Addiction
High	Master Protein	F6U3S2	Major facilitator superfamily domain-containing protein 6 (Fragment) OS=Mus musculus GN=Mfsd6 PE=1 SV=1	0	1.20025	7.41222	0.0630591	0.001	0.170333	0.001	0.001	0.001	0.187	0.086	0.238	16.994	7	2	9	2	1	569	63.1	5.67	35.56	2	transport	membrane		Pf07690		ENSMUSG00000041439.15		1
High	Master Protein	Q99JB2	Stomatin-like protein 2, mitochondrial OS=Mus musculus GN=Stoml2 PE=1 SV=1	0	1.56823	7.40939	0.0270255	0.001	0.17	0.001	0.001	0.001	0.174	0.119	0.217	19.223	22	4	17	4	1	353	38.4	8.87	50.6	4	cell organization and biogenesis;cellular homeostasis;metabolic process;regulation of biological process;response to stimulus;transport	cytoplasm;cytoskeleton;membrane;mitochondrion	protein binding	Pf01145	66592	ENSMUSG00000028455.15	Stoml2	4
High	Master Protein	E9PUM4	Talin-2 OS=Mus musculus GN=Tln2 PE=1 SV=1	0	1.35314	7.40372	0.044347	0.001	0.169333	0.001	0.001	0.001	0.167	0.107	0.234	36.795	5	8	10	3	1	2542	271.5	5.55	27.94	8	cell organization and biogenesis	cytoplasm;cytoskeleton;membrane	protein binding;structural molecule activity	Pf00373, Pf01608, Pf02174, Pf08913, Pf09141, Pf09379	70549	ENSMUSG00000052698.15	Tln2	9	Focal adhesion; Platelet activation; HTLV-I infection; Rap1 signaling pathway
High	Master Protein	J3QK20	Voltage-dependent L-type calcium channel subunit beta-4 OS=Mus musculus GN=Cacnb4 PE=1 SV=1	0	1.37914	7.40372	0.0417699	0.001	0.169333	0.001	0.001	0.001	0.167	0.109	0.232	28.178	12	4	12	4	1	519	57.8	9.14	34.77	4	transport		protein binding;transporter activity	Pf00018, Pf00625, Pf12052		ENSMUSG00000017412.15		2
High	Master Protein	P27671	Ras-specific guanine nucleotide-releasing factor 1 OS=Mus musculus GN=Rasgrf1 PE=1 SV=2	0	1.71172	7.40372	0.0194212	0.001	0.169333	0.001	0.001	0.001	0.183	0.123	0.202	10.211	3	3	4	3	1	1262	144	7.17	5.19	3	cell organization and biogenesis;cell proliferation;regulation of biological process;response to stimulus	cytoplasm;cytosol;membrane	protein binding	Pf00169, Pf00617, Pf00618, Pf00621	19417	ENSMUSG00000032356.12	Rasgrf1	9	MAPK signaling pathway; Ras signaling pathway; Focal adhesion	p38 MAPK Signaling Pathway
High	Master Protein	A2RT62	F-box/LRR-repeat protein 16 OS=Mus musculus GN=Fbxl16 PE=1 SV=1	0	1.02286	7.40372	0.0948731	0.001	0.169333	0.001	0.001	0.001	0.184	0.066	0.258	9.78	4	1	7	1	1	479	51.8	6.6	31.56	1	metabolic process	cytoplasm	catalytic activity;protein binding		214931	ENSMUSG00000025738.7	Fbxl16	17
Medium	Master Protein	A0A0F6AIX5	Lipid droplet-associated hydrolase OS=Mus musculus GN=Ldah PE=1 SV=1	0.011	1.2632	7.40372	0.0545508	0.001	0.169333	0.001	0.001	0.001	0.172	0.097	0.239	2.225	6	1	1	1	1	326	37.3	8.28	2.82	1	cell differentiation	endoplasmic reticulum	catalytic activity	Pf10230, Pf12695, Pf12697	68832	ENSMUSG00000037669.15	1110057K04Rik; Ldah	12
High	Master Protein	Q9D379	Epoxide hydrolase 1 OS=Mus musculus GN=Ephx1 PE=1 SV=2	0	1.69424	7.39803	0.0202189	0.001	0.168667	0.001	0.001	0.001	0.147	0.142	0.217	22.718	13	4	10	4	1	455	52.5	8.35	33.94	4	metabolic process;response to stimulus	endoplasmic reticulum;membrane	catalytic activity;protein binding	Pf00561, Pf06441, Pf12697	13849	ENSMUSG00000038776.13	Ephx1	1	Bile secretion; Chemical carcinogenesis; Metabolism of xenobiotics by cytochrome P450	Aflatoxin B1 metabolism; Metapathway biotransformation
High	Master Protein	D3YWQ0	Diacylglycerol kinase OS=Mus musculus GN=Dgki PE=1 SV=1	0	0.917162	7.39803	0.121015	0.001	0.168667	0.001	0.001	0.001	0.145	0.071	0.29	16.871	3	3	12	2	1	1071	118.1	7.91	38.76	3	metabolic process;regulation of biological process;response to stimulus;transport	cytoplasm;cytosol;nucleus	catalytic activity;enzyme regulator activity;nucleotide binding;protein binding	Pf00023, Pf00130, Pf00609, Pf00781, Pf12796, Pf13637, Pf13857	320127	ENSMUSG00000038665.15	Dgki	6	Phospholipase D signaling pathway; Metabolic pathways; Glycerophospholipid metabolism; Glycerolipid metabolism; Choline metabolism in cancer; Phosphatidylinositol signaling system
High	Master Protein	E9QAS5	Chromodomain-helicase-DNA-binding protein 4 OS=Mus musculus GN=Chd4 PE=1 SV=1	0	1.65106	7.39232	0.0223325	0.001	0.168	0.001	0.001	0.001	0.155	0.132	0.217	14.177	2	3	3	3	1	1922	218.5	5.86	10.42	3	cell organization and biogenesis;metabolic process;regulation of biological process	cytoplasm;cytoskeleton;membrane;nucleus	catalytic activity;DNA binding;metal ion binding;nucleotide binding;protein binding	Pf00176, Pf00271, Pf00385, Pf00628, Pf04851, Pf06461, Pf06465, Pf08073, Pf08074, Pf13831	107932	ENSMUSG00000063870.12	Chd4	6		PluriNetWork
High	Master Protein	E0CXB9	Catenin alpha-2 OS=Mus musculus GN=Ctnna2 PE=1 SV=1	0	1.32112	7.38658	0.0477394	0.001	0.167333	0.001	0.001	0.001	0.16	0.106	0.236	46.246	13	8	22	8	1	966	106.7	5.69	70.63	8	cell differentiation;cell organization and biogenesis;cellular component movement;development;regulation of biological process	cytoplasm;cytoskeleton;membrane;nucleus	protein binding;structural molecule activity	Pf01044	12386	ENSMUSG00000063063.12	Ctnna2	6
High	Master Protein	Q8BML9	Glutaminyl-tRNA synthetase OS=Mus musculus GN=Qars PE=1 SV=1	0	1.69647	7.38658	0.0201152	0.001	0.167333	0.001	0.001	0.001	0.16	0.13	0.212	13.181	7	3	5	3	1	775	87.6	7.31	14.2	3	metabolic process;regulation of biological process	cytoplasm;cytosol	catalytic activity;enzyme regulator activity;nucleotide binding;protein binding;RNA binding	Pf00749, Pf03950, Pf04557, Pf04558	97541	ENSMUSG00000032604.16	Qars	9	Metabolic pathways; Aminoacyl-tRNA biosynthesis
High	Master Protein	Q8JZP2	Synapsin-3 OS=Mus musculus GN=Syn3 PE=1 SV=2	0	1.10989	7.3837	0.0776449	0.001	0.167	0.001	0.001	0.001	0.173	0.079	0.249	13.127	11	4	16	2	1	579	63.3	9.38	46.2	4	transport	membrane	catalytic activity;nucleotide binding	Pf02078, Pf02750, Pf08443, Pf10581	27204	ENSMUSG00000059602.14	Syn3	10
High	Master Protein	Q8R2P8	Lysine--tRNA ligase OS=Mus musculus GN=Kars PE=1 SV=1	0	1.02204	7.3837	0.0950509	0.001	0.167	0.001	0.001	0.001	0.19	0.062	0.249	4.895	2	1	1	1	1	624	71.2	6.43	3.15	1	metabolic process;regulation of biological process;response to stimulus	cytoplasm;cytosol;extracellular;membrane;mitochondrion;nucleus	catalytic activity;nucleotide binding;protein binding;RNA binding	Pf00152, Pf00587, Pf01336	85305	ENSMUSG00000031948.14	Kars	8
High	Master Protein	Q7M729	Sodium channel subunit beta-4 OS=Mus musculus GN=Scn4b PE=1 SV=1	0.006	1.55073	7.3837	0.0281368	0.001	0.167	0.001	0.001	0.001	0.173	0.115	0.213	2.558	4	1	5	1	1	228	25.2	8.82	11.49	1	regulation of biological process;transport	membrane	protein binding;transporter activity	Pf07679	399548	ENSMUSG00000046480.6	Scn4b	9	Adrenergic signaling in cardiomyocytes
High	Master Protein	O75494	Serine/arginine-rich splicing factor 10 OS=Homo sapiens GN=SRSF10 PE=1 SV=1	0	1.51204	7.38082	0.0307581	0.001	0.166667	0.001	0.001	0.001	0.165	0.116	0.219	11.446	10	2	7	2	1	262	31.3	11.27	18.77	2	cell organization and biogenesis;metabolic process;regulation of biological process;transport	cytoplasm;cytosol;nucleus	protein binding;RNA binding	Pf00076, Pf13893, Pf14259	10772	ENSG00000188529.14	SRSF10; LOC100996657	1	Spliceosome	mRNA Processing
High	Master Protein	Q9EQZ6	Rap guanine nucleotide exchange factor 4 OS=Mus musculus GN=Rapgef4 PE=1 SV=1	0	1.32745	7.37504	0.0470491	0.001	0.166	0.001	0.001	0.001	0.208	0.092	0.198	20.492	6	4	21	4	1	1011	115.4	6.92	54.09	4	regulation of biological process;response to stimulus;transport	cytoplasm;cytosol;membrane	nucleotide binding;protein binding	Pf00027, Pf00610, Pf00617, Pf00618, Pf00788	56508	ENSMUSG00000049044.16	Rapgef4	2	Leukocyte transendothelial migration; Phospholipase D signaling pathway; Rap1 signaling pathway; cAMP signaling pathway; Insulin secretion; Adrenergic signaling in cardiomyocytes
High	Master Protein	Q9Z160	Conserved oligomeric Golgi complex subunit 1 OS=Mus musculus GN=Cog1 PE=1 SV=3	0.004	1.47945	7.37214	0.0331552	0.001	0.165667	0.001	0.001	0.001	0.179	0.107	0.211	3.021	2	1	1	1	1	980	109	7.18	2.72	1	transport	Golgi;membrane		Pf08700	16834	ENSMUSG00000018661.17	Cog1	11
High	Master Protein	Q7TT50	Serine/threonine-protein kinase MRCK beta OS=Mus musculus GN=Cdc42bpb PE=1 SV=2	0	1.55692	7.36923	0.0277382	0.001	0.165333	0.001	0.001	0.001	0.158	0.121	0.217	25.554	6	6	16	5	1	1713	194.6	6.46	47.13	6	cell differentiation;cell organization and biogenesis;cellular component movement;metabolic process;regulation of biological process;response to stimulus;transport	cytoplasm;cytoskeleton;Golgi;membrane	catalytic activity;metal ion binding;motor activity;nucleotide binding;protein binding	Pf00069, Pf00130, Pf00261, Pf00433, Pf00769, Pf00780, Pf00786, Pf01576, Pf02463, Pf03148, Pf03962, Pf04111, Pf04156, Pf04849, Pf05276, Pf05483, Pf05557, Pf05622, Pf05667, Pf05701, Pf06008, Pf06160, Pf07111, Pf07321, Pf07714, Pf07888, Pf07926, Pf08317, Pf08826, Pf09726, Pf09728, Pf09730, Pf09731, Pf09787, Pf10174, Pf10473, Pf10498, Pf12072, Pf12128, Pf12718, Pf12795, Pf13514, Pf13851, Pf13868, Pf1…	217866	ENSMUSG00000021279.4	Cdc42bpb	12
High	Master Protein	Q3U7R1	Extended synaptotagmin-1 OS=Mus musculus GN=Esyt1 PE=1 SV=2	0	2.04331	7.3634	0.00905096	0.001	0.164667	0.001	0.001	0.001	0.168	0.136	0.19	26.82	11	7	17	7	1	1092	121.5	5.95	32.07	7	transport	endoplasmic reticulum;membrane	metal ion binding;protein binding	Pf00168	23943	ENSMUSG00000025366.8	Esyt1	10
High	Master Protein	P62962	Profilin-1 OS=Mus musculus GN=Pfn1 PE=1 SV=2	0.003	1.23639	7.35755	0.0580238	0.001	0.164	0.001	0.001	0.001	0.153	0.099	0.24	3.344	11	1	1	1	1	140	14.9	8.28	3	1	cell organization and biogenesis;regulation of biological process;response to stimulus	cytoplasm;cytoskeleton;cytosol;extracellular;membrane;nucleus	enzyme regulator activity;nucleotide binding;protein binding;RNA binding	Pf00235	18643	ENSMUSG00000018293.4	Pfn1	11	Regulation of actin cytoskeleton; Salmonella infection; Rap1 signaling pathway	Regulation of Actin Cytoskeleton; G13 Signaling Pathway
High	Master Protein	A2CG35	Ras-related protein Rab-12 OS=Mus musculus GN=Rab12 PE=1 SV=1	0	1.14052	7.35462	0.0723573	0.001	0.163667	0.001	0.001	0.001	0.157	0.087	0.247	26.555	14	4	44	3	1	291	32.2	8.84	140.13	4	metabolic process;regulation of biological process;response to stimulus;transport	endosome;Golgi;membrane;vacuole	catalytic activity;nucleotide binding	Pf00025, Pf00071, Pf01926, Pf08477	19328	ENSMUSG00000023460.12	Rab12	17
High	Master Protein	P63208	S-phase kinase-associated protein 1 OS=Homo sapiens GN=SKP1 PE=1 SV=2	0	1.28626	7.35168	0.0517302	0.001	0.163333	0.001	0.001	0.001	0.177	0.091	0.222	16.361	25	4	13	4	1	163	18.6	4.54	38.41	4	cell organization and biogenesis;cellular homeostasis;metabolic process;regulation of biological process;response to stimulus	cytoplasm;cytosol;nucleus	catalytic activity;protein binding	Pf01466, Pf03931	6500	ENSG00000113558.18	SKP1	5	TGF-beta signaling pathway; Ubiquitin mediated proteolysis; Protein processing in endoplasmic reticulum; Wnt signaling pathway; Oocyte meiosis; Circadian rhythm; Herpes simplex infection; Cell cycle	TNF alpha Signaling Pathway; TGF-beta Signaling Pathway; Notch Signaling Pathway
High	Master Protein	A0A0G2JFT8	Protein RUFY3 OS=Mus musculus GN=Rufy3 PE=1 SV=1	0	2.49124	7.35168	0.00322673	0.001	0.163333	0.001	0.001	0.001	0.179	0.147	0.164	10.172	5	3	4	3	1	669	74.7	6.19	11.16	3	cell differentiation;cell organization and biogenesis;development;regulation of biological process	cytoplasm;cytosol;membrane	catalytic activity;metal ion binding;motor activity;protein binding	Pf01363, Pf01576, Pf02463, Pf02759, Pf09726	52822	ENSMUSG00000029291.11	Rufy3	5
High	Master Protein	G3X9G2	Misshapen-like kinase 1 OS=Mus musculus GN=Mink1 PE=1 SV=1	0	1.66181	7.35168	0.0217866	0.001	0.163333	0.001	0.001	0.001	0.141	0.137	0.212	8.742	3	3	4	3	1	1344	151.1	7.96	8.05	3	cell communication;cell organization and biogenesis;cellular homeostasis;development;metabolic process;regulation of biological process;response to stimulus	cytoplasm;Golgi;membrane	catalytic activity;nucleotide binding;signal transducer activity	Pf00069, Pf00780, Pf07714, Pf14531	50932	ENSMUSG00000020827.18	Mink1	11		Insulin Signaling; MAPK signaling pathway
High	Master Protein	P05480	Neuronal proto-oncogene tyrosine-protein kinase Src OS=Mus musculus GN=Src PE=1 SV=4	0	1.44986	7.34282	0.0354929	0.001	0.162333	0.001	0.001	0.001	0.197	0.1	0.19	11.748	8	3	13	2	1	541	60.6	7.84	35.28	3	cell organization and biogenesis;cell proliferation;cellular component movement;defense response;metabolic process;regulation of biological process;response to stimulus;transport	cytoplasm;cytoskeleton;cytosol;endosome;membrane;mitochondrion;nucleus;vacuole	catalytic activity;nucleotide binding;protein binding	Pf00017, Pf00018, Pf00069, Pf07653, Pf07714, Pf14604	20779	ENSMUSG00000027646.15	Src	2	Oxytocin signaling pathway; ErbB signaling pathway; Endocytosis; Regulation of actin cytoskeleton; GABAergic synapse; Prolactin signaling pathway; VEGF signaling pathway; Focal adhesion; Chemokine signaling pathway; Platelet activation; Tuberculosis; Hepatitis B; Axon guidance; Adherens junction; Proteoglycans in cancer; Thyroid hormone signaling pathway; Rap1 signaling pathway; GnRH signaling pa…	TNF-alpha NF-kB Signaling Pathway; Focal Adhesion; Robo4 and VEGF Signaling Pathways Crosstalk; ErbB signaling pathway; Estrogen signaling; Alpha6-Beta4 Integrin Signaling Pathway; IL-3 Signaling Pathway; Signaling of Hepatocyte Growth Factor Receptor; Integrin-mediated Cell Adhesion; EPO Receptor Signaling; EGFR1 Signaling Pathway; Kit Receptor Signaling Pathway
High	Master Protein	B1AR74	Breast carcinoma-amplified sequence 3 homolog OS=Mus musculus GN=Bcas3 PE=1 SV=1	0	1.46359	7.34282	0.0343879	0.001	0.162333	0.001	0.001	0.001	0.157	0.112	0.218	4.596	2	1	2	1	1	943	102.7	7.49	7.82	1	cell organization and biogenesis;metabolic process;regulation of biological process;response to stimulus;transport	cytoplasm;cytoskeleton;nucleus	enzyme regulator activity;protein binding	Pf12490	192197	ENSMUSG00000059439.15	Bcas3	11
High	Master Protein	Q9WTK3	Glycosylphosphatidylinositol anchor attachment 1 protein OS=Mus musculus GN=Gpaa1 PE=1 SV=3	0.006	1.78888	7.34282	0.0162602	0.001	0.162333	0.001	0.001	0.001	0.197	0.125	0.165	2.637	2	1	1	1	1	621	67.9	8.4	2.77	1	metabolic process	endoplasmic reticulum;membrane	catalytic activity	Pf04114	14731	ENSMUSG00000022561.12	Gpaa1	15	Glycosylphosphatidylinositol (GPI)-anchor biosynthesis; Metabolic pathways
High	Master Protein	S4R1W8	Glyceraldehyde-3-phosphate dehydrogenase (Fragment) OS=Mus musculus GN=Gapdh PE=1 SV=1	0	1.44153	7.3339	0.0361805	0.001	0.161333	0.001	0.001	0.001	0.132	0.128	0.224	17.738	56	3	29	1	1	55	6.2	5.91	102.79	3	metabolic process		catalytic activity	Pf00044		ENSMUSG00000057666.18		6
High	Master Protein	P16104	Histone H2AX OS=Homo sapiens GN=H2AFX PE=1 SV=2	0	1.11729	7.33092	0.0763319	0.001	0.161	0.001	0.001	0.001	0.153	0.084	0.246	15.355	22	2	11	1	1	143	15.1	10.74	30.12	2	cell organization and biogenesis;metabolic process;regulation of biological process;response to stimulus	chromosome;nucleus	DNA binding;protein binding	Pf00125, Pf00808	3014	ENSG00000188486.3	H2AFX	11	Systemic lupus erythematosus; Alcoholism	miRNAs involved in DNA damage response; ATM Signaling Network in Development and Disease; DNA Damage Response; Proteasome Degradation; miRNA Regulation of DNA Damage Response
High	Master Protein	Q9Z2Z6	Mitochondrial carnitine/acylcarnitine carrier protein OS=Mus musculus GN=Slc25a20 PE=1 SV=1	0.003	1.75946	7.33092	0.0173997	0.001	0.161	0.001	0.001	0.001	0.159	0.125	0.199	3.05	3	1	2	1	1	301	33	9.11	4.55	1	transport	cytosol;membrane;mitochondrion	transporter activity	Pf00153	57279	ENSMUSG00000032602.6	Slc25a20	9		Fatty Acid Beta Oxidation; Mitochondrial LC-Fatty Acid Beta-Oxidation
Medium	Master Protein	E9Q5L4	Protein C530008M17Rik OS=Mus musculus GN=C530008M17Rik PE=1 SV=1	0.011	1.56188	7.33092	0.027423	0.001	0.161	0.001	0.001	0.001	0.191	0.107	0.185	2.198	1	1	2	1	1	1291	142.8	5.31	3.31	1				Pf15262	320827	ENSMUSG00000036377.18	C530008M17Rik	5
High	Master Protein	Q3UHC7	Disabled homolog 2-interacting protein OS=Mus musculus GN=Dab2ip PE=1 SV=1	0	2.01463	7.32793	0.00966874	0.001	0.160667	0.001	0.001	0.001	0.166	0.131	0.185	5.116	1	1	2	1	1	1189	131.6	8.72	4.94	1	cell death;cell organization and biogenesis;cellular component movement;defense response;development;metabolic process;regulation of biological process;response to stimulus	cytoplasm;membrane	enzyme regulator activity;protein binding	Pf00168, Pf00169, Pf00616, Pf12004	69601	ENSMUSG00000026883.17	Dab2ip	2	TNF signaling pathway; Apoptosis
High	Master Protein	G3X8X7	Vacuolar protein sorting 16 (Yeast) OS=Mus musculus GN=Vps16 PE=1 SV=1	0	1.31534	7.32493	0.0483788	0.001	0.160333	0.001	0.001	0.001	0.14	0.11	0.231	10.734	4	2	4	2	1	839	94.8	6.92	13.02	2	cell organization and biogenesis;metabolic process;regulation of biological process;transport	cytoplasm;endosome;membrane;vacuole	protein binding	Pf04840, Pf04841	80743	ENSMUSG00000027411.17	Vps16	2
High	Master Protein	A2BFF9	Cytoplasmic dynein 1 intermediate chain 2 OS=Mus musculus GN=Dync1i2 PE=1 SV=1	0	1.55139	7.32193	0.0280939	0.001	0.16	0.001	0.001	0.001	0.172	0.108	0.2	12.808	5	2	8	2	1	638	71.4	5.2	34.05	2	cellular component movement;regulation of biological process;transport	cytoplasm;cytoskeleton;mitochondrion	catalytic activity;motor activity;protein binding	Pf00400, Pf11540	13427	ENSMUSG00000027012.15	Dync1i2	2
High	Master Protein	Q9CWD8	Iron-sulfur protein NUBPL OS=Mus musculus GN=Nubpl PE=1 SV=2	0	1.30164	7.3159	0.0499297	0.001	0.159333	0.001	0.001	0.001	0.184	0.087	0.207	5.282	5	1	3	1	1	319	34.1	9.07	8.65	1	cell organization and biogenesis	membrane;mitochondrion	metal ion binding;nucleotide binding	Pf01656, Pf10609	76826	ENSMUSG00000035142.18	Nubpl	12
High	Master Protein	A0A0A0MQ90	Protein S100-A13 OS=Mus musculus GN=S100a13 PE=1 SV=1	0	1.79263	7.3159	0.0161202	0.001	0.159333	0.001	0.001	0.001	0.129	0.151	0.198	4.552	8	1	6	1	1	160	17.7	6.57	19.46	1	regulation of biological process;transport	cytoplasm;cytosol;extracellular;membrane;nucleus	metal ion binding;protein binding	Pf01023	20196	ENSMUSG00000042312.9	S100a13	3
High	Master Protein	E9Q447	Spectrin alpha chain, non-erythrocytic 1 OS=Mus musculus GN=Sptan1 PE=1 SV=1	0	1.83597	7.31288	0.0145892	0.001	0.159	0.001	0.001	0.001	0.168	0.122	0.187	1117.96	59	124	1215	1	1	2478	285.2	5.34	4223.05	124	cell organization and biogenesis;regulation of biological process	cytoplasm;cytoskeleton;membrane	metal ion binding;protein binding	Pf00018, Pf00036, Pf00435, Pf07653, Pf08239, Pf08726, Pf12128, Pf13405, Pf13499, Pf14604	20740	ENSMUSG00000057738.13	Spna2; Sptan1	2		FAS pathway and Stress induction of HSP regulation
High	Master Protein	Q9ULU8	Calcium-dependent secretion activator 1 OS=Homo sapiens GN=CADPS PE=1 SV=3	0	1.46083	7.30986	0.0346074	0.001	0.158667	0.001	0.001	0.001	0.146	0.114	0.216	32.696	9	8	27	1	1	1353	152.7	5.71	85.75	8	cell organization and biogenesis;transport	cytosol;membrane	metal ion binding;protein binding	Pf00169, Pf06292	8618	ENSG00000163618.17	CADPS	3
High	Master Protein	Q60902	Epidermal growth factor receptor substrate 15-like 1 OS=Mus musculus GN=Eps15l1 PE=1 SV=3	0	1.27286	7.30986	0.0533504	0.001	0.158667	0.001	0.001	0.001	0.17	0.088	0.218	6.516	4	2	3	2	1	907	99.2	5.02	8.96	2	cell differentiation;cell organization and biogenesis;cellular component movement;metabolic process;regulation of biological process;transport	cytoplasm;cytoskeleton;Golgi;membrane;nucleus	catalytic activity;metal ion binding;motor activity;nucleotide binding;protein binding;structural molecule activity;transporter activity	Pf00038, Pf00261, Pf00529, Pf00769, Pf01496, Pf01576, Pf02321, Pf02463, Pf02841, Pf02994, Pf03148, Pf03938, Pf03962, Pf03999, Pf04012, Pf04111, Pf04156, Pf04778, Pf04912, Pf05103, Pf05149, Pf05478, Pf05483, Pf05557, Pf05622, Pf05667, Pf05701, Pf06008, Pf06160, Pf06818, Pf07111, Pf07798, Pf07888, Pf07926, Pf08317, Pf08614, Pf09311, Pf09726, Pf09730, Pf09731, Pf09755, Pf10146, Pf10168, Pf10174, Pf1…	13859	ENSMUSG00000006276.10	Eps15l1	8	Endocytosis	EGFR1 Signaling Pathway
High	Master Protein	Q8BU33	Acetolactate synthase-like protein OS=Mus musculus GN=Ilvbl PE=1 SV=1	0	1.60385	7.30682	0.0248974	0.001	0.158333	0.001	0.001	0.001	0.146	0.122	0.207	20.67	10	3	9	3	1	632	68.1	8.69	37.9	3		membrane	catalytic activity;metal ion binding	Pf00205, Pf02775, Pf02776	216136	ENSMUSG00000032763.11	Ilvbl	10
High	Master Protein	Q9D365	Signal peptidase complex subunit 3 OS=Mus musculus GN=Spcs3 PE=1 SV=1	0	1.64363	7.30682	0.0227178	0.001	0.158333	0.001	0.001	0.001	0.141	0.128	0.206	7.844	21	3	10	3	1	180	20.1	9.6	23.19	3	cell differentiation;metabolic process;transport	endoplasmic reticulum;membrane	catalytic activity	Pf04573	76219; 76976	ENSMUSG00000048040.8; ENSMUSG00000048355.2	Arxes1; Arxes2	X	Protein export
High	Master Protein	Q8BKX1	Brain-specific angiogenesis inhibitor 1-associated protein 2 OS=Mus musculus GN=Baiap2 PE=1 SV=2	0	1.48823	7.30073	0.0324916	0.001	0.157667	0.001	0.001	0.001	0.136	0.122	0.215	22.069	15	6	15	6	1	535	59.2	9.04	38.77	6	cell differentiation;cell organization and biogenesis;regulation of biological process;response to stimulus	cytoplasm;cytoskeleton;cytosol;endoplasmic reticulum;Golgi;membrane	protein binding	Pf00018, Pf07653, Pf08397, Pf14604	108100	ENSMUSG00000025372.16	Baiap2	11	Regulation of actin cytoskeleton; Adherens junction	Regulation of Actin Cytoskeleton
High	Master Protein	Q96PV0	Ras/Rap GTPase-activating protein SynGAP OS=Homo sapiens GN=SYNGAP1 PE=1 SV=4	0	1.44002	7.30073	0.0363064	0.001	0.157667	0.001	0.001	0.001	0.148	0.11	0.215	13.127	3	2	11	2	1	1343	148.2	8.98	26.63	2	cell organization and biogenesis;metabolic process;regulation of biological process;response to stimulus;transport	cytoplasm;cytosol;membrane	enzyme regulator activity;protein binding;transporter activity	Pf00168, Pf00169, Pf00430, Pf00616, Pf00769, Pf02463, Pf05103, Pf09744, Pf12004, Pf12037, Pf12718, Pf15346	8831	ENSG00000227460.8; ENSG00000197283.14	SYNGAP1	6; CHR_HSCHR6_MHC_SSTO_CTG1	Ras signaling pathway
High	Master Protein	Q05BC3	Echinoderm microtubule-associated protein-like 1 OS=Mus musculus GN=Eml1 PE=1 SV=1	0	1.28317	7.29462	0.0520993	0.001	0.157	0.001	0.001	0.001	0.14	0.103	0.228	8.087	3	2	5	2	1	814	89.6	7.02	12.99	2	cell differentiation;cell organization and biogenesis;cell proliferation	cytoplasm;cytoskeleton;cytosol	protein binding	Pf00400, Pf03451	68519	ENSMUSG00000058070.14	Eml1	12
High	Master Protein	E9PV90	Mitochondrial glutamate carrier 1 (Fragment) OS=Mus musculus GN=Slc25a22 PE=1 SV=1	0	0.965804	7.29155	0.108192	0.001	0.156667	0.001	0.001	0.001	0.139	0.07	0.261	43.657	35	5	35	1	1	206	22.1	9.64	141.51	5	transport	membrane;mitochondrion		Pf00153		ENSMUSG00000019082.18		7
High	Master Protein	G3X9M0	28S ribosomal protein S29, mitochondrial OS=Mus musculus GN=Dap3 PE=1 SV=1	0.006	0.771267	7.29155	0.16933	0.001	0.156667	0.001	0.001	0.001	0.216	0.01	0.244	2.549	5	1	3	1	1	396	45.3	9.11	5.93	1	cell death;cell organization and biogenesis	mitochondrion;organelle lumen;ribosome	RNA binding;structural molecule activity	Pf05673, Pf10236	65111	ENSMUSG00000068921.14	Dap3	3
High	Master Protein	P61750	ADP-ribosylation factor 4 OS=Mus musculus GN=Arf4 PE=1 SV=2	0	1.3433	7.28848	0.0453625	0.001	0.156333	0.001	0.001	0.001	0.149	0.101	0.219	48.302	33	4	37	2	1	180	20.4	7.14	138.88	4	cellular component movement;metabolic process;regulation of biological process;response to stimulus;transport	cytoplasm;cytosol;Golgi;membrane	catalytic activity;nucleotide binding;protein binding;signal transducer activity	Pf00025, Pf00071, Pf00503, Pf04670, Pf08477, Pf09439	11843	ENSMUSG00000021877.11	Arf4	14		EGFR1 Signaling Pathway
Medium	Master Protein	B1AZP2	Disks large-associated protein 4 OS=Mus musculus GN=Dlgap4 PE=1 SV=1	0.02	1.32428	7.2854	0.0473931	0.001	0.156	0.001	0.001	0.001	0.146	0.101	0.221	1.682	1	1	3	1	1	992	108	7.08	6.22	1	cell organization and biogenesis	membrane	protein binding	Pf03359	228836	ENSMUSG00000061689.15	Dlgap4	2
High	Master Protein	Q9CYR6	Phosphoacetylglucosamine mutase OS=Mus musculus GN=Pgm3 PE=1 SV=1	0	1.88923	7.27922	0.0129054	0.001	0.155333	0.001	0.001	0.001	0.18	0.121	0.165	9.205	8	3	7	3	1	542	59.4	6.2	12.58	3	metabolic process	cytosol	catalytic activity;metal ion binding	Pf00408, Pf02878, Pf02879, Pf02880	109785	ENSMUSG00000056131.13	Pgm3	9	Metabolic pathways; Amino sugar and nucleotide sugar metabolism	Glucuronidation
High	Master Protein	Q8BGN5	NIPA-like protein 3 OS=Mus musculus GN=Nipal3 PE=2 SV=1	0.005	1.99429	7.27612	0.0101323	0.001	0.155	0.001	0.001	0.001	0.153	0.129	0.183	2.751	2	1	2	1	1	410	44.8	7.75	5.49	1	response to stimulus;transport	membrane	transporter activity	Pf05653	74552	ENSMUSG00000028803.18	Nipal3	4
High	Master Protein	P62745	Rho-related GTP-binding protein RhoB OS=Homo sapiens GN=RHOB PE=1 SV=1	0	1.43384	7.27302	0.0368266	0.001	0.154667	0.001	0.001	0.001	0.194	0.095	0.175	15.719	25	3	32	2	1	196	22.1	5.24	80.91	3	cell death;cell differentiation;development;regulation of biological process;response to stimulus;transport	cytosol;endosome;membrane;nucleus	catalytic activity;nucleotide binding;protein binding	Pf00025, Pf00071, Pf08477	388	ENSG00000143878.9	RHOB	2		Spinal Cord Injury; Focal Adhesion; Neural Crest Differentiation; Androgen receptor signaling pathway
High	Master Protein	Q6ZPZ3	Zinc finger CCCH domain-containing protein 4 OS=Mus musculus GN=Zc3h4 PE=1 SV=2	0.003	1.15549	7.27302	0.0699046	0.001	0.154667	0.001	0.001	0.001	0.193	0.069	0.202	3.294	1	1	5	1	1	1304	140.9	6.27	12.47	1			metal ion binding;RNA binding	Pf00642	330474		Zc3h4	7
Medium	Master Protein	Q9ES89	Exostosin-like 2 OS=Mus musculus GN=Extl2 PE=1 SV=1	0.022	2.23278	7.26991	0.00585089	0.001	0.154333	0.001	0.001	0.001	0.132	0.159	0.172	1.645	2	1	2	1	1	330	37.4	9.04	4.21	1	metabolic process	endoplasmic reticulum;membrane	catalytic activity;metal ion binding	Pf09258	58193	ENSMUSG00000027963.14	Extl2	3	Metabolic pathways; Glycosaminoglycan biosynthesis - heparan sulfate / heparin
High	Master Protein	Q9BV35	Calcium-binding mitochondrial carrier protein SCaMC-3 OS=Homo sapiens GN=SLC25A23 PE=1 SV=2	0	1.42126	7.26366	0.0379085	0.001	0.153667	0.001	0.001	0.001	0.153	0.101	0.207	14.539	9	3	5	2	1	468	52.3	7.33	18.07	3	regulation of biological process;response to stimulus;transport	membrane;mitochondrion	metal ion binding;protein binding;transporter activity	Pf00036, Pf00153, Pf13202, Pf13405, Pf13499, Pf13833	79085	ENSG00000125648.14	SLC25A23	19
High	Master Protein	Q8BHF7	CDP-diacylglycerol--glycerol-3-phosphate 3-phosphatidyltransferase, mitochondrial OS=Mus musculus GN=Pgs1 PE=1 SV=1	0	1.53626	7.26366	0.0290899	0.001	0.153667	0.001	0.001	0.001	0.136	0.119	0.206	13.295	9	3	5	3	1	553	62.5	8.9	14.12	3	metabolic process	endoplasmic reticulum;mitochondrion	catalytic activity;nucleotide binding		74451	ENSMUSG00000017715.11	Pgs1	11	Metabolic pathways; Glycerophospholipid metabolism
High	Master Protein	P28028	Serine/threonine-protein kinase B-raf OS=Mus musculus GN=Braf PE=1 SV=3	0	1.70971	7.25739	0.0195113	0.001	0.153	0.001	0.001	0.001	0.162	0.112	0.185	9.133	3	2	3	2	1	804	88.7	7.65	7.28	2	cell differentiation;cell organization and biogenesis;metabolic process;regulation of biological process;response to stimulus;transport	cytoplasm;cytosol;membrane;mitochondrion;nucleus	catalytic activity;metal ion binding;nucleotide binding;protein binding;signal transducer activity	Pf00069, Pf00130, Pf02196, Pf07714, Pf14531	109880	ENSMUSG00000002413.15	Braf	6	ErbB signaling pathway; FoxO signaling pathway; Acute myeloid leukemia; mTOR signaling pathway; Regulation of actin cytoskeleton; MAPK signaling pathway; Progesterone-mediated oocyte maturation; Focal adhesion; Insulin signaling pathway; Endometrial cancer; Long-term potentiation; Chemokine signaling pathway; Breast cancer; Melanoma; Non-small cell lung cancer; Dorso-ventral axis formation; Prote…	Chemokine signaling pathway; Regulation of Actin Cytoskeleton; ESC Pluripotency Pathways; Focal Adhesion; Estrogen signaling; MAPK signaling pathway; MAPK Cascade; Integrin-mediated Cell Adhesion
High	Master Protein	D3Z780	Translation initiation factor eIF-2B subunit delta OS=Mus musculus GN=Eif2b4 PE=1 SV=1	0.001	1.52614	7.25424	0.0297758	0.001	0.152667	0.001	0.001	0.001	0.193	0.102	0.163	4.193	4	1	1	1	1	566	62.3	9.2	4.28	1	metabolic process			Pf01008		ENSMUSG00000029145.12		5
High	Master Protein	Q7L576	Cytoplasmic FMR1-interacting protein 1 OS=Homo sapiens GN=CYFIP1 PE=1 SV=1	0	1.18693	7.25109	0.0650239	0.001	0.152333	0.001	0.001	0.001	0.12	0.104	0.233	65.155	11	12	66	2	1	1253	145.1	6.9	165.7	12	cell differentiation;cell growth;cell organization and biogenesis;development;regulation of biological process;response to stimulus;transport	cytoplasm;cytosol;extracellular;organelle lumen	protein binding;RNA binding	Pf05994, Pf07159	23191	ENSG00000273749.4	CYFIP1	15	Regulation of actin cytoskeleton; RNA transport	G13 Signaling Pathway; Brain-Derived Neurotrophic Factor (BDNF) signaling pathway
High	Master Protein	Q3V3R1	Monofunctional C1-tetrahydrofolate synthase, mitochondrial OS=Mus musculus GN=Mthfd1l PE=1 SV=2	0	1.58104	7.25109	0.0262397	0.001	0.152333	0.001	0.001	0.001	0.162	0.105	0.19	10.002	4	3	4	3	1	977	105.7	7.02	8.37	3	metabolic process	membrane;mitochondrion	catalytic activity;nucleotide binding;protein binding	Pf00763, Pf01268, Pf02882	270685	ENSMUSG00000040675.17	Mthfd1l	10	Metabolic pathways; One carbon pool by folate	One Carbon Metabolism
High	Master Protein	Q8N5K1	CDGSH iron-sulfur domain-containing protein 2 OS=Homo sapiens GN=CISD2 PE=1 SV=1	0	2.04199	7.25109	0.00907842	0.001	0.152333	0.001	0.001	0.001	0.142	0.134	0.181	5.478	17	2	3	2	1	135	15.3	9.61	7.68	2	metabolic process;regulation of biological process	endoplasmic reticulum;membrane;mitochondrion	metal ion binding;protein binding;RNA binding	Pf09360, Pf10660	493856	ENSG00000145354.9	CISD2	4
High	Master Protein	Q8VCM8	Nicalin OS=Mus musculus GN=Ncln PE=1 SV=2	0.006	1.44438	7.25109	0.0359435	0.001	0.152333	0.001	0.001	0.001	0.149	0.103	0.205	2.577	2	1	1	1	1	563	62.9	6.49	2.54	1	metabolic process;regulation of biological process	endoplasmic reticulum;membrane		Pf04389, Pf05450	103425	ENSMUSG00000020238.14	Ncln	10
High	Master Protein	Q80TJ1	Calcium-dependent secretion activator 1 OS=Mus musculus GN=Cadps PE=1 SV=3	0	1.69976	7.2384	0.0199636	0.001	0.151	0.001	0.001	0.001	0.174	0.108	0.171	37.334	10	9	28	2	1	1355	153	5.74	86.17	9	cell organization and biogenesis;regulation of biological process;transport	membrane	metal ion binding;protein binding	Pf00169, Pf06292	27062	ENSMUSG00000054423.13	Cadps	14
High	Master Protein	P19324	Serpin H1 OS=Mus musculus GN=Serpinh1 PE=1 SV=3	0	1.02482	7.2384	0.0944446	0.001	0.151	0.001	0.001	0.001	0.208	0.052	0.193	8.627	6	1	3	1	1	417	46.5	8.82	12.95	1	cell organization and biogenesis;metabolic process;regulation of biological process	cytoplasm;endoplasmic reticulum;membrane;organelle lumen	enzyme regulator activity;protein binding;RNA binding	Pf00079	12406	ENSMUSG00000070436.12	Serpinh1	7		Endochondral Ossification
High	Master Protein	Q9CQX2	Cytochrome b5 type B OS=Mus musculus GN=Cyb5b PE=1 SV=1	0	2.03531	7.2384	0.00921908	0.001	0.151	0.001	0.001	0.001	0.166	0.122	0.165	5.464	17	2	3	2	1	146	16.3	4.89	6.53	2	metabolic process;regulation of biological process;transport	membrane;mitochondrion	enzyme regulator activity;metal ion binding;transporter activity	Pf00173, Pf00230	66427	ENSMUSG00000031924.4	Cyb5b	8		Oxidation by Cytochrome P450
High	Master Protein	Q9D0L7	Armadillo repeat-containing protein 10 OS=Mus musculus GN=Armc10 PE=1 SV=1	0	1.79329	7.23522	0.0160958	0.001	0.150667	0.001	0.001	0.001	0.159	0.114	0.179	18.075	15	3	7	3	1	306	33.3	7.99	22.94	3	regulation of biological process	endoplasmic reticulum;membrane;mitochondrion	protein binding	Pf04826	67211	ENSMUSG00000038525.16	Armc10	5
High	Master Protein	P0DI82	Trafficking protein particle complex subunit 2B OS=Homo sapiens GN=TRAPPC2B PE=1 SV=1	0	1.30884	7.23202	0.0491087	0.001	0.150333	0.001	0.001	0.001	0.127	0.106	0.218	6.836	9	1	9	1	1	140	16.4	6.52	17.12	1	cell organization and biogenesis;metabolic process;regulation of biological process;transport	cytoplasm;cytosol;endoplasmic reticulum;membrane;nucleus	DNA binding;metal ion binding;protein binding	Pf04099, Pf04628	6399; 10597; 284306	ENSG00000256060.2; ENSG00000196459.13	TRAPPC2; TRAPPC2P1; TRAPPC2B; ZNF547	X; 19
High	Master Protein	Q8IX12	Cell division cycle and apoptosis regulator protein 1 OS=Homo sapiens GN=CCAR1 PE=1 SV=2	0	1.84346	7.22882	0.0143396	0.001	0.15	0.001	0.001	0.001	0.13	0.134	0.186	9.22	4	3	8	3	1	1150	132.7	5.76	20.66	3	cell death;metabolic process;regulation of biological process	cytoplasm	DNA binding;protein binding;RNA binding	Pf02037, Pf14443, Pf14444	55749	ENSG00000060339.13	CCAR1	10
High	Master Protein	A0JNY3	Gephyrin OS=Mus musculus GN=Gphn PE=1 SV=1	0	1.51266	7.22561	0.0307142	0.001	0.149667	0.001	0.001	0.001	0.164	0.098	0.187	29.899	12	6	19	6	1	772	83.6	5.76	59.43	6	cell organization and biogenesis;metabolic process;response to stimulus	cytoplasm;cytoskeleton;membrane	catalytic activity;metal ion binding;nucleotide binding;protein binding;structural molecule activity	Pf00994, Pf03453, Pf03454	268566	ENSMUSG00000047454.12	Gphn	12		Splicing factor NOVA regulated synaptic proteins
High	Master Protein	P10599	Thioredoxin OS=Homo sapiens GN=TXN PE=1 SV=3	0.002	1.86011	7.22561	0.0138004	0.001	0.149667	0.001	0.001	0.001	0.152	0.118	0.179	3.997	9	1	3	1	1	105	11.7	4.92	9.42	1	cell communication;cell proliferation;cellular component movement;cellular homeostasis;metabolic process;regulation of biological process;response to stimulus;transport	cytoplasm;cytosol;extracellular;mitochondrion;nucleus	antioxidant activity;catalytic activity;protein binding;RNA binding	Pf00085, Pf00462, Pf13098, Pf13899, Pf13905	7295	ENSG00000136810.12	TXN	9	NOD-like receptor signaling pathway	NRF2 pathway; TNF alpha Signaling Pathway; VEGFA-VEGFR2 Signaling Pathway; Selenium Micronutrient Network
High	Master Protein	Q9CX56	26S proteasome non-ATPase regulatory subunit 8 OS=Mus musculus GN=Psmd8 PE=1 SV=2	0	1.37469	7.22239	0.0421998	0.001	0.149333	0.001	0.001	0.001	0.151	0.094	0.203	10.152	11	4	6	4	1	353	39.9	9.58	14.77	4	cell organization and biogenesis;metabolic process;regulation of biological process	cytosol;nucleus;proteasome		Pf03399, Pf10075	57296	ENSMUSG00000030591.17	Psmd8	7	Proteasome; Epstein-Barr virus infection	Proteasome Degradation
High	Master Protein	Q9QYB5	Gamma-adducin OS=Mus musculus GN=Add3 PE=1 SV=2	0	1.60687	7.21917	0.0247245	0.001	0.149	0.001	0.001	0.001	0.131	0.12	0.196	32.438	12	6	21	6	1	706	78.7	5.95	61.87	6	response to stimulus	chromosome;cytoplasm;cytoskeleton;membrane	protein binding;structural molecule activity	Pf00596	27360	ENSMUSG00000025026.14	Add3	19
High	Master Protein	E9PVY0	Serine/threonine-protein kinase MRCK alpha OS=Mus musculus GN=Cdc42bpa PE=1 SV=1	0	2.60707	7.21917	0.00247133	0.001	0.149	0.001	0.001	0.001	0.146	0.138	0.163	25.085	5	6	15	5	1	1732	196.8	6.62	42.98	6	cell differentiation;cell organization and biogenesis;cellular component movement;metabolic process;regulation of biological process;response to stimulus;transport	cytoplasm;cytoskeleton;extracellular	catalytic activity;metal ion binding;motor activity;nucleotide binding;protein binding	Pf00069, Pf00130, Pf00169, Pf00433, Pf00769, Pf00780, Pf01442, Pf01576, Pf02463, Pf02841, Pf03999, Pf04012, Pf04111, Pf04156, Pf05483, Pf05557, Pf05622, Pf05667, Pf05701, Pf05911, Pf06008, Pf06160, Pf06785, Pf06810, Pf07111, Pf07714, Pf07888, Pf07926, Pf08317, Pf08826, Pf09726, Pf09755, Pf10174, Pf12128, Pf12718, Pf12795, Pf13166, Pf13514, Pf13851, Pf13868, Pf13870, Pf14362, Pf14531, Pf14992, Pf1…	226751	ENSMUSG00000026490.18	Cdc42bpa	1
High	Master Protein	O09126	Semaphorin-4D OS=Mus musculus GN=Sema4d PE=1 SV=2	0.005	0.76502	7.21917	0.171783	0.001	0.149	0.001	0.001	0.001	0.195	0.01	0.242	2.757	2	1	3	1	1	861	95.6	7.81	4.74	1	cell differentiation;development;regulation of biological process;response to stimulus	membrane	protein binding;receptor activity;signal transducer activity	Pf01403, Pf01437	20354	ENSMUSG00000021451.15	Sema4d	13	Axon guidance
High	Master Protein	Q3TLH4	Protein PRRC2C OS=Mus musculus GN=Prrc2c PE=1 SV=3	0	1.35441	7.21594	0.044217	0.001	0.148667	0.001	0.001	0.001	0.131	0.104	0.211	5.864	1	2	3	2	1	2846	310.7	9.1	5.11	2	cell differentiation	membrane	protein binding;RNA binding	Pf07001	226562	ENSMUSG00000040225.15	Prrc2c	1
High	Master Protein	Q13505	Metaxin-1 OS=Homo sapiens GN=MTX1 PE=1 SV=2	0.003	1.27458	7.21594	0.0531399	0.001	0.148667	0.001	0.001	0.001	0.203	0.082	0.161	3.071	3	1	1	1	1	466	51.4	9.79	3.39	1	transport	membrane;mitochondrion		Pf10568, Pf11801, Pf14497	4580		MTX1	1
High	Master Protein	Q3UMR5	Calcium uniporter protein, mitochondrial OS=Mus musculus GN=Mcu PE=1 SV=2	0	2.23509	7.2127	0.00581989	0.001	0.148333	0.001	0.001	0.001	0.17	0.132	0.143	7.178	13	3	4	3	1	350	39.7	8.56	10.39	3	cell organization and biogenesis;cellular homeostasis;regulation of biological process;response to stimulus;transport	membrane;mitochondrion	protein binding;transporter activity	Pf04678	215999	ENSMUSG00000009647.13	Ccdc109a; Mcu	10	NOD-like receptor signaling pathway; Calcium signaling pathway
High	Master Protein	Q9HCP6	Protein-cysteine N-palmitoyltransferase HHAT-like protein OS=Homo sapiens GN=HHATL PE=2 SV=1	0	0.735329	7.2127	0.183938	0.001	0.148333	0.001	0.001	0.001	0.173	0.01	0.262	5.965	4	1	3	1	1	504	56.7	7.12	11.82	1	regulation of biological process	endoplasmic reticulum;membrane		Pf03062	57467	ENSG00000010282.14	HHATL	3
High	Master Protein	H3BJZ7	Protein unc-13 homolog A OS=Mus musculus GN=Unc13a PE=1 SV=1	0	1.19564	7.20945	0.0637323	0.001	0.148	0.001	0.001	0.001	0.187	0.07	0.187	11.679	4	4	7	4	1	1731	195.7	5.26	12.89	4	cell communication;cell differentiation;cell organization and biogenesis;metabolic process;regulation of biological process;response to stimulus;transport	cytoplasm;membrane	metal ion binding;protein binding	Pf00130, Pf00168, Pf06292, Pf10540	382018	ENSMUSG00000034799.16	Unc13a	8
High	Master Protein	Q80WG5	Volume-regulated anion channel subunit LRRC8A OS=Mus musculus GN=Lrrc8a PE=1 SV=1	0	1.08318	7.20945	0.0825691	0.001	0.148	0.001	0.001	0.001	0.171	0.061	0.212	9.095	4	2	5	2	1	810	94.1	7.94	14.05	2	cell differentiation;cellular homeostasis;regulation of biological process;response to stimulus;transport	cell surface;cytoplasm;membrane	protein binding;transporter activity	Pf12534, Pf12799, Pf13855	241296	ENSMUSG00000099041.1; ENSMUSG00000007476.18	Lrrc8a	2
High	Master Protein	P35606	Coatomer subunit beta' OS=Homo sapiens GN=COPB2 PE=1 SV=2	0	1.14592	7.20294	0.0714623	0.001	0.147333	0.001	0.001	0.001	0.103	0.109	0.23	4.627	2	1	5	1	1	906	102.4	5.27	13.95	1	transport	cytoplasm;cytosol;Golgi;membrane	protein binding;structural molecule activity	Pf00400, Pf04053	9276	ENSG00000184432.9	COPB2	3
High	Master Protein	P80560	Receptor-type tyrosine-protein phosphatase N2 OS=Mus musculus GN=Ptprn2 PE=1 SV=2	0	1.07303	7.19311	0.0845224	0.001	0.146333	0.001	0.001	0.001	0.111	0.092	0.236	13.093	4	3	8	3	1	1001	111.4	5.95	27.87	3	metabolic process;regulation of biological process;transport	cytoplasm;membrane;organelle lumen	catalytic activity;protein binding;receptor activity;signal transducer activity	Pf00102, Pf11548, Pf14948	19276	ENSMUSG00000056553.14	Ptprn2	12	Type I diabetes mellitus
High	Master Protein	Q9WV98	Mitochondrial import inner membrane translocase subunit Tim9 OS=Mus musculus GN=Timm9 PE=1 SV=1	0	1.68289	7.18982	0.0207545	0.001	0.146	0.001	0.001	0.001	0.141	0.112	0.185	9.296	26	2	5	2	1	89	10.3	7.21	11.36	2	cell organization and biogenesis;transport	membrane;mitochondrion	metal ion binding;protein binding;transporter activity	Pf02953	30056	ENSMUSG00000021079.15	Timm9	12
High	Master Protein	Q9P0M2	A-kinase anchor protein 7 isoform gamma OS=Homo sapiens GN=AKAP7 PE=1 SV=2	0	1.04025	7.18982	0.0911487	0.001	0.146	0.001	0.001	0.001	0.112	0.087	0.239	5.847	6	2	3	2	1	348	39.5	6.16	8.19	2	regulation of biological process	cytoplasm;cytosol;nucleus	nucleotide binding;protein binding	Pf10469, Pf10470	9465	ENSG00000118507.15	AKAP7	6		G Protein Signaling Pathways
High	Master Protein	Q99523	Sortilin OS=Homo sapiens GN=SORT1 PE=1 SV=3	0.005	1.3163	7.18653	0.0482731	0.001	0.145667	0.001	0.001	0.001	0.141	0.091	0.205	2.774	1	1	3	1	1	831	92	5.74	7.01	1	cell differentiation;cell organization and biogenesis;development;regulation of biological process;response to stimulus;transport	cell surface;cytosol;endoplasmic reticulum;endosome;Golgi;membrane;nucleus;vacuole	protein binding;receptor activity;signal transducer activity		6272	ENSG00000134243.11	SORT1	1	Lysosome; Neurotrophin signaling pathway	Brain-Derived Neurotrophic Factor (BDNF) signaling pathway
High	Master Protein	Q3TJZ6	Protein FAM98A OS=Mus musculus GN=Fam98a PE=1 SV=1	0	1.64822	7.17991	0.0224793	0.001	0.145	0.001	0.001	0.001	0.147	0.106	0.182	19.014	11	3	10	2	1	515	55	8.95	38.4	3	metabolic process;regulation of biological process		catalytic activity;protein binding;RNA binding	Pf10239	72722	ENSMUSG00000002017.9	Fam98a	17
High	Master Protein	B2RQS1	Striatin-3 OS=Mus musculus GN=Strn3 PE=1 SV=1	0	1.3509	7.17659	0.044576	0.001	0.144667	0.001	0.001	0.001	0.189	0.084	0.161	8.621	6	3	7	2	1	712	77.7	5.22	18.96	3	regulation of biological process;response to stimulus	cytoplasm;Golgi;membrane;nucleus	protein binding	Pf00400, Pf08232	94186	ENSMUSG00000020954.16	Strn3	12
High	Master Protein	Q9EP89	Serine beta-lactamase-like protein LACTB, mitochondrial OS=Mus musculus GN=Lactb PE=1 SV=1	0	1.66996	7.17326	0.0213818	0.001	0.144333	0.001	0.001	0.001	0.135	0.113	0.185	11.674	7	3	7	3	1	551	60.7	8.9	21.09	3	metabolic process;regulation of biological process	cytosol;membrane;mitochondrion	catalytic activity;protein binding	Pf00144	80907	ENSMUSG00000032370.8	Lactb	9
High	Master Protein	Q9EQP2	EH domain-containing protein 4 OS=Mus musculus GN=Ehd4 PE=1 SV=1	0	1.38567	7.16993	0.0411462	0.001	0.144	0.001	0.001	0.001	0.137	0.096	0.199	17.007	9	4	11	2	1	541	61.4	6.76	27.23	4	cell organization and biogenesis;regulation of biological process;response to stimulus;transport	endoplasmic reticulum;endosome;membrane	metal ion binding;nucleotide binding;protein binding	Pf00350, Pf01926, Pf12763	98878	ENSMUSG00000027293.13	Ehd4	2	Endocytosis
High	Master Protein	E9Q4Z6	Double zinc ribbon and ankyrin repeat-containing protein 1 OS=Mus musculus GN=Dzank1 PE=1 SV=1	0	1.65413	7.16993	0.0221751	0.001	0.144	0.001	0.001	0.001	0.127	0.118	0.187	16.495	8	4	8	4	1	779	85.1	8.18	18.34	4	metabolic process	cytoplasm	catalytic activity;DNA binding;metal ion binding;nucleotide binding	Pf03174, Pf09416, Pf12773, Pf12796, Pf13240, Pf13248, Pf13287, Pf13290, Pf13637		ENSMUSG00000037259.15		2
High	Master Protein	A2AGR0	MAP kinase-activating death domain protein OS=Mus musculus GN=Madd PE=1 SV=1	0	1.39215	7.16658	0.0405372	0.001	0.143667	0.001	0.001	0.001	0.137	0.096	0.198	118.145	19	19	88	3	1	1577	175	6.07	297.39	19	cell death;regulation of biological process	cytoplasm;cytosol;membrane;nucleus		Pf02141, Pf03455, Pf03456	228355	ENSMUSG00000040687.16	Madd	2
Medium	Master Protein	F8WHT3	Protein PRRC2B OS=Mus musculus GN=Prrc2b PE=1 SV=1	0.012	1.16709	7.16658	0.0680622	0.001	0.143667	0.001	0.001	0.001	0.109	0.1	0.222	2.133	1	1	1	1	1	2230	243	8.47	2.83	1	cell differentiation		RNA binding	Pf07001	227723	ENSMUSG00000039262.16	Prrc2b	2
Medium	Master Protein	Q99700	Ataxin-2 OS=Homo sapiens GN=ATXN2 PE=1 SV=2	0.022	1.53437	7.16658	0.0292164	0.001	0.143667	0.001	0.001	0.001	0.139	0.103	0.189	1.651	1	1	2	1	1	1313	140.2	9.57	4.72	1	cell organization and biogenesis;metabolic process;regulation of biological process;transport	cytoplasm;Golgi;membrane	protein binding;RNA binding	Pf06741, Pf07145, Pf09770, Pf14438	6311	ENSG00000204842.14	ATXN2	12		EGF/EGFR Signaling Pathway; Parkinsons Disease Pathway
High	Master Protein	Q8BGD5	Carnitine O-palmitoyltransferase 1, brain isoform OS=Mus musculus GN=Cpt1c PE=1 SV=1	0	1.3712	7.16323	0.0425407	0.001	0.143333	0.001	0.001	0.001	0.113	0.113	0.204	7.888	4	2	8	2	1	798	90	7.49	27.85	2	metabolic process	endoplasmic reticulum;membrane;mitochondrion	catalytic activity	Pf00755	78070	ENSMUSG00000007783.10	Cpt1c	7	PPAR signaling pathway; Fatty acid metabolism; Fatty acid degradation; Adipocytokine signaling pathway; AMPK signaling pathway; Glucagon signaling pathway	PPAR signaling pathway
High	Master Protein	O08688	Calpain-5 OS=Mus musculus GN=Capn5 PE=1 SV=1	0	1.7206	7.16323	0.0190282	0.001	0.143333	0.001	0.001	0.001	0.143	0.109	0.178	4.842	4	2	4	2	1	640	72.9	7.36	7.56	2	metabolic process	cell surface;cytoplasm	catalytic activity;protein binding	Pf00168, Pf00648, Pf01067	12337	ENSMUSG00000035547.14	Capn5	7		Integrin-mediated Cell Adhesion
High	Master Protein	Q9D2N9	Vacuolar protein sorting-associated protein 33A OS=Mus musculus GN=Vps33a PE=1 SV=2	0	0.811656	7.15987	0.154292	0.001	0.143	0.001	0.001	0.001	0.124	0.044	0.261	4.646	7	2	3	2	1	598	67.5	7.08	7.92	2	cell differentiation;cell organization and biogenesis;cellular homeostasis;metabolic process;regulation of biological process;transport	endosome;membrane;vacuole	protein binding	Pf00995	77573	ENSMUSG00000029434.12	Vps33a	5
High	Master Protein	Q8NFP9	Neurobeachin OS=Homo sapiens GN=NBEA PE=1 SV=3	0	1.52082	7.1565	0.0301428	0.001	0.142667	0.001	0.001	0.001	0.118	0.117	0.193	14.514	1	2	10	2	1	2946	327.6	6.18	32.65	2		cytoplasm;cytosol;membrane	protein binding	Pf02138, Pf06469, Pf13385, Pf14844	26960	ENSG00000172915.18	NBEA	13
High	Master Protein	O94805	Actin-like protein 6B OS=Homo sapiens GN=ACTL6B PE=1 SV=1	0	2.07864	7.15313	0.0083438	0.001	0.142333	0.001	0.001	0.001	0.15	0.117	0.16	11.092	7	2	9	2	1	426	46.8	5.71	30.4	2	cell organization and biogenesis;metabolic process;regulation of biological process	nucleus	structural molecule activity	Pf00022	51412	ENSG00000077080.9	ACTL6B	7
High	Master Protein	Q8TAF3	WD repeat-containing protein 48 OS=Homo sapiens GN=WDR48 PE=1 SV=1	0	0.891792	7.14975	0.128294	0.001	0.142	0.001	0.001	0.001	0.09	0.082	0.254	8.294	5	2	2	2	1	677	76.2	7.03	4.39	2	metabolic process;regulation of biological process;response to stimulus	cytoplasm;endosome;nucleus;vacuole	catalytic activity;protein binding	Pf00400, Pf11816	57599	ENSG00000114742.13	WDR48	3	Fanconi anemia pathway
High	Master Protein	Q7TPR4	Alpha-actinin-1 OS=Mus musculus GN=Actn1 PE=1 SV=1	0	2.27006	7.14636	0.00536961	0.001	0.141667	0.001	0.001	0.001	0.121	0.151	0.153	65.338	19	13	60	6	1	892	103	5.38	151.85	13	cell differentiation;cell organization and biogenesis;regulation of biological process	cytoplasm;cytoskeleton;membrane;nucleus	metal ion binding;protein binding;RNA binding	Pf00036, Pf00307, Pf00435, Pf08726, Pf11971, Pf13405, Pf13499	109711	ENSMUSG00000015143.15	Actn1	12	Leukocyte transendothelial migration; Regulation of actin cytoskeleton; Arrhythmogenic right ventricular cardiomyopathy (ARVC); Focal adhesion; Adherens junction; Tight junction; Systemic lupus erythematosus; Amoebiasis; Viral carcinogenesis	Regulation of Actin Cytoskeleton; Focal Adhesion
High	Master Protein	P35609	Alpha-actinin-2 OS=Homo sapiens GN=ACTN2 PE=1 SV=1	0	1.5278	7.14636	0.029662	0.001	0.141667	0.001	0.001	0.001	0.127	0.108	0.19	26.483	7	5	23	1	1	894	103.8	5.45	53.81	5	cell organization and biogenesis;cellular component movement;metabolic process;regulation of biological process;response to stimulus;transport	cytoplasm;cytoskeleton;cytosol;extracellular;membrane;organelle lumen	metal ion binding;protein binding;structural molecule activity	Pf00307, Pf00435, Pf08726, Pf11971, Pf13499, Pf13833	88	ENSG00000077522.12	ACTN2	1	Viral carcinogenesis; Amoebiasis; Arrhythmogenic right ventricular cardiomyopathy (ARVC); Tight junction; Focal adhesion; Adherens junction; Regulation of actin cytoskeleton; Leukocyte transendothelial migration; Systemic lupus erythematosus	Striated Muscle Contraction; Arrhythmogenic Right Ventricular Cardiomyopathy
High	Master Protein	Q6GYP7	Ral GTPase-activating protein subunit alpha-1 OS=Mus musculus GN=Ralgapa1 PE=1 SV=1	0	1.43237	7.14636	0.0369513	0.001	0.141667	0.001	0.001	0.001	0.119	0.109	0.197	11.871	2	3	4	3	1	2035	229.2	6.1	10.56	3	regulation of biological process	cytoplasm;nucleus	enzyme regulator activity;protein binding	Pf02145	56784	ENSMUSG00000021027.16	Ralgapa1	12
High	Master Protein	A0A1B0GRA5	Stromal interaction molecule 1 OS=Mus musculus GN=Stim1 PE=1 SV=1	0	1.5156	7.14636	0.0305074	0.001	0.141667	0.001	0.001	0.001	0.155	0.093	0.177	10.33	4	3	11	3	1	793	88.9	6.55	30.38	3	cell differentiation;cellular homeostasis;metabolic process;regulation of biological process;response to stimulus;transport	cytoplasm;cytoskeleton;endoplasmic reticulum;membrane	metal ion binding;protein binding;transporter activity	Pf00430, Pf00769, Pf04111, Pf07647, Pf09731, Pf10174	20866	ENSMUSG00000030987.5	Stim1	7
High	Master Protein	P60469	Liprin-alpha-3 OS=Mus musculus GN=Ppfia3 PE=1 SV=2	0	1.48146	7.13955	0.0330022	0.001	0.141	0.001	0.001	0.001	0.125	0.106	0.192	24.254	8	6	10	5	1	1194	133.3	5.64	25.19	6	regulation of biological process;transport	cytoplasm	protein binding	Pf00536, Pf04156, Pf07647, Pf12128	76787	ENSMUSG00000003863.18	Ppfia3	7
High	Master Protein	O75317	Ubiquitin carboxyl-terminal hydrolase 12 OS=Homo sapiens GN=USP12 PE=1 SV=2	0	1.41772	7.13955	0.0382189	0.001	0.141	0.001	0.001	0.001	0.154	0.087	0.182	7.172	5	1	6	1	1	370	42.8	6.6	24.31	1	metabolic process		catalytic activity;metal ion binding;protein binding	Pf00443, Pf13423	219333	ENSG00000152484.13	USP12	13
High	Master Protein	P20338	Ras-related protein Rab-4A OS=Homo sapiens GN=RAB4A PE=1 SV=3	0	1.71687	7.13614	0.0191925	0.001	0.140667	0.001	0.001	0.001	0.14	0.107	0.175	20.777	14	3	41	1	1	218	24.4	6.07	130.95	3	metabolic process;regulation of biological process;response to stimulus;transport	cytoplasm;cytosol;endosome;membrane	catalytic activity;enzyme regulator activity;nucleotide binding;protein binding;transporter activity	Pf00009, Pf00025, Pf00071, Pf08477	5867	ENSG00000168118.11	RAB4A	1	Endocytosis	Insulin Signaling; VEGFA-VEGFR2 Signaling Pathway
High	Master Protein	Q6KAR6	Exocyst complex component 3 OS=Mus musculus GN=Exoc3 PE=1 SV=2	0	1.10249	7.13614	0.0789785	0.001	0.140667	0.001	0.001	0.001	0.094	0.104	0.224	9.295	5	3	7	3	1	755	86.4	6.2	17.06	3	transport	cytoplasm;Golgi;membrane	protein binding	Pf06046	211446	ENSMUSG00000034152.5	Exoc3	13	Tight junction
High	Master Protein	E9Q3M9	Protein 2010300C02Rik OS=Mus musculus GN=2010300C02Rik PE=1 SV=1	0	1.49736	7.13271	0.0318158	0.001	0.140333	0.001	0.001	0.001	0.129	0.103	0.189	32.931	8	6	24	6	1	1175	125.8	7.37	76.88	6				Pf15262	72097	ENSMUSG00000026090.16	2010300C02Rik	1
High	Master Protein	Q80WQ2	Protein VAC14 homolog OS=Mus musculus GN=Vac14 PE=1 SV=1	0	1.74199	7.13271	0.0181136	0.001	0.140333	0.001	0.001	0.001	0.117	0.126	0.178	9.363	4	2	7	2	1	782	88	6.13	23.3	2	regulation of biological process;response to stimulus	endoplasmic reticulum;endosome;membrane	enzyme regulator activity	Pf11916, Pf12755, Pf13513	234729	ENSMUSG00000010936.11	Vac14	8	HTLV-I infection; Viral carcinogenesis
Medium	Master Protein	Q8K2T1	NmrA-like family domain-containing protein 1 OS=Mus musculus GN=Nmral1 PE=1 SV=1	0.013	1.79295	7.13271	0.0161083	0.001	0.140333	0.001	0.001	0.001	0.141	0.109	0.171	1.904	3	1	1	1	1	309	34.4	6.86	2.31	1	transport	cytoplasm;nucleus	protein binding	Pf00106, Pf02254, Pf03807, Pf05368, Pf08659, Pf13460	67824	ENSMUSG00000063445.14	Nmral1	16
High	Master Protein	Q9D8L3	Signal sequence receptor, delta OS=Mus musculus GN=Ssr4 PE=1 SV=1	0.002	1.3141	7.12928	0.0485179	0.001	0.14	0.001	0.001	0.001	0.125	0.094	0.201	4.04	14	2	2	2	1	173	19	5.78	5.47	2		endoplasmic reticulum;membrane		Pf05404	20832	ENSMUSG00000002014.12	Ssr4	X
Medium	Master Protein	D3Z4E6	Vezatin OS=Mus musculus GN=Vezt PE=1 SV=1	0.031	1.48352	7.12584	0.0328458	0.001	0.139667	0.001	0.001	0.001	0.11	0.118	0.191	1.489	2	1	1	1	1	784	88.4	5.2	0	1	development	cytosol;membrane;nucleus	protein binding	Pf12632	215008	ENSMUSG00000036099.16	Vezt	10
High	Master Protein	Q8CBC4	Consortin OS=Mus musculus GN=Cnst PE=1 SV=1	0	0.839649	7.1224	0.144661	0.001	0.139333	0.001	0.001	0.001	0.145	0.034	0.239	5.294	2	1	8	1	1	711	76.8	4.59	18.94	1	regulation of biological process	Golgi;membrane	protein binding	Pf15281	226744	ENSMUSG00000038949.8	Cnst	1
High	Master Protein	Q9D832	DnaJ homolog subfamily B member 4 OS=Mus musculus GN=Dnajb4 PE=1 SV=1	0.002	1.31702	7.1224	0.0481927	0.001	0.139333	0.001	0.001	0.001	0.143	0.083	0.192	4.034	5	2	2	2	1	337	37.8	8.59	4.21	2	metabolic process;regulation of biological process	cytoplasm;cytosol;membrane	enzyme regulator activity;protein binding	Pf00226, Pf01556	67035	ENSMUSG00000028035.13	Dnajb4	3
High	Master Protein	O08917	Flotillin-1 OS=Mus musculus GN=Flot1 PE=1 SV=1	0	1.54702	7.11894	0.0283778	0.001	0.139	0.001	0.001	0.001	0.143	0.096	0.178	29.676	22	7	15	7	1	428	47.5	7.15	55.59	7	cell organization and biogenesis;cellular component movement;regulation of biological process;response to stimulus;transport	cytoskeleton;endosome;membrane	protein binding	Pf01145	14251	ENSMUSG00000059714.13	Flot1	17	Insulin signaling pathway	Insulin Signaling
High	Master Protein	Q15555	Microtubule-associated protein RP/EB family member 2 OS=Homo sapiens GN=MAPRE2 PE=1 SV=1	0	2.11067	7.11894	0.00775045	0.001	0.139	0.001	0.001	0.001	0.155	0.115	0.147	11.868	18	4	10	3	1	327	37	5.57	18.7	4	cell division;cell proliferation;regulation of biological process;response to stimulus	cytoplasm;cytoskeleton	protein binding	Pf00307, Pf03271	10982	ENSG00000166974.12	MAPRE2	18
High	Master Protein	Q96GS6	Protein ABHD17A OS=Homo sapiens GN=ABHD17A PE=1 SV=1	0	1.2293	7.11894	0.0589791	0.001	0.139	0.001	0.001	0.001	0.12	0.09	0.207	4.461	8	1	1	1	1	310	34	6.84	3.55	1	cell organization and biogenesis;metabolic process;regulation of biological process	extracellular;membrane	catalytic activity;protein binding	Pf00326, Pf00561, Pf01738, Pf02230, Pf03583, Pf03959, Pf05728, Pf12695, Pf12697	81926	ENSG00000129968.15	ABHD17A; FAM108A1	19
High	Master Protein	Q7TME0	Phospholipid phosphatase-related protein type 4 OS=Mus musculus GN=Plppr4 PE=1 SV=2	0	1.45656	7.11548	0.0349493	0.001	0.138667	0.001	0.001	0.001	0.161	0.086	0.169	5.168	2	1	1	1	1	766	83.2	8.84	3.43	1	cell organization and biogenesis;metabolic process;regulation of biological process;response to stimulus	membrane	catalytic activity;protein binding	Pf01569	229791	ENSMUSG00000044667.12	D3Bwg0562e; Lppr4; Plppr4	3
High	Master Protein	Q15008	26S proteasome non-ATPase regulatory subunit 6 OS=Homo sapiens GN=PSMD6 PE=1 SV=1	0	1.41416	7.11548	0.0385334	0.001	0.138667	0.001	0.001	0.001	0.166	0.083	0.167	4.54	4	1	1	1	1	389	45.5	5.62	3.39	1	metabolic process;regulation of biological process;response to stimulus;transport	cytosol;extracellular;organelle lumen;proteasome	catalytic activity;enzyme regulator activity;protein binding	Pf01399, Pf10602	9861	ENSG00000163636.10	PSMD6	3	Epstein-Barr virus infection; Proteasome	Parkin-Ubiquitin Proteasomal System pathway; Proteasome Degradation
High	Master Protein	Q9WTM5	RuvB-like 2 OS=Mus musculus GN=Ruvbl2 PE=1 SV=3	0	1.8888	7.11201	0.0129181	0.001	0.138333	0.001	0.001	0.001	0.151	0.107	0.157	34.918	17	6	16	6	1	463	51.1	5.64	30.81	6	cell organization and biogenesis;metabolic process;regulation of biological process;response to stimulus	cytosol;nucleus	catalytic activity;DNA binding;nucleotide binding;protein binding	Pf00004, Pf03796, Pf06068, Pf13481	20174	ENSMUSG00000003868.14	Ruvbl2	7
Medium	Master Protein	Q6QD59	Vesicle transport protein SEC20 OS=Mus musculus GN=Bnip1 PE=1 SV=1	0.012	1.73632	7.10504	0.0183519	0.001	0.137667	0.001	0.001	0.001	0.163	0.101	0.149	2.11	5	1	2	1	1	228	26.2	8.75	4.54	1	cell death;cell organization and biogenesis;metabolic process;transport	cytoplasm;endoplasmic reticulum;Golgi;membrane;mitochondrion	protein binding	Pf03908	224630	ENSMUSG00000024191.14	Bnip1	17	SNARE interactions in vesicular transport
High	Master Protein	E9QM73	Serine/threonine-protein kinase WNK2 OS=Mus musculus GN=Wnk2 PE=1 SV=1	0	1.6177	7.09452	0.0241155	0.001	0.136667	0.001	0.001	0.001	0.126	0.106	0.178	8.995	1	2	3	2	1	2213	233.9	6.1	8.34	2	metabolic process;regulation of biological process;response to stimulus	cytoplasm;cytosol;membrane	catalytic activity;nucleotide binding	Pf00069, Pf07714, Pf12202	75607	ENSMUSG00000037989.15	Wnk2	13
High	Master Protein	Q9QZE5	Coatomer subunit gamma-1 OS=Mus musculus GN=Copg1 PE=1 SV=1	0	0.779939	7.09452	0.165982	0.001	0.136667	0.001	0.001	0.001	0.193	0.01	0.207	6.314	3	1	3	1	1	874	97.5	5.35	10.06	1	cellular component movement;transport	cytoplasm;cytosol;Golgi;membrane	structural molecule activity	Pf01602, Pf08752	54161	ENSMUSG00000030058.17	Copg; Copg1	6
High	Master Protein	E9Q9H0	Disks large homolog 1 OS=Mus musculus GN=Dlg1 PE=1 SV=1	0.003	1.51291	7.09452	0.0306968	0.001	0.136667	0.001	0.001	0.001	0.161	0.088	0.161	3.229	1	1	2	1	1	912	100.8	5.78	6.15	1	cell communication;cell organization and biogenesis;cell proliferation;metabolic process;regulation of biological process;response to stimulus	cytoplasm;cytosol;endoplasmic reticulum;Golgi;membrane;nucleus	catalytic activity;protein binding;structural molecule activity	Pf00018, Pf00595, Pf00625, Pf07653, Pf09058, Pf10600, Pf10608, Pf13180	13383	ENSMUSG00000022770.16	LOC100047603; Dlg1	16		Wnt Signaling Pathway NetPath
High	Master Protein	E9PVA8	eIF-2-alpha kinase activator GCN1 OS=Mus musculus GN=Gcn1 PE=1 SV=1	0	1.20913	7.09099	0.0617825	0.001	0.136333	0.001	0.001	0.001	0.141	0.073	0.195	35.515	6	9	36	9	1	2671	292.8	7.36	96.79	9	cell communication;regulation of biological process;response to stimulus	cytoplasm;cytosol;membrane	enzyme regulator activity;protein binding;RNA binding	Pf12074, Pf13646	231659	ENSMUSG00000041638.18	Gcn1l1	5
High	Master Protein	P40616	ADP-ribosylation factor-like protein 1 OS=Homo sapiens GN=ARL1 PE=1 SV=1	0	0.908762	7.09099	0.123378	0.001	0.136333	0.001	0.001	0.001	0.163	0.035	0.211	9.71	22	2	11	2	1	181	20.4	5.72	30.16	2	cell organization and biogenesis;metabolic process;regulation of biological process;response to stimulus;transport	cytoplasm;cytosol;Golgi;membrane	catalytic activity;enzyme regulator activity;metal ion binding;nucleotide binding;protein binding;signal transducer activity	Pf00025, Pf00071, Pf00503, Pf01926, Pf04670, Pf08477, Pf09439	400	ENSG00000120805.13	ARL1	12
Medium	Master Protein	P35585	AP-1 complex subunit mu-1 OS=Mus musculus GN=Ap1m1 PE=1 SV=3	0.014	1.62952	7.09099	0.0234684	0.001	0.136333	0.001	0.001	0.001	0.129	0.104	0.176	1.875	2	1	1	1	1	423	48.5	7.3	1.9	1	cell organization and biogenesis;transport	Golgi;membrane	protein binding	Pf00928	11767	ENSMUSG00000003033.15	Ap1m1	8	Lysosome
High	Master Protein	O88507	Ciliary neurotrophic factor receptor subunit alpha OS=Mus musculus GN=Cntfr PE=1 SV=2	0	1.67368	7.08746	0.0211993	0.001	0.136	0.001	0.001	0.001	0.139	0.1	0.169	14.622	8	3	15	3	1	372	40.8	6.83	45.49	3	regulation of biological process;response to stimulus	membrane	protein binding;receptor activity;signal transducer activity	Pf00041, Pf00047, Pf13895	12804	ENSMUSG00000028444.17	Cntfr	4	Jak-STAT signaling pathway; Cytokine-cytokine receptor interaction	Adipogenesis genes; Delta-Notch Signaling Pathway
High	Master Protein	Q13200	26S proteasome non-ATPase regulatory subunit 2 OS=Homo sapiens GN=PSMD2 PE=1 SV=3	0	1.69349	7.08392	0.020254	0.001	0.135667	0.001	0.001	0.001	0.146	0.098	0.163	31.239	8	4	15	4	1	908	100.1	5.2	55.52	4	metabolic process;regulation of biological process;response to stimulus;transport	cytoplasm;cytosol;extracellular;membrane;nucleus;organelle lumen;proteasome	catalytic activity;enzyme regulator activity;nucleotide binding;protein binding	Pf01851	5708	ENSG00000175166.16	PSMD2	3	Epstein-Barr virus infection; Proteasome	Parkin-Ubiquitin Proteasomal System pathway; Proteasome Degradation; TNF alpha Signaling Pathway
High	Master Protein	E9PYN1	Cell adhesion molecule 1 OS=Mus musculus GN=Cadm1 PE=1 SV=1	0	1.41376	7.08392	0.0385693	0.001	0.135667	0.001	0.001	0.001	0.112	0.105	0.19	18.323	7	2	14	2	1	474	51.7	4.87	42.36	2	cell death;cell differentiation;cell growth;cell organization and biogenesis;development;regulation of biological process;response to stimulus	membrane	protein binding;receptor activity	Pf00047, Pf07679, Pf07686, Pf08205, Pf13895, Pf13927	54725	ENSMUSG00000032076.19	Cadm1	9		Splicing factor NOVA regulated synaptic proteins
High	Master Protein	Q6PB44	Tyrosine-protein phosphatase non-receptor type 23 OS=Mus musculus GN=Ptpn23 PE=1 SV=2	0.003	0.766641	7.07682	0.171143	0.001	0.135	0.001	0.001	0.001	0.174	0.01	0.221	3.048	1	1	5	1	1	1692	185.1	6.8	7.88	1	cell organization and biogenesis;metabolic process;regulation of biological process;transport	cytoplasm;cytoskeleton;cytosol;endosome;nucleus	catalytic activity;protein binding	Pf00102, Pf03097, Pf13949	104831	ENSMUSG00000036057.11	Ptpn23	9
Medium	Master Protein	Q8N6H7	ADP-ribosylation factor GTPase-activating protein 2 OS=Homo sapiens GN=ARFGAP2 PE=1 SV=1	0.013	1.47833	7.07682	0.0332404	0.001	0.135	0.001	0.001	0.001	0.157	0.085	0.163	1.893	3	1	1	1	1	521	56.7	7.99	2.11	1	regulation of biological process;transport	cytoplasm;cytosol;Golgi;membrane	enzyme regulator activity;metal ion binding	Pf01412	84364	ENSG00000149182.14	ARFGAP2	11	Endocytosis
High	Master Protein	P15388	Potassium voltage-gated channel subfamily C member 1 OS=Mus musculus GN=Kcnc1 PE=1 SV=1	0.003	1.2584	7.07325	0.0551567	0.001	0.134667	0.001	0.001	0.001	0.121	0.086	0.197	3.442	3	2	4	1	1	511	57.9	6.58	9	2	cell organization and biogenesis;regulation of biological process;response to stimulus;transport	cell surface;membrane	protein binding;transporter activity	Pf00520, Pf02214, Pf07885	16502	ENSMUSG00000058975.7	Kcnc1	7
High	Master Protein	D3Z0M6	Cytoplasmic dynein 1 intermediate chain 1 OS=Mus musculus GN=Dync1i1 PE=1 SV=1	0	1.39399	7.05889	0.0403655	0.001	0.133333	0.001	0.001	0.001	0.133	0.086	0.181	23.14	12	4	8	4	1	645	72.8	5.15	28.34	4	cellular component movement;regulation of biological process;transport	chromosome;cytoplasm;cytoskeleton;endosome;nucleus	catalytic activity;motor activity;protein binding	Pf00400, Pf11540	13426	ENSMUSG00000029757.16	Dync1i1	6
High	Master Protein	Q80WW9	DDRGK domain-containing protein 1 OS=Mus musculus GN=Ddrgk1 PE=1 SV=2	0	1.62634	7.05528	0.0236409	0.001	0.133	0.001	0.001	0.001	0.108	0.117	0.174	6.189	8	1	4	1	1	315	36	5.35	11.9	1	regulation of biological process;response to stimulus	endoplasmic reticulum;membrane	protein binding	Pf09756	77006	ENSMUSG00000068290.11	Ddrgk1	2
High	Master Protein	Q91XD7	Cysteine-rich with EGF-like domain protein 1 OS=Mus musculus GN=Creld1 PE=1 SV=1	0	1.21241	7.05166	0.061318	0.001	0.132667	0.001	0.001	0.001	0.101	0.096	0.201	4.86	4	2	10	2	1	420	45.7	5.02	25.35	2		membrane	metal ion binding	Pf07645, Pf11938	171508	ENSMUSG00000030284.11	Creld1	6
High	Master Protein	P05201	Aspartate aminotransferase, cytoplasmic OS=Mus musculus GN=Got1 PE=1 SV=3	0.005	1.58458	7.05166	0.0260265	0.001	0.132667	0.001	0.001	0.001	0.131	0.096	0.171	2.712	2	1	2	1	1	413	46.2	7.14	4.85	1	metabolic process;regulation of biological process;response to stimulus	cytoplasm;cytosol;mitochondrion;nucleus;vacuole	catalytic activity	Pf00155	14718	ENSMUSG00000025190.13	Got1	19	Arginine and proline metabolism; Metabolic pathways; Phenylalanine, tyrosine and tryptophan biosynthesis; Biosynthesis of amino acids; 2-Oxocarboxylic acid metabolism; Cysteine and methionine metabolism; Carbon metabolism; Alanine, aspartate and glutamate metabolism; Phenylalanine metabolism; Arginine biosynthesis; Tyrosine metabolism	Alanine and aspartate metabolism; Glycolysis and Gluconeogenesis
High	Master Protein	Q9R1Q9	V-type proton ATPase subunit S1 OS=Mus musculus GN=Atp6ap1 PE=1 SV=1	0	1.59863	7.04439	0.025198	0.001	0.132	0.001	0.001	0.001	0.116	0.106	0.174	5.224	6	2	8	2	1	463	51	5.92	19.65	2	cell death;cell organization and biogenesis;cellular homeostasis;regulation of biological process;response to stimulus;transport	endoplasmic reticulum;membrane	catalytic activity;nucleotide binding;protein binding;transporter activity	Pf05827	54411	ENSMUSG00000019087.13	Atp6ap1	X	Rheumatoid arthritis; Metabolic pathways; Tuberculosis; Hepatitis B; Lysosome; Phagosome; Oxidative phosphorylation	Oxidative phosphorylation
High	Master Protein	P09417	Dihydropteridine reductase OS=Homo sapiens GN=QDPR PE=1 SV=2	0.003	1.73435	7.04439	0.0184351	0.001	0.132	0.001	0.001	0.001	0.148	0.096	0.152	3.393	5	1	2	1	1	244	25.8	7.37	6.26	1	metabolic process;response to stimulus	cytoplasm;cytosol;mitochondrion	catalytic activity;nucleotide binding;protein binding		5860	ENSG00000151552.11	QDPR	4	Folate biosynthesis; Metabolic pathways
High	Master Protein	P17152	Transmembrane protein 11, mitochondrial OS=Homo sapiens GN=TMEM11 PE=1 SV=1	0.006	1.55019	7.04075	0.0281715	0.001	0.131667	0.001	0.001	0.001	0.126	0.096	0.173	2.55	4	1	2	1	1	192	21.5	7.36	5.21	1	cell organization and biogenesis	membrane;mitochondrion	protein binding	Pf14972	8834	ENSG00000178307.9	TMEM11	17
High	Master Protein	P40818	Ubiquitin carboxyl-terminal hydrolase 8 OS=Homo sapiens GN=USP8 PE=1 SV=1	0.002	0.782144	7.03709	0.165141	0.001	0.131333	0.001	0.001	0.001	0.186	0.01	0.198	3.589	2	1	1	1	1	1118	127.4	8.51	2.87	1	cell organization and biogenesis;cell proliferation;metabolic process;response to stimulus	cytoplasm;cytosol;endosome;membrane;nucleus	catalytic activity;protein binding	Pf00443, Pf00581, Pf08969, Pf13423	9101	ENSG00000138592.13	USP8	15	Endocytosis	EGF/EGFR Signaling Pathway
High	Master Protein	Q9D328	Transmembrane protein 35A OS=Mus musculus GN=Tmem35a PE=1 SV=1	0	2.38961	7.03342	0.00407749	0.001	0.131	0.001	0.001	0.001	0.135	0.115	0.143	5.217	9	1	6	1	1	167	18.5	9.99	17.18	1		membrane			67564	ENSMUSG00000033578.7	Tmem35; Tmem35a	X
High	Master Protein	P55096	ATP-binding cassette sub-family D member 3 OS=Mus musculus GN=Abcd3 PE=1 SV=2	0	1.26287	7.02606	0.0545917	0.001	0.130333	0.001	0.001	0.001	0.121	0.081	0.189	18.394	11	4	11	4	1	659	75.4	9.26	35.16	4	cell organization and biogenesis;metabolic process;response to stimulus;transport	membrane;mitochondrion;organelle lumen	catalytic activity;nucleotide binding;protein binding;transporter activity	Pf00005, Pf06472	19299	ENSMUSG00000028127.10	Abcd3	3	ABC transporters; Peroxisome	Nuclear receptors in lipid metabolism and toxicity
High	Master Protein	Q69ZK9	Neuroligin-2 OS=Mus musculus GN=Nlgn2 PE=1 SV=2	0	1.78382	7.02606	0.0164505	0.001	0.130333	0.001	0.001	0.001	0.133	0.1	0.158	17.883	6	3	10	2	1	836	90.9	6.18	25.74	3	cell organization and biogenesis;metabolic process;regulation of biological process;response to stimulus;transport	cell surface;cytoplasm;membrane	catalytic activity;protein binding;receptor activity	Pf00135, Pf00326, Pf07859	216856	ENSMUSG00000051790.15	Nlgn2	11	Cell adhesion molecules (CAMs)
High	Master Protein	P41219	Peripherin OS=Homo sapiens GN=PRPH PE=1 SV=2	0	2.02238	7.02237	0.00949779	0.001	0.13	0.001	0.001	0.001	0.135	0.106	0.149	16.985	6	3	20	1	1	470	53.6	5.47	53.07	3		membrane	protein binding;structural molecule activity	Pf00038, Pf04732	5630	ENSG00000135406.13	PRPH	12	Amyotrophic lateral sclerosis (ALS)	Amyotrophic lateral sclerosis (ALS)
High	Master Protein	B0V2N1	Receptor-type tyrosine-protein phosphatase S OS=Mus musculus GN=Ptprs PE=1 SV=1	0	1.235	7.02237	0.0582102	0.001	0.13	0.001	0.001	0.001	0.094	0.101	0.195	15.7	4	3	7	2	1	1907	211.8	7.23	24.18	3	metabolic process;regulation of biological process	membrane	catalytic activity;protein binding	Pf00041, Pf00047, Pf00102, Pf07679, Pf09294, Pf13895, Pf13927, Pf14566	19280	ENSMUSG00000013236.16	Ptprs	17		PluriNetWork
High	Master Protein	P62888	60S ribosomal protein L30 OS=Homo sapiens GN=RPL30 PE=1 SV=2	0	2.00923	7.02237	0.00978964	0.001	0.13	0.001	0.001	0.001	0.134	0.106	0.15	8.16	10	1	6	1	1	115	12.8	9.63	16.52	1	cell organization and biogenesis;defense response;metabolic process;response to stimulus;transport	cytosol;membrane;nucleus;ribosome	protein binding;RNA binding;structural molecule activity	Pf01248	6156	ENSG00000156482.10	RPL30	8	Ribosome	Cytoplasmic Ribosomal Proteins; Selenium Metabolism and Selenoproteins
High	Master Protein	Q9Z1L5	Voltage-dependent calcium channel subunit alpha-2/delta-3 OS=Mus musculus GN=Cacna2d3 PE=1 SV=1	0	1.64027	7.01866	0.0228944	0.001	0.129667	0.001	0.001	0.001	0.135	0.093	0.161	21.966	6	4	17	4	1	1091	122.7	5.73	50.75	4	regulation of biological process;transport	membrane	metal ion binding;transporter activity	Pf00092, Pf02743, Pf08399, Pf13519, Pf13768	12294	ENSMUSG00000021991.8	Cacna2d3	14	Oxytocin signaling pathway; Hypertrophic cardiomyopathy (HCM); MAPK signaling pathway; Arrhythmogenic right ventricular cardiomyopathy (ARVC); Dilated cardiomyopathy; Cardiac muscle contraction; Adrenergic signaling in cardiomyocytes
High	Master Protein	Q80W54	CAAX prenyl protease 1 homolog OS=Mus musculus GN=Zmpste24 PE=1 SV=2	0	2.15369	7.01866	0.00701954	0.001	0.129667	0.001	0.001	0.001	0.126	0.113	0.15	6.497	5	2	3	2	1	475	54.7	6.95	5.52	2	cell organization and biogenesis;metabolic process	endoplasmic reticulum;membrane;nucleus	catalytic activity;metal ion binding	Pf01435	230709	ENSMUSG00000043207.10	Zmpste24	4	Terpenoid backbone biosynthesis	Adipogenesis genes
High	Master Protein	Q9NYF8	Bcl-2-associated transcription factor 1 OS=Homo sapiens GN=BCLAF1 PE=1 SV=2	0.002	1.67033	7.01495	0.0213632	0.001	0.129333	0.001	0.001	0.001	0.128	0.097	0.163	3.568	2	1	2	1	1	920	106.1	9.98	5.9	1	cell death;metabolic process;regulation of biological process;response to stimulus	cytoplasm;nucleus	DNA binding;protein binding;RNA binding	Pf15440	9774	ENSG00000029363.16	BCLAF1	6		Interactome of polycomb repressive complex 2 (PRC2)
Medium	Master Protein	Q16576	Histone-binding protein RBBP7 OS=Homo sapiens GN=RBBP7 PE=1 SV=1	0.012	1.4596	7.01495	0.0347057	0.001	0.129333	0.001	0.001	0.001	0.131	0.086	0.171	2.113	3	1	1	1	1	425	47.8	5.05	2.6	1	cell organization and biogenesis;cell proliferation;development;metabolic process;regulation of biological process;response to stimulus	cytosol;nucleus	catalytic activity;protein binding;RNA binding	Pf00400, Pf12265	5931	ENSG00000102054.17	RBBP7	X		Interactome of polycomb repressive complex 2 (PRC2); Retinoblastoma (RB) in Cancer
High	Master Protein	E9QKC6	Tripartite motif-containing protein 2 OS=Mus musculus GN=Trim2 PE=1 SV=1	0	1.69223	7.00749	0.020313	0.001	0.128667	0.001	0.001	0.001	0.128	0.097	0.161	19.383	8	4	9	4	1	770	84.3	7.47	33.81	4	regulation of biological process	cytoplasm	catalytic activity;metal ion binding;protein binding	Pf00097, Pf00630, Pf00643, Pf01436, Pf08450, Pf10174, Pf13445, Pf13639, Pf13920, Pf13923, Pf14634, Pf15227	80890	ENSMUSG00000027993.16	Trim2	3
High	Master Protein	Q4KMM3	Oxidation resistance protein 1 OS=Mus musculus GN=Oxr1 PE=1 SV=3	0	1.47037	7.00375	0.0338552	0.001	0.128333	0.001	0.001	0.001	0.11	0.099	0.176	5.805	2	1	1	1	1	866	95.9	5.33	3.94	1	cell death;metabolic process;regulation of biological process;response to stimulus	mitochondrion;nucleus	catalytic activity	Pf01476, Pf07534	170719	ENSMUSG00000022307.15	Oxr1	15
High	Master Protein	E9QAU4	Sickle tail protein OS=Mus musculus GN=Etl4 PE=1 SV=1	0	2.20603	6.99624	0.0062226	0.001	0.127667	0.001	0.001	0.001	0.134	0.108	0.141	14.643	3	5	9	5	1	1997	218.3	8.28	27.5	5	development	cytoplasm	protein binding		208618	ENSMUSG00000036617.16	Etl4	2
High	Master Protein	Q00623	Apolipoprotein A-I OS=Mus musculus GN=Apoa1 PE=1 SV=2	0	1.57322	6.99247	0.0267162	0.001	0.127333	0.001	0.001	0.001	0.112	0.101	0.169	19.023	29	5	8	5	1	264	30.6	5.73	15.42	5	cell organization and biogenesis;cell proliferation;cellular component movement;metabolic process;regulation of biological process;response to stimulus;transport	cell surface;cytosol;extracellular;nucleus	enzyme regulator activity;protein binding;transporter activity	Pf01442	11806	ENSMUSG00000032083.8	Apoa1	9	Vitamin digestion and absorption; PPAR signaling pathway; African trypanosomiasis; Fat digestion and absorption	Statin Pathway; PPAR signaling pathway
High	Master Protein	Q8VEK0	Cell cycle control protein 50A OS=Mus musculus GN=Tmem30a PE=1 SV=1	0	2.03952	6.96578	0.00913027	0.001	0.125	0.001	0.001	0.001	0.131	0.102	0.142	14.883	9	4	13	4	1	364	41	8.37	35.56	4	cell organization and biogenesis;regulation of biological process;transport	endoplasmic reticulum;Golgi;membrane	protein binding;transporter activity	Pf03381	69981	ENSMUSG00000032328.12	Tmem30a	9
High	Master Protein	Q6P1Y9	Exocyst complex component 1 OS=Mus musculus GN=Exoc1 PE=1 SV=1	0	1.65213	6.94251	0.0222777	0.001	0.123	0.001	0.001	0.001	0.143	0.086	0.14	27.02	6	3	15	3	1	901	102.6	6.47	55.25	3	regulation of biological process;response to stimulus;transport	cytoplasm;membrane	protein binding	Pf09763, Pf15277	69940	ENSMUSG00000036435.13	Exoc1	5
High	Master Protein	A2AVR9	Dynein light chain roadblock-type 1 OS=Mus musculus GN=Dynlrb1 PE=1 SV=1	0.002	2.2403	6.94251	0.00575043	0.001	0.123	0.001	0.001	0.001	0.128	0.105	0.136	4.137	15	1	3	1	1	104	11.9	6.06	8.1	1	cellular component movement;response to stimulus;transport	cytoplasm;cytoskeleton;membrane	catalytic activity;motor activity;protein binding	Pf03259	67068	ENSMUSG00000047459.14	Dynlrb1	2
High	Master Protein	F8VPQ1	Dedicator of cytokinesis protein 3 OS=Mus musculus GN=Dock3 PE=1 SV=1	0	1.79218	6.9386	0.0161368	0.001	0.122667	0.001	0.001	0.001	0.12	0.097	0.151	13.613	3	4	7	4	1	2030	233.1	6.99	16.98	4	regulation of biological process;response to stimulus	cytoplasm;cytosol	protein binding	Pf06920, Pf07653, Pf14429, Pf14604	208869	ENSMUSG00000039716.12	Dock3	9
High	Master Protein	A0A0R4J083	Long-chain-specific acyl-CoA dehydrogenase, mitochondrial OS=Mus musculus GN=Acadl PE=1 SV=1	0	1.32475	6.93467	0.0473424	0.001	0.122333	0.001	0.001	0.001	0.109	0.083	0.175	21.795	11	4	13	4	1	430	47.9	8.15	30.7	4	cell organization and biogenesis;metabolic process;regulation of biological process;response to stimulus	membrane;mitochondrion;organelle lumen	catalytic activity;nucleotide binding	Pf00441, Pf02770, Pf02771, Pf08028	11363	ENSMUSG00000026003.5	Acadl	1	PPAR signaling pathway; Fatty acid metabolism; Metabolic pathways; Fatty acid degradation	PPAR signaling pathway; Mitochondrial LC-Fatty Acid Beta-Oxidation; Fatty Acid Beta Oxidation
High	Master Protein	Q13367	AP-3 complex subunit beta-2 OS=Homo sapiens GN=AP3B2 PE=1 SV=2	0	1.71682	6.93074	0.0191947	0.001	0.122	0.001	0.001	0.001	0.128	0.09	0.148	15.093	5	3	10	3	1	1082	119	5.59	38.49	3	cellular component movement;transport	Golgi;membrane	transporter activity	Pf01602, Pf12717, Pf13646, Pf14796	8120	ENSG00000103723.12	AP3B2	15	Lysosome
High	Master Protein	P62917	60S ribosomal protein L8 OS=Homo sapiens GN=RPL8 PE=1 SV=2	0	1.50965	6.92679	0.0309279	0.001	0.121667	0.001	0.001	0.001	0.109	0.092	0.164	7.199	7	2	5	2	1	257	28	11.03	14.94	2	cell organization and biogenesis;metabolic process;response to stimulus;transport	cytoplasm;cytosol;membrane;ribosome	RNA binding;structural molecule activity	Pf00181, Pf03947	6132	ENSG00000161016.17	RPL8	8	Ribosome	Cytoplasmic Ribosomal Proteins
High	Master Protein	G3X9H5	Huntingtin OS=Mus musculus GN=Htt PE=1 SV=1	0	1.43621	6.91488	0.036626	0.001	0.120667	0.001	0.001	0.001	0.115	0.083	0.164	14.769	2	4	9	4	1	3120	344.6	6.28	28.5	4	cell death;cell differentiation;cell organization and biogenesis;cellular component movement;metabolic process;regulation of biological process;response to stimulus;transport	cytoplasm;cytosol;endoplasmic reticulum;endosome;Golgi;membrane;nucleus;vacuole	protein binding	Pf12372	15194	ENSMUSG00000029104.15	Htt	5	Huntington's disease	EGFR1 Signaling Pathway
High	Master Protein	P62075	Mitochondrial import inner membrane translocase subunit Tim13 OS=Mus musculus GN=Timm13 PE=1 SV=1	0	1.7857	6.90288	0.0163794	0.001	0.119667	0.001	0.001	0.001	0.113	0.097	0.149	15.295	37	3	10	3	1	95	10.5	8.18	30.92	3	cell organization and biogenesis;transport	membrane;mitochondrion	metal ion binding;transporter activity	Pf02953	30055	ENSMUSG00000020219.7	Timm13	10
High	Master Protein	Q9D2R6	Cytochrome c oxidase assembly factor 3 homolog, mitochondrial OS=Mus musculus GN=Coa3 PE=1 SV=1	0	1.46062	6.90288	0.034624	0.001	0.119667	0.001	0.001	0.001	0.096	0.098	0.165	4.417	8	1	2	1	1	108	12	9.86	7.04	1	cell organization and biogenesis;regulation of biological process	membrane;mitochondrion		Pf09813	52469	ENSMUSG00000017188.3	Coa3	11
High	Master Protein	Q7TN98	Cytoplasmic polyadenylation element-binding protein 4 OS=Mus musculus GN=Cpeb4 PE=1 SV=1	0.002	1.65962	6.90288	0.0218968	0.001	0.119667	0.001	0.001	0.001	0.111	0.094	0.154	3.887	4	2	2	1	1	729	80.1	7.18	4.52	2	cell communication;metabolic process;regulation of biological process;response to stimulus	cytoplasm;endoplasmic reticulum;membrane;nucleus	metal ion binding;RNA binding;translation regulator activity	Pf00076, Pf14259	67579	ENSMUSG00000020300.14	Cpeb4	11	Progesterone-mediated oocyte maturation; Oocyte meiosis; Dorso-ventral axis formation	mRNA processing
High	Master Protein	B9EJA2	Cortactin-binding protein 2 OS=Mus musculus GN=Cttnbp2 PE=1 SV=2	0	1.49388	6.89482	0.0320713	0.001	0.119	0.001	0.001	0.001	0.118	0.082	0.157	8.244	1	2	3	2	1	1648	178.7	8.19	9.36	2	cell organization and biogenesis	cytoplasm;cytoskeleton	protein binding	Pf00023, Pf00769, Pf09727, Pf12796, Pf13606, Pf13637, Pf13857, Pf13868	30785	ENSMUSG00000000416.16	Cttnbp2	6
High	Master Protein	P62937	Peptidyl-prolyl cis-trans isomerase A OS=Homo sapiens GN=PPIA PE=1 SV=2	0	1.56423	6.88671	0.0272754	0.001	0.118333	0.001	0.001	0.001	0.11	0.089	0.156	9.171	14	3	8	3	1	165	18	7.81	22.02	3	cell organization and biogenesis;cellular component movement;metabolic process;regulation of biological process;response to stimulus;transport	cytoplasm;cytosol;extracellular;membrane;nucleus;organelle lumen	catalytic activity;protein binding;RNA binding	Pf00160	5478	ENSG00000196262.13	PPIA	7		Prolactin Signaling Pathway
High	Master Protein	O43166	Signal-induced proliferation-associated 1-like protein 1 OS=Homo sapiens GN=SIPA1L1 PE=1 SV=4	0	1.03991	6.88264	0.0912193	0.001	0.118	0.001	0.001	0.001	0.091	0.07	0.193	5.77	2	2	4	2	1	1804	199.9	8.19	2.8	2	cell organization and biogenesis;regulation of biological process;response to stimulus	cytoplasm;cytoskeleton;membrane	enzyme regulator activity;protein binding	Pf00595, Pf02145, Pf11881	26037	ENSG00000197555.9	SIPA1L1	14	Rap1 signaling pathway
High	Master Protein	Q17R89	Rho GTPase-activating protein 44 OS=Homo sapiens GN=ARHGAP44 PE=1 SV=1	0	1.83575	6.87856	0.0145965	0.001	0.117667	0.001	0.001	0.001	0.111	0.097	0.145	18.522	6	3	17	3	1	818	89.2	6.55	35.98	3	regulation of biological process;response to stimulus;transport	cytoplasm;cytosol;endosome	enzyme regulator activity;protein binding	Pf00620, Pf03114	9912	ENSG00000006740.16	ARHGAP44	17
High	Master Protein	Q9DBG5	Perilipin-3 OS=Mus musculus GN=Plin3 PE=1 SV=1	0	1.74529	6.87856	0.0179768	0.001	0.117667	0.001	0.001	0.001	0.135	0.086	0.132	12.255	8	2	8	2	1	437	47.2	5.62	29.72	2	transport	cytoplasm;cytosol;endosome;membrane	protein binding	Pf03036	66905	ENSMUSG00000024197.9	Plin3	17
High	Master Protein	Q91YD9	Neural Wiskott-Aldrich syndrome protein OS=Mus musculus GN=Wasl PE=1 SV=1	0	0.701019	6.87447	0.199059	0.001	0.117333	0.001	0.001	0.001	0.119	0.01	0.223	12.217	5	1	4	1	1	501	54.2	7.93	7.7	1	cell division;cell organization and biogenesis;cellular component movement;metabolic process;regulation of biological process;response to stimulus;transport	cytoplasm;cytoskeleton;cytosol;membrane;nucleus	protein binding	Pf00568, Pf00786, Pf02205	73178	ENSMUSG00000029684.14	Wasl	6	Endocytosis; Regulation of actin cytoskeleton; Chemokine signaling pathway; Adherens junction; Salmonella infection; Fc gamma R-mediated phagocytosis; Choline metabolism in cancer; Bacterial invasion of epithelial cells	EGFR1 Signaling Pathway; Chemokine signaling pathway; G13 Signaling Pathway
High	Master Protein	E9Q8P8	Protein FAM131B OS=Mus musculus GN=Fam131b PE=1 SV=1	0.002	1.04021	6.85798	0.0911575	0.001	0.116	0.001	0.001	0.001	0.093	0.066	0.189	3.742	6	1	1	1	1	360	38.9	4.48	3.26	1		cytosol		Pf15010	76156	ENSMUSG00000029861.17	Fam131b	6
High	Master Protein	Q3UJU9	Regulator of microtubule dynamics protein 3 OS=Mus musculus GN=Rmdn3 PE=1 SV=2	0	1.21234	6.85383	0.0613278	0.001	0.115667	0.001	0.001	0.001	0.101	0.073	0.173	24.909	13	3	7	3	1	470	52	5.21	28.78	3	cell death;cell differentiation;cellular homeostasis	cytoplasm;cytoskeleton;membrane;mitochondrion;nucleus	protein binding		67809	ENSMUSG00000070730.11	Fam82a2; Rmdn3	2
High	Master Protein	Q8C0M9	Isoaspartyl peptidase/L-asparaginase OS=Mus musculus GN=Asrgl1 PE=1 SV=1	0	1.44236	6.84549	0.036111	0.001	0.115	0.001	0.001	0.001	0.099	0.087	0.159	13.272	11	3	6	3	1	326	33.9	7.65	12.42	3	metabolic process	cytoplasm;nucleus	catalytic activity	Pf01112	66514	ENSMUSG00000024654.8	Asrgl1	19
High	Master Protein	P27601	Guanine nucleotide-binding protein subunit alpha-13 OS=Mus musculus GN=Gna13 PE=1 SV=1	0	2.13034	6.8413	0.00740735	0.001	0.114667	0.001	0.001	0.001	0.125	0.095	0.124	25.744	14	5	36	4	1	377	44	8.21	103.38	5	cell differentiation;cellular homeostasis;regulation of biological process;response to stimulus	cytoplasm;cytosol;membrane;nucleus	catalytic activity;metal ion binding;nucleotide binding;protein binding;signal transducer activity	Pf00025, Pf00503	14674	ENSMUSG00000020611.14	Gna13	11	Phospholipase D signaling pathway; Regulation of actin cytoskeleton; Platelet activation; Sphingolipid signaling pathway; Long-term depression; cGMP-PKG signaling pathway; Pathways in cancer; Vascular smooth muscle contraction	Regulation of Actin Cytoskeleton; G Protein Signaling Pathways; G13 Signaling Pathway
High	Master Protein	B1AQZ0	Septin-8 OS=Mus musculus GN=Sept8 PE=1 SV=1	0	1.78228	6.82018	0.0165091	0.001	0.113	0.001	0.001	0.001	0.117	0.086	0.136	40.537	19	7	68	2	1	484	55.8	6.1	187.97	7		cytoplasm;cytoskeleton	nucleotide binding	Pf00735	20362	ENSMUSG00000018398.18	Sept8	11
High	Master Protein	Q9CTY5	Calcium uptake protein 3, mitochondrial OS=Mus musculus GN=Micu3 PE=2 SV=2	0	1.22055	6.81164	0.0601798	0.001	0.112333	0.001	0.001	0.001	0.121	0.059	0.157	8.593	7	2	2	2	1	523	59.8	7.15	5.78	2		membrane;mitochondrion	metal ion binding	Pf00036, Pf13833	78506	ENSMUSG00000039478.15	Efha2; Micu3	8
High	Master Protein	Q9CZX0	Elongator complex protein 3 OS=Mus musculus GN=Elp3 PE=1 SV=1	0	1.08531	6.80305	0.0821652	0.001	0.111667	0.001	0.001	0.001	0.147	0.044	0.144	12.59	9	3	8	3	1	547	62.3	8.9	21.5	3	cell organization and biogenesis;cellular component movement;metabolic process;regulation of biological process	cytoplasm;nucleus	catalytic activity;enzyme regulator activity;metal ion binding;protein binding	Pf04055	74195		Elp3	14
High	Master Protein	Q99P58	Ras-related protein Rab-27B OS=Mus musculus GN=Rab27b PE=1 SV=3	0	1.85067	6.79442	0.0141036	0.001	0.111	0.001	0.001	0.001	0.12	0.085	0.128	14.78	18	3	5	3	1	218	24.5	5.54	11.3	3	regulation of biological process;response to stimulus;transport	Golgi;membrane	catalytic activity;metal ion binding;nucleotide binding;protein binding	Pf00009, Pf00025, Pf00071, Pf00205, Pf04670, Pf08477	80718	ENSMUSG00000024511.15	Rab27b	18	Pancreatic secretion
High	Master Protein	E9Q4K0	Actin-binding LIM protein 2 OS=Mus musculus GN=Ablim2 PE=1 SV=1	0	1.36767	6.79442	0.042887	0.001	0.111	0.001	0.001	0.001	0.085	0.09	0.158	7.011	3	3	8	2	1	664	73.6	8.07	18.46	3	cell organization and biogenesis;metabolic process;regulation of biological process	cytoplasm;cytoskeleton	metal ion binding;protein binding	Pf00412, Pf02209	231148	ENSMUSG00000029095.17	Ablim2	5
High	Master Protein	Q8BG81	Polymerase delta-interacting protein 3 OS=Mus musculus GN=Poldip3 PE=1 SV=1	0	1.59696	6.78136	0.0252953	0.001	0.11	0.001	0.001	0.001	0.113	0.078	0.139	8.25	7	2	4	2	1	420	46.1	10.05	12.86	2	regulation of biological process;transport	cytoplasm;nucleus	RNA binding	Pf00076, Pf13893, Pf14259	73826	ENSMUSG00000041815.13	Poldip3	15		mRNA processing
High	Master Protein	P62482	Voltage-gated potassium channel subunit beta-2 OS=Mus musculus GN=Kcnab2 PE=1 SV=1	0	0.769468	6.76818	0.170033	0.001	0.109	0.001	0.001	0.001	0.135	0.01	0.182	49.527	27	7	44	1	1	367	41	9	145.16	7	cell differentiation;cell organization and biogenesis;metabolic process;regulation of biological process;transport	cytoplasm;cytoskeleton;cytosol;membrane	catalytic activity;protein binding;transporter activity	Pf00248	16498	ENSMUSG00000028931.11	Kcnab2	4		Metapathway biotransformation
High	Master Protein	Q61584	Fragile X mental retardation syndrome-related protein 1 OS=Mus musculus GN=Fxr1 PE=1 SV=2	0	1.44622	6.76818	0.0357911	0.001	0.109	0.001	0.001	0.001	0.103	0.076	0.148	23.376	10	6	19	4	1	677	76.2	6.98	42.91	6	cell differentiation;development;regulation of biological process	cytoplasm;cytosol;membrane;nucleus	protein binding;RNA binding	Pf00013, Pf05641, Pf12235, Pf13014	14359	ENSMUSG00000027680.15	Fxr1	3	RNA transport	mRNA processing
High	Master Protein	P13020	Gelsolin OS=Mus musculus GN=Gsn PE=1 SV=3	0	1.98958	6.76818	0.0102428	0.001	0.109	0.001	0.001	0.001	0.107	0.091	0.129	7.738	6	3	4	3	1	780	85.9	6.18	10.6	3	cell death;cell organization and biogenesis;metabolic process;regulation of biological process;response to stimulus;transport	cytoplasm;cytoskeleton;cytosol;extracellular;membrane;nucleus	metal ion binding;protein binding	Pf00626	227753	ENSMUSG00000026879.14	Gsn	2	Regulation of actin cytoskeleton; Fc gamma R-mediated phagocytosis; Viral carcinogenesis	Regulation of Actin Cytoskeleton
High	Master Protein	Q8HW98	IgLON family member 5 OS=Mus musculus GN=Iglon5 PE=2 SV=2	0	1.61562	6.76377	0.0242315	0.001	0.108667	0.001	0.001	0.001	0.111	0.078	0.137	8.34	9	2	4	2	1	336	36.7	7.69	11.04	2		extracellular	protein binding	Pf00047, Pf07679, Pf07686, Pf13895, Pf13927	210094	ENSMUSG00000013367.5	Iglon5	7
Medium	Master Protein	Q6ZR08	Dynein heavy chain 12, axonemal OS=Homo sapiens GN=DNAH12 PE=2 SV=2	0.013	2.27447	6.76377	0.00531537	0.001	0.108667	0.001	0.001	0.001	0.118	0.093	0.115	1.971	0	1	1	1	1	3092	356.7	6.19	2.73	1	cellular component movement	cytoplasm;cytoskeleton	catalytic activity;motor activity;nucleotide binding	Pf03028, Pf07728, Pf08393, Pf12774, Pf12775, Pf12780	201625	ENSG00000174844.14	DNAH12	3	Huntington's disease
High	Master Protein	Q6NZN0	RNA-binding protein 26 OS=Mus musculus GN=Rbm26 PE=1 SV=2	0.006	1.24042	6.75933	0.0574879	0.001	0.108333	0.001	0.001	0.001	0.085	0.078	0.162	2.541	1	1	2	1	1	1012	114.1	9.16	2.24	1	metabolic process;regulation of biological process		metal ion binding;RNA binding	Pf00076, Pf00642, Pf01480, Pf13893, Pf14259	74213		Rbm26	14		mRNA processing
High	Master Protein	F8WHU5	Sister chromatid cohesion protein PDS5 homolog B OS=Mus musculus GN=Pds5b PE=1 SV=1	0.008	1.76466	6.75043	0.0171927	0.001	0.107667	0.001	0.001	0.001	0.106	0.084	0.133	2.475	1	1	1	1	1	1449	164.7	8.54	0	1	cell division;cell organization and biogenesis;metabolic process;regulation of biological process;response to stimulus	chromosome;nucleus	DNA binding		100710	ENSMUSG00000034021.15	Pds5b	5
High	Master Protein	A0A1B0GR85	Protein 2900026A02Rik OS=Mus musculus GN=2900026A02Rik PE=1 SV=1	0.002	1.42142	6.74595	0.0378945	0.001	0.107333	0.001	0.001	0.001	0.101	0.074	0.147	3.905	1	1	4	1	1	1767	192.6	9.04	12.36	1				Pf15327	243219	ENSMUSG00000051339.10	2900026A02Rik	5
High	Master Protein	P97390	Vacuolar protein sorting-associated protein 45 OS=Mus musculus GN=Vps45 PE=1 SV=1	0.01	1.46198	6.74595	0.0345162	0.001	0.107333	0.001	0.001	0.001	0.115	0.069	0.138	2.279	1	1	2	1	1	570	65	8.25	4.66	1	transport	endosome;Golgi;membrane	protein binding	Pf00995	22365	ENSMUSG00000015747.5	Vps45	3	Endocytosis
High	Master Protein	G3X9Q2	Guanine nucleotide-binding protein subunit gamma OS=Mus musculus GN=Gng7 PE=1 SV=1	0	1.49512	6.74147	0.0319803	0.001	0.107	0.001	0.001	0.001	0.119	0.069	0.133	5.239	23	1	2	1	1	69	7.6	8.51	7.76	1	defense response;regulation of biological process;response to stimulus	membrane	signal transducer activity	Pf00631	14708	ENSMUSG00000048240.14	Gng7	10	Morphine addiction; Cholinergic synapse; Retrograde endocannabinoid signaling; Dopaminergic synapse; Ras signaling pathway; GABAergic synapse; Chemokine signaling pathway; Glutamatergic synapse; Pathways in cancer; Alcoholism; PI3K-Akt signaling pathway; Olfactory transduction; Circadian entrainment; Serotonergic synapse	Focal Adhesion-PI3K-Akt-mTOR-signaling pathway; Calcium Regulation in the Cardiac Cell; G Protein Signaling Pathways; Chemokine signaling pathway; Myometrial Relaxation and Contraction Pathways
High	Master Protein	O88587	Catechol O-methyltransferase OS=Mus musculus GN=Comt PE=1 SV=2	0	1.70527	6.73697	0.0197121	0.001	0.106667	0.001	0.001	0.001	0.117	0.077	0.126	28.413	32	5	18	5	1	265	29.5	5.83	56.35	5	cell communication;metabolic process;regulation of biological process;response to stimulus	cytoplasm;cytosol;membrane;mitochondrion	catalytic activity;metal ion binding	Pf01596, Pf12847, Pf13578, Pf13659	12846	ENSMUSG00000000326.12; ENSMUSG00000098892.8	Comt	16; CHR_MG3833_MG4220_PATCH	Steroid hormone biosynthesis; Dopaminergic synapse; Metabolic pathways; Tyrosine metabolism	Metapathway biotransformation; Estrogen metabolism; Methylation; Biogenic Amine Synthesis
High	Master Protein	Q64012	RNA-binding protein Raly OS=Mus musculus GN=Raly PE=1 SV=3	0	1.65518	6.73697	0.0221218	0.001	0.106667	0.001	0.001	0.001	0.103	0.081	0.136	21.381	13	3	14	2	1	312	33.2	8.84	42.57	3	metabolic process;regulation of biological process	nucleus;spliceosomal complex	RNA binding	Pf00076, Pf13893, Pf14259	19383	ENSMUSG00000027593.15	Raly	2		mRNA processing
High	Master Protein	Q925I1	ATPase family AAA domain-containing protein 3 OS=Mus musculus GN=Atad3 PE=1 SV=1	0	1.31926	6.73697	0.047945	0.001	0.106667	0.001	0.001	0.001	0.09	0.076	0.154	11.94	7	3	10	3	1	591	66.7	9.29	22.17	3	cell growth;regulation of biological process	membrane;mitochondrion	catalytic activity;nucleotide binding;RNA binding	Pf00004, Pf00910, Pf01078, Pf05707, Pf06745, Pf07728, Pf12037, Pf13207, Pf13401	108888	ENSMUSG00000029036.18	Atad3a	4
High	Master Protein	Q8BJ03	Cytochrome c oxidase assembly protein COX15 homolog OS=Mus musculus GN=Cox15 PE=1 SV=1	0.01	0.779079	6.73245	0.166311	0.001	0.106333	0.001	0.001	0.001	0.173	0.01	0.136	2.307	4	1	1	1	1	413	45.8	9.79	2.11	1	cell organization and biogenesis;metabolic process;transport	membrane;mitochondrion;nucleus	catalytic activity;transporter activity	Pf02628	226139	ENSMUSG00000040018.9	Cox15	19	Metabolic pathways; Oxidative phosphorylation; Porphyrin and chlorophyll metabolism	Electron Transport Chain
High	Master Protein	P59017	Bcl-2-like protein 13 OS=Mus musculus GN=Bcl2l13 PE=1 SV=2	0	1.4156	6.71882	0.0384059	0.001	0.105333	0.001	0.001	0.001	0.115	0.065	0.136	5.063	6	1	2	1	1	434	46.7	4.59	7.05	1	cell death;regulation of biological process	membrane;mitochondrion		Pf00452	94044	ENSMUSG00000009112.4	Bcl2l13	6	Legionellosis
High	Master Protein	Q9DCH4	Eukaryotic translation initiation factor 3 subunit F OS=Mus musculus GN=Eif3f PE=1 SV=2	0	0.653314	6.70506	0.22217	0.001	0.104333	0.001	0.001	0.001	0.09	0.01	0.213	7.975	5	1	2	1	1	361	38	5.58	9.14	1	metabolic process	cytoplasm;membrane	catalytic activity;protein binding;RNA binding	Pf01398, Pf13012	66085	ENSMUSG00000031029.6	Eif3f	7	RNA transport	Translation Factors
Medium	Master Protein	P02301	Histone H3.3C OS=Mus musculus GN=H3f3c PE=3 SV=3	0.028	1.49954	6.70506	0.0316565	0.001	0.104333	0.001	0.001	0.001	0.097	0.076	0.14	1.547	5	1	5	1	1	136	15.3	11.14	10.92	1	cell organization and biogenesis	chromosome;nucleus	DNA binding;protein binding	Pf00125, Pf15630	625328; 664960		H3f3c; Gm7426	2; 13	Transcriptional misregulation in cancer; Alcoholism; Systemic lupus erythematosus
High	Master Protein	Q6ZQ82	Rho GTPase-activating protein 26 OS=Mus musculus GN=Arhgap26 PE=1 SV=3	0	1.30477	6.70506	0.0495715	0.001	0.104333	0.001	0.001	0.001	0.111	0.06	0.142	4.738	4	2	2	2	1	814	92	6.68	5.18	2	cell organization and biogenesis;regulation of biological process;response to stimulus	cytoplasm;cytoskeleton	enzyme regulator activity;protein binding	Pf00018, Pf00169, Pf00620, Pf03114, Pf07653, Pf08397, Pf14604	71302	ENSMUSG00000036452.17	Arhgap26	18
High	Master Protein	Q91YP0	L-2-hydroxyglutarate dehydrogenase, mitochondrial OS=Mus musculus GN=L2hgdh PE=1 SV=1	0.005	0.703032	6.70044	0.198138	0.001	0.104	0.001	0.001	0.001	0.104	0.01	0.198	2.756	3	1	1	1	1	464	50.9	8.29	2.52	1	metabolic process	mitochondrion	catalytic activity	Pf01266	217666	ENSMUSG00000020988.8	L2hgdh	12	Butanoate metabolism
High	Master Protein	O35099	Mitogen-activated protein kinase kinase kinase 5 OS=Mus musculus GN=Map3k5 PE=1 SV=3	0.008	1.35724	6.69581	0.04393	0.001	0.103667	0.001	0.001	0.001	0.106	0.064	0.141	2.468	1	1	1	1	1	1380	154.4	5.78	2.25	1	cell communication;cell death;defense response;metabolic process;regulation of biological process;response to stimulus	cytoplasm;cytosol;endoplasmic reticulum	catalytic activity;metal ion binding;nucleotide binding;protein binding;signal transducer activity	Pf00069, Pf07714, Pf13281, Pf14531	26408	ENSMUSG00000071369.11	Map3k5	10	Platinum drug resistance; MAPK signaling pathway; Amyotrophic lateral sclerosis (ALS); TNF signaling pathway; Sphingolipid signaling pathway; Non-alcoholic fatty liver disease (NAFLD); Neurotrophin signaling pathway; Protein processing in endoplasmic reticulum; Apoptosis	p38 MAPK Signaling Pathway; MAPK signaling pathway; Insulin Signaling
High	Master Protein	Q80UG2	Plexin-A4 OS=Mus musculus GN=Plxna4 PE=1 SV=3	0	1.36185	6.62936	0.0434661	0.001	0.099	0.001	0.001	0.001	0.074	0.082	0.141	12.676	3	4	7	3	1	1893	212.4	6.83	20.02	4	cell organization and biogenesis;cellular component movement;regulation of biological process;response to stimulus	membrane	protein binding;receptor activity;signal transducer activity	Pf01403, Pf01437, Pf01833, Pf08337	243743	ENSMUSG00000029765.12	Plxna4	6	Axon guidance
High	Master Protein	Q8C129	Leucyl-cystinyl aminopeptidase OS=Mus musculus GN=Lnpep PE=1 SV=1	0	1.25818	6.62936	0.0551848	0.001	0.099	0.001	0.001	0.001	0.125	0.051	0.121	6.082	3	2	4	2	1	1025	117.2	5.96	9.14	2	cell communication;metabolic process;regulation of biological process;response to stimulus	membrane	catalytic activity;metal ion binding;protein binding	Pf01433, Pf11838, Pf13485	240028	ENSMUSG00000023845.6	Lnpep	17	Renin-angiotensin system
High	Master Protein	P33121	Long-chain-fatty-acid--CoA ligase 1 OS=Homo sapiens GN=ACSL1 PE=1 SV=1	0	1.88716	6.62936	0.012967	0.001	0.099	0.001	0.001	0.001	0.098	0.08	0.119	5.522	3	2	2	1	1	698	77.9	7.15	6.56	2	metabolic process;regulation of biological process;response to stimulus;transport	endoplasmic reticulum;membrane;mitochondrion	catalytic activity;nucleotide binding	Pf00501	2180	ENSG00000151726.13	ACSL1	4	Peroxisome; Fatty acid degradation; PPAR signaling pathway; Fatty acid biosynthesis; Metabolic pathways; Adipocytokine signaling pathway; Fatty acid metabolism	Mitochondrial LC-Fatty Acid Beta-Oxidation; Fatty Acid Beta Oxidation; Fatty Acid Biosynthesis; PPAR signaling pathway
High	Master Protein	Q9JMF3	Guanine nucleotide-binding protein G(I)/G(S)/G(O) subunit gamma-13 OS=Mus musculus GN=Gng13 PE=1 SV=1	0	1.48872	6.61961	0.0324546	0.001	0.0983333	0.001	0.001	0.001	0.095	0.069	0.131	7.55	37	3	7	3	1	67	8	5.45	20.88	3	regulation of biological process;response to stimulus	membrane	protein binding;signal transducer activity	Pf00631	64337	ENSMUSG00000025739.13	Gng13	17	Morphine addiction; Cholinergic synapse; Retrograde endocannabinoid signaling; Dopaminergic synapse; Ras signaling pathway; GABAergic synapse; Chemokine signaling pathway; Glutamatergic synapse; Taste transduction; Pathways in cancer; Alcoholism; PI3K-Akt signaling pathway; Olfactory transduction; Circadian entrainment; Serotonergic synapse	Chemokine signaling pathway; Myometrial Relaxation and Contraction Pathways; Focal Adhesion-PI3K-Akt-mTOR-signaling pathway; Calcium Regulation in the Cardiac Cell; G Protein Signaling Pathways
High	Master Protein	Q52KI8	Serine/arginine repetitive matrix protein 1 OS=Mus musculus GN=Srrm1 PE=1 SV=2	0.005	1.41237	6.61471	0.0386926	0.001	0.098	0.001	0.001	0.001	0.091	0.068	0.135	2.777	1	1	4	1	1	946	106.8	11.87	7.28	1	metabolic process	nucleus;spliceosomal complex	DNA binding;RNA binding	Pf01480, Pf15402, Pf15449	51796		Srrm1	4	mRNA surveillance pathway; RNA transport	mRNA processing
High	Master Protein	P60867	40S ribosomal protein S20 OS=Mus musculus GN=Rps20 PE=1 SV=1	0	1.62981	6.60979	0.0234528	0.001	0.0976667	0.001	0.001	0.001	0.095	0.073	0.125	6.45	10	1	8	1	1	119	13.4	9.94	21.19	1	metabolic process	cytoplasm;membrane;ribosome	RNA binding;structural molecule activity	Pf00338	67427	ENSMUSG00000028234.6	Rps20	4	Ribosome	mRNA processing; Cytoplasmic Ribosomal Proteins
Medium	Master Protein	Q13164	Mitogen-activated protein kinase 7 OS=Homo sapiens GN=MAPK7 PE=1 SV=2	0.026	1.77187	6.60979	0.0169096	0.001	0.0976667	0.001	0.001	0.001	0.092	0.079	0.122	1.581	1	1	1	1	1	816	88.3	5.88	2.12	1	cell differentiation;cellular component movement;metabolic process;regulation of biological process;response to stimulus	cytoplasm;cytosol;nucleus	catalytic activity;nucleotide binding;protein binding;signal transducer activity	Pf00069, Pf01636, Pf07714	5598	ENSG00000166484.19	MAPK7	17	MicroRNAs in cancer; Neurotrophin signaling pathway; MAPK signaling pathway; Oxytocin signaling pathway; Gap junction; GnRH signaling pathway	ESC Pluripotency Pathways; Cardiac Hypertrophic Response; MicroRNAs in cardiomyocyte hypertrophy; EGF/EGFR Signaling Pathway; Focal Adhesion; Signal Transduction of S1P Receptor; Angiopoietin Like Protein 8 Regulatory Pathway; Brain-Derived Neurotrophic Factor (BDNF) signaling pathway; Insulin Signaling; MAPK Signaling Pathway; Integrin-mediated Cell Adhesion
High	Master Protein	Q9QXK3	Coatomer subunit gamma-2 OS=Mus musculus GN=Copg2 PE=1 SV=1	0	1.76543	6.59991	0.0171622	0.001	0.097	0.001	0.001	0.001	0.099	0.074	0.118	11.655	4	2	5	2	1	871	97.6	5.8	13.05	2	transport	cytoplasm;cytosol;Golgi;membrane	structural molecule activity	Pf01602, Pf08752, Pf13646	54160	ENSMUSG00000025607.15	Copg2	6
High	Master Protein	A0A1B0GSR5	Serine/threonine-protein kinase LMTK3 OS=Mus musculus GN=Lmtk3 PE=1 SV=1	0	1.26672	6.58996	0.0541099	0.001	0.0963333	0.001	0.001	0.001	0.104	0.053	0.132	12.273	4	2	8	2	1	1450	153.7	4.92	31.64	2	metabolic process;regulation of biological process	Golgi;membrane	catalytic activity;metal ion binding;nucleotide binding	Pf00069, Pf07714	381983	ENSMUSG00000062044.15	Lmtk3	7
High	Master Protein	Q3UJB0	Protein Sf3b2 OS=Mus musculus GN=Sf3b2 PE=1 SV=1	0	1.83683	6.58496	0.0145603	0.001	0.096	0.001	0.001	0.001	0.094	0.077	0.117	14.956	5	5	16	5	1	878	98.1	5.62	49.97	5	metabolic process	nucleus;spliceosomal complex	protein binding;RNA binding	Pf02037, Pf04037, Pf04046	319322	ENSMUSG00000024853.9	Sf3b2	19	Spliceosome	mRNA processing
High	Master Protein	Q80ZX0	Protein Sec24b OS=Mus musculus GN=Sec24b PE=1 SV=1	0	1.31793	6.55459	0.048092	0.001	0.094	0.001	0.001	0.001	0.102	0.054	0.126	10.968	4	2	4	2	1	1251	135.5	6.96	10.46	2	cell organization and biogenesis;regulation of biological process;transport	cytoplasm;cytosol;membrane	metal ion binding;protein binding	Pf00626, Pf04810, Pf04811, Pf04815, Pf08033	99683	ENSMUSG00000001052.15	Sec24b	3	Protein processing in endoplasmic reticulum
High	Master Protein	F7CZ64	Voltage-dependent calcium channel gamma subunit OS=Mus musculus GN=Cacng8 PE=1 SV=2	0	1.13975	6.55459	0.0724855	0.001	0.094	0.001	0.001	0.001	0.087	0.052	0.143	7.82	9	1	1	1	1	423	43.4	9.2	5.17	1	regulation of biological process;transport	membrane	transporter activity	Pf00822, Pf13903		ENSMUSG00000053395.15; ENSMUSG00000106728.3		7; CHR_MG4151_PATCH
High	Master Protein	Q9R0A0	Peroxisomal membrane protein PEX14 OS=Mus musculus GN=Pex14 PE=1 SV=1	0	1.47628	6.55459	0.0333977	0.001	0.094	0.001	0.001	0.001	0.09	0.066	0.126	7.252	8	2	3	2	1	376	41.2	5.11	8.14	2	cell organization and biogenesis;cellular component movement;regulation of biological process;transport	membrane	protein binding	Pf04695	56273	ENSMUSG00000028975.16	Pex14	4	Peroxisome
Medium	Master Protein	P49427	Ubiquitin-conjugating enzyme E2 R1 OS=Homo sapiens GN=CDC34 PE=1 SV=2	0.029	1.32483	6.54432	0.0473334	0.001	0.0933333	0.001	0.001	0.001	0.073	0.072	0.135	1.518	3	1	2	1	1	236	26.7	4.54	5.17	1	cell division;metabolic process;regulation of biological process;response to stimulus	cytoplasm;cytosol;nucleus	catalytic activity;nucleotide binding;protein binding	Pf00179, Pf14461	997	ENSG00000099804.8	CDC34	19	Ubiquitin mediated proteolysis; Herpes simplex infection
High	Master Protein	Q4VWZ5	Acyl-CoA-binding protein OS=Mus musculus GN=Dbi PE=1 SV=1	0.001	1.32053	6.53398	0.0478043	0.001	0.0926667	0.001	0.001	0.001	0.076	0.068	0.134	4.156	13	1	2	1	1	135	15.2	9.13	6.15	1	cell proliferation;defense response;metabolic process;regulation of biological process;response to stimulus;transport	cytoplasm;endoplasmic reticulum;Golgi;membrane;mitochondrion;nucleus	protein binding	Pf00887	13167	ENSMUSG00000026385.16	Dbi	1		PPAR signaling pathway
High	Master Protein	Q99KW9	T-cell immunomodulatory protein OS=Mus musculus GN=Itfg1 PE=1 SV=2	0	1.8564	6.53398	0.0139188	0.001	0.0926667	0.001	0.001	0.001	0.101	0.071	0.106	10.485	8	3	10	3	1	610	67.4	5.73	29.68	3		extracellular;membrane	protein binding	Pf13517	71927	ENSMUSG00000031703.8	Itfg1	8
High	Master Protein	Q15427	Splicing factor 3B subunit 4 OS=Homo sapiens GN=SF3B4 PE=1 SV=1	0.001	1.68421	6.52878	0.0206913	0.001	0.0923333	0.001	0.001	0.001	0.095	0.068	0.114	4.205	5	1	1	1	1	424	44.4	8.56	3.03	1	metabolic process;regulation of biological process	nucleus;spliceosomal complex	protein binding;RNA binding	Pf00076, Pf13893, Pf14259	10262	ENSG00000143368.9	SF3B4	1	Spliceosome	mRNA Processing
High	Master Protein	A0A140LIU4	Cytochrome c oxidase subunit 7A1, mitochondrial OS=Mus musculus GN=Cox7a1 PE=1 SV=1	0.002	2.48494	6.52878	0.00327385	0.001	0.0923333	0.001	0.001	0.001	0.096	0.082	0.099	3.685	15	1	3	1	1	89	9.8	8.94	2.61	1	metabolic process;transport	membrane;mitochondrion	catalytic activity;transporter activity	Pf02238	12865	ENSMUSG00000074218.3	Cox7a1	7		Electron Transport Chain
High	Master Protein	Q8CH09	SURP and G-patch domain-containing protein 2 OS=Mus musculus GN=Sugp2 PE=1 SV=2	0	0.967805	6.40939	0.107695	0.001	0.085	0.001	0.001	0.001	0.052	0.058	0.145	43.713	11	8	27	8	1	1067	118	8.31	60.68	8	metabolic process	nucleus	RNA binding	Pf01585, Pf01805	234373	ENSMUSG00000036054.15	Sugp2	8		mRNA processing
High	Master Protein	Q9CY57	Chromatin target of PRMT1 protein OS=Mus musculus GN=Chtop PE=1 SV=2	0	1.83243	6.38658	0.0147087	0.001	0.0836667	0.001	0.001	0.001	0.082	0.067	0.102	7.84	12	2	7	2	1	249	26.6	12.23	24.32	2	metabolic process;regulation of biological process;transport	nucleus	DNA binding;nucleotide binding;protein binding;RNA binding	Pf13865	66511	ENSMUSG00000001017.15	Chtop	3
High	Master Protein	Q60930	Voltage-dependent anion-selective channel protein 2 OS=Mus musculus GN=Vdac2 PE=1 SV=2	0	0.807609	6.38082	0.155737	0.001	0.0833333	0.001	0.001	0.001	0.128	0.01	0.112	68.236	29	7	65	1	1	295	31.7	7.49	241.88	7	regulation of biological process;transport	membrane;mitochondrion;nucleus	nucleotide binding;protein binding;transporter activity	Pf01459	22334	ENSMUSG00000021771.13	Vdac2	14	NOD-like receptor signaling pathway; HTLV-I infection; Huntington's disease; Parkinson's disease; cGMP-PKG signaling pathway; Calcium signaling pathway
High	Master Protein	O14735	CDP-diacylglycerol--inositol 3-phosphatidyltransferase OS=Homo sapiens GN=CDIPT PE=1 SV=1	0	1.28182	6.38082	0.0522615	0.001	0.0833333	0.001	0.001	0.001	0.077	0.053	0.12	13.225	10	2	7	2	1	213	23.5	8.03	20.14	2	metabolic process	endoplasmic reticulum;Golgi;membrane	catalytic activity;metal ion binding;protein binding	Pf01066	10423	ENSG00000103502.13	CDIPT	16	Phosphatidylinositol signaling system; Inositol phosphate metabolism; Glycerophospholipid metabolism; Metabolic pathways
High	Master Protein	P14854	Cytochrome c oxidase subunit 6B1 OS=Homo sapiens GN=COX6B1 PE=1 SV=2	0	1.60617	6.3634	0.0247643	0.001	0.0823333	0.001	0.001	0.001	0.08	0.061	0.106	4.702	10	2	4	2	1	86	10.2	7.05	8.18	2	metabolic process;transport	membrane;mitochondrion	catalytic activity;transporter activity	Pf02297	1340	ENSG00000126267.8	COX6B1	19	Huntington's disease; Parkinson's disease; Alzheimer's disease; Oxidative phosphorylation; Non-alcoholic fatty liver disease (NAFLD); Metabolic pathways; Cardiac muscle contraction	Electron Transport Chain
High	Master Protein	A2AGQ8	MAP kinase-activating death domain protein OS=Mus musculus GN=Madd PE=1 SV=1	0	1.95021	6.33985	0.0112147	0.001	0.081	0.001	0.001	0.001	0.071	0.074	0.098	108.273	17	17	81	1	1	1562	172.7	6.27	275.72	17	cell death;regulation of biological process	cytoplasm;cytosol;membrane;nucleus		Pf02141, Pf03455, Pf03456	228355	ENSMUSG00000040687.16	Madd	2
Medium	Master Protein	Q08AE8	Protein spire homolog 1 OS=Homo sapiens GN=SPIRE1 PE=1 SV=3	0.03	1.29106	6.3339	0.0511614	0.001	0.0806667	0.001	0.001	0.001	0.065	0.059	0.118	1.507	1	1	3	1	1	756	85.5	8.62	7.74	1	cell organization and biogenesis;regulation of biological process;transport	cytoplasm;cytoskeleton;cytosol;membrane	protein binding		56907	ENSG00000134278.15	SPIRE1	18	Dorso-ventral axis formation
High	Master Protein	Q9CRD0	OCIA domain-containing protein 1 OS=Mus musculus GN=Ociad1 PE=1 SV=1	0	3.06881	6.32193	0.00085347	0.001	0.08	0.001	0.001	0.001	0.076	0.08	0.084	13.808	21	3	4	3	1	247	27.6	7.81	13.09	3	regulation of biological process	endosome;membrane;mitochondrion	protein binding	Pf07051	68095	ENSMUSG00000029152.13	Ociad1	5
High	Master Protein	Q9H4B7	Tubulin beta-1 chain OS=Homo sapiens GN=TUBB1 PE=1 SV=1	0	1.52015	6.30378	0.0301888	0.001	0.079	0.001	0.001	0.001	0.087	0.052	0.098	42.918	7	5	101	1	1	451	50.3	5.17	278.17	5	cell organization and biogenesis	cytoplasm;cytoskeleton	catalytic activity;nucleotide binding;structural molecule activity	Pf00091, Pf03953	81027	ENSG00000101162.3	TUBB1	20	Pathogenic Escherichia coli infection; Gap junction; Phagosome	Parkin-Ubiquitin Proteasomal System pathway; Pathogenic Escherichia coli infection
High	Master Protein	H3BU86	Protein STX16-NPEPL1 OS=Homo sapiens GN=STX16-NPEPL1 PE=3 SV=1	0	1.65167	6.22882	0.0223015	0.001	0.075	0.001	0.001	0.001	0.082	0.053	0.09	9.104	9	2	4	2	1	382	43.2	7.3	12.61	2	cell organization and biogenesis;transport	membrane	protein binding	Pf00804, Pf05739		ENSG00000254995.4		20
High	Master Protein	P45880	Voltage-dependent anion-selective channel protein 2 OS=Homo sapiens GN=VDAC2 PE=1 SV=2	0	0.795698	6.17659	0.160067	0.001	0.0723333	0.001	0.001	0.001	0.087	0.01	0.12	70.07	30	7	65	1	1	294	31.5	7.56	242.47	7	regulation of biological process;transport	membrane;mitochondrion;nucleus	nucleotide binding;protein binding;transporter activity	Pf01459	7417	ENSG00000165637.13	VDAC2	10	NOD-like receptor signaling pathway; cGMP-PKG signaling pathway; Huntington's disease; HTLV-I infection; Parkinson's disease; Calcium signaling pathway
High	Master Protein	P63173	60S ribosomal protein L38 OS=Homo sapiens GN=RPL38 PE=1 SV=2	0	1.38452	6.1565	0.0412557	0.001	0.0713333	0.001	0.001	0.001	0.063	0.051	0.1	11.369	31	3	9	3	1	70	8.2	10.1	27.09	3	cell organization and biogenesis;metabolic process;regulation of biological process;transport	cytosol;ribosome	RNA binding;structural molecule activity	Pf01781	6169	ENSG00000172809.12	RPL38	17	Ribosome	Mesodermal Commitment Pathway; Cytoplasmic Ribosomal Proteins
High	Master Protein	A0A0B4J1H7	Protein Igkv1-135 (Fragment) OS=Mus musculus GN=Igkv1-135 PE=4 SV=1	0	2.37945	6.14262	0.00417395	0.02	1.413	0.02	0.02	0.02	1.462	1.238	1.539	42.618	37	6	60	6	1	120	13.3	7.12	190.78	6	response to stimulus				243420	ENSMUSG00000096336.2	Igkv1-135	6
High	Master Protein	Q06787	Synaptic functional regulator FMR1 OS=Homo sapiens GN=FMR1 PE=1 SV=1	0	0.746572	6.1224	0.179237	0.001	0.0696667	0.001	0.001	0.001	0.072	0.127	0.01	20.554	8	4	18	2	1	632	71.1	7.42	55.34	4	metabolic process;regulation of biological process;response to stimulus;transport	chromosome;cytoplasm;cytosol;membrane;nucleus;ribosome	protein binding;RNA binding;translation regulator activity	Pf00013, Pf05641, Pf12235, Pf13014	2332	ENSG00000102081.13	FMR1	X	RNA transport	Serotonin and anxiety
High	Master Protein	Q9NZ94	Neuroligin-3 OS=Homo sapiens GN=NLGN3 PE=1 SV=2	0	0.829215	6.10154	0.148178	0.001	0.0686667	0.001	0.001	0.001	0.01	0.102	0.094	18.154	5	2	19	1	1	848	93.8	6.39	60.95	2	cell differentiation;cell growth;cell organization and biogenesis;metabolic process;regulation of biological process;response to stimulus;transport	cell surface;membrane	catalytic activity;protein binding;receptor activity	Pf00135, Pf07859	54413	ENSG00000196338.12	NLGN3	X	Cell adhesion molecules (CAMs)
High	Master Protein	Q8BW41	Protein O-linked-mannose beta-1,4-N-acetylglucosaminyltransferase 2 OS=Mus musculus GN=Pomgnt2 PE=1 SV=1	0	1.82958	5.89885	0.0148053	0.001	0.0596667	0.001	0.001	0.001	0.051	0.054	0.074	9.686	9	3	4	3	1	605	69.3	8.78	14.25	3	cellular component movement;metabolic process	endoplasmic reticulum;membrane	catalytic activity;protein binding	Pf04577	215494		Gtdc2; Pomgnt2	9
High	Master Protein	Q15363	Transmembrane emp24 domain-containing protein 2 OS=Homo sapiens GN=TMED2 PE=1 SV=1	0	1.31085	5.88264	0.0488821	0.001	0.059	0.001	0.001	0.001	0.067	0.033	0.077	8.744	8	1	15	1	1	201	22.7	5.17	38.75	1	cell organization and biogenesis;regulation of biological process;transport	endoplasmic reticulum;Golgi;membrane	protein binding	Pf01105	10959	ENSG00000086598.10	TMED2	12
High	Master Protein	Q8K341	Alpha-tubulin N-acetyltransferase 1 OS=Mus musculus GN=Atat1 PE=1 SV=1	0	0.846097	5.84967	0.142529	0.001	0.0576667	0.001	0.001	0.001	0.087	0.01	0.076	7.055	4	1	7	1	1	421	47.1	9.98	17.14	1	metabolic process;regulation of biological process	cytoplasm;cytoskeleton;cytosol;Golgi;membrane	catalytic activity	Pf05301	73242	ENSMUSG00000024426.17	Atat1	17
High	Master Protein	O96005	Cleft lip and palate transmembrane protein 1 OS=Homo sapiens GN=CLPTM1 PE=1 SV=1	0	0.462569	5.63421	0.344692	0.001	0.0496667	0.001	0.001	0.001	0.01	0.129	0.01	8.397	3	1	5	1	1	669	76	6.3	9.81	1	cell differentiation;development;regulation of biological process	membrane	protein binding	Pf05602	1209	ENSG00000104853.15	CLPTM1	19
High	Master Protein	A0A075B5R4	Protein Ighv14-1 (Fragment) OS=Mus musculus GN=Ighv14-1 PE=4 SV=1	0.007	2.14044	4.12486	0.0072371	0.0373333	0.651333	0.035	0.042	0.035	0.64	0.566	0.748	2.502	7	1	12	1	1	117	13	4.93	15.76	1	cell organization and biogenesis;defense response;metabolic process;regulation of biological process;response to stimulus		protein binding	Pf00047, Pf07686		ENSMUSG00000094509.1		12
High	Master Protein	P01747	Ig heavy chain V region 36-65 OS=Mus musculus PE=1 SV=1	0	1.71008	3.33976	0.019495	0.0696667	0.705333	0.061	0.091	0.057	0.747	0.528	0.841	10.719	10	1	9	1	1	120	13.3	9.14	31.85	1				Pf07686	238440		LOC238440	12
High	Master Protein	P10636	Microtubule-associated protein tau OS=Homo sapiens GN=MAPT PE=1 SV=5	0	1.55526	3.32679	0.0278446	0.0493333	0.495	0.046	0.047	0.055	0.477	0.373	0.635	126.747	23	15	162	15	1	758	78.9	6.71	528.77	15	cell differentiation;cell organization and biogenesis;cellular component movement;metabolic process;regulation of biological process;response to stimulus;transport	cytoplasm;cytoskeleton;cytosol;membrane;nucleus	DNA binding;protein binding	Pf00418	4137	ENSG00000186868.15	MAPT	17	MAPK signaling pathway; Alzheimer's disease	Copper homeostasis; Regulation of Microtubule Cytoskeleton; MAPK Signaling Pathway; IL-5 Signaling Pathway; IL-2 Signaling Pathway; Alzheimers Disease; Brain-Derived Neurotrophic Factor (BDNF) signaling pathway; Kit receptor signaling pathway; Notch Signaling Pathway
High	Master Protein	P68371	Tubulin beta-4B chain OS=Homo sapiens GN=TUBB4B PE=1 SV=1	0	0.841769	3.18523	0.143956	0.0416667	0.379	0.036	0.03	0.059	0.375	0.131	0.631	379.106	53	23	1329	1	1	445	49.8	4.89	4401.64	23	cell organization and biogenesis;cellular component movement;defense response;regulation of biological process;response to stimulus;transport	cytoplasm;cytoskeleton;cytosol;extracellular;nucleus;organelle lumen	catalytic activity;nucleotide binding;protein binding;RNA binding;structural molecule activity	Pf00091, Pf03953, Pf10644	10383	ENSG00000188229.5	TUBB4B	9	Pathogenic Escherichia coli infection; Gap junction; Phagosome	Pathogenic Escherichia coli infection; Parkin-Ubiquitin Proteasomal System pathway
High	Master Protein	Q3TDD9	Protein phosphatase 1 regulatory subunit 21 OS=Mus musculus GN=Ppp1r21 PE=1 SV=2	0	1.01961	2.99516	0.0955861	0.0373333	0.297667	0.01	0.055	0.047	0.273	0.158	0.462	7.436	2	1	5	1	1	780	88.3	6.9	15.8	1		membrane	protein binding	Pf10205, Pf10212	73825	ENSMUSG00000034709.8	Klraq1; Ppp1r21	17
High	Master Protein	Q99K48	Non-POU domain-containing octamer-binding protein OS=Mus musculus GN=Nono PE=1 SV=3	0	1.85527	2.98026	0.013955	0.0153333	0.121	0.026	0.01	0.01	0.117	0.096	0.15	58.407	34	10	37	8	1	473	54.5	8.95	131.19	10	defense response;metabolic process;regulation of biological process;response to stimulus	membrane;nucleus	DNA binding;protein binding;RNA binding	Pf00076, Pf08075, Pf13893, Pf14259	53610	ENSMUSG00000031311.17	Nono	X		mRNA processing
High	Master Protein	P35637	RNA-binding protein FUS OS=Homo sapiens GN=FUS PE=1 SV=1	0	0.561673	2.80735	0.274364	0.063	0.441	0.064	0.046	0.079	0.193	0.182	0.948	32.601	8	5	26	5	1	526	53.4	9.36	76.9	5	metabolic process;regulation of biological process;response to stimulus	cytoplasm;nucleus	DNA binding;metal ion binding;protein binding;RNA binding	Pf00076, Pf00641, Pf13893, Pf14259	2521	ENSG00000089280.18	FUS	16	Transcriptional misregulation in cancer	mRNA Processing
High	Master Protein	Q8CC88	von Willebrand factor A domain-containing protein 8 OS=Mus musculus GN=Vwa8 PE=1 SV=2	0	2.56357	2.71839	0.00273166	0.0573333	0.377333	0.088	0.074	0.01	0.316	0.378	0.438	7.779	2	2	4	2	1	1905	213.3	6.6	11.65	2		extracellular;mitochondrion	catalytic activity;nucleotide binding	Pf00092, Pf07728, Pf13191, Pf13519, Pf13521	219189	ENSMUSG00000058997.7	Vwa8	14
High	Master Protein	Q91XV3	Brain acid soluble protein 1 OS=Mus musculus GN=Basp1 PE=1 SV=3	0	1.2066	2.67611	0.0621436	0.023	0.147	0.035	0.01	0.024	0.147	0.088	0.206	24.876	28	3	10	3	1	226	22.1	4.51	45.75	3	cell differentiation;regulation of biological process	cytoplasm;membrane;nucleus	DNA binding;protein binding		70350	ENSMUSG00000045763.7	Basp1	15
High	Master Protein	G5E829	Plasma membrane calcium-transporting ATPase 1 OS=Mus musculus GN=Atp2b1 PE=1 SV=1	0	1.19108	2.67131	0.0644047	0.0423333	0.269667	0.034	0.056	0.037	0.187	0.39	0.232	214.054	21	22	209	2	1	1220	134.7	5.91	724.34	22	cell communication;cellular homeostasis;response to stimulus;transport	membrane;nucleus	catalytic activity;metal ion binding;nucleotide binding;protein binding;transporter activity	Pf00122, Pf00689, Pf00690, Pf00702, Pf08282, Pf12424, Pf12710, Pf13246	67972	ENSMUSG00000019943.10	Atp2b1	10	Pancreatic secretion; Mineral absorption; Endocrine and other factor-regulated calcium reabsorption; cGMP-PKG signaling pathway; Calcium signaling pathway; Salivary secretion; cAMP signaling pathway; Adrenergic signaling in cardiomyocytes	Calcium Regulation in the Cardiac Cell; Splicing factor NOVA regulated synaptic proteins
High	Master Protein	P35080	Profilin-2 OS=Homo sapiens GN=PFN2 PE=1 SV=3	0	1.10028	2.54797	0.0793811	0.105333	0.616	0.093	0.097	0.126	0.551	0.388	0.909	6.546	15	2	6	2	1	140	15	6.99	16.69	2	cell organization and biogenesis;regulation of biological process	cytoplasm;cytoskeleton	catalytic activity;protein binding	Pf00235	5217	ENSG00000070087.13	PFN2	3	Rap1 signaling pathway; Salmonella infection; Regulation of actin cytoskeleton; Shigellosis	Association Between Physico-Chemical Features and Toxicity Associated Pathways
High	Master Protein	P47708	Rabphilin-3A OS=Mus musculus GN=Rph3a PE=1 SV=2	0	1.37266	2.48113	0.0423979	0.072	0.402	0.072	0.073	0.071	0.416	0.274	0.516	46.371	19	9	34	9	1	681	75.4	8.27	105.94	9	cell organization and biogenesis;regulation of biological process;response to stimulus;transport	cytosol;Golgi;membrane	metal ion binding;protein binding	Pf00130, Pf00168, Pf02318, Pf05715	19894	ENSMUSG00000029608.10	Rph3a	5
High	Master Protein	F6VW30	14-3-3 protein theta (Fragment) OS=Mus musculus GN=Ywhaq PE=1 SV=1	0	1.15654	2.43327	0.0697367	0.114667	0.619333	0.117	0.107	0.12	0.693	0.347	0.818	105.466	30	9	98	6	1	303	34.3	6.38	348.34	9	regulation of biological process;response to stimulus;transport		protein binding	Pf00244		ENSMUSG00000076432.12		12		Primary Focal Segmental Glomerulosclerosis FSGS
High	Master Protein	P62631	Elongation factor 1-alpha 2 OS=Mus musculus GN=Eef1a2 PE=1 SV=1	0	0.762702	2.40926	0.172702	0.0833333	0.442667	0.08	0.071	0.099	0.365	0.19	0.773	135.771	31	14	163	8	1	463	50.4	9.03	613.69	14	metabolic process;regulation of biological process;response to stimulus	cytoplasm;nucleus	catalytic activity;nucleotide binding;protein binding;RNA binding	Pf00009, Pf03143, Pf03144	13628	ENSMUSG00000016349.10	Eef1a2	2	Legionellosis; RNA transport	Translation Factors
High	Master Protein	P35285	Ras-related protein Rab-22A OS=Mus musculus GN=Rab22a PE=1 SV=2	0	1.1992	2.38764	0.0632122	0.0343333	0.179667	0.053	0.04	0.01	0.156	0.122	0.261	6.845	16	2	8	1	1	194	21.8	8.15	22.72	2	cell organization and biogenesis;regulation of biological process;response to stimulus;transport	cytoskeleton;endosome;membrane	catalytic activity;nucleotide binding;protein binding	Pf00009, Pf00025, Pf00071, Pf04670, Pf08477	19334	ENSMUSG00000027519.10	Rab22a	2	Endocytosis
High	Master Protein	Q8R5J9	PRA1 family protein 3 OS=Mus musculus GN=Arl6ip5 PE=1 SV=2	0	1.77831	2.37672	0.0166604	0.0206667	0.107333	0.042	0.01	0.01	0.103	0.081	0.138	31.373	20	4	41	4	1	188	21.5	9.61	125.29	4	regulation of biological process;response to stimulus;transport	cytoplasm;cytoskeleton;endoplasmic reticulum;membrane	protein binding	Pf03208	65106	ENSMUSG00000035199.6	Arl6ip5	6
High	Master Protein	P16125	L-lactate dehydrogenase B chain OS=Mus musculus GN=Ldhb PE=1 SV=2	0	0.758053	2.35369	0.174561	0.203667	1.041	0.212	0.146	0.253	0.873	0.437	1.813	131.695	38	16	159	16	1	334	36.5	6.05	504.33	16	metabolic process	cytoplasm;cytosol;membrane;mitochondrion	catalytic activity;nucleotide binding;protein binding	Pf00056, Pf02866	16832	ENSMUSG00000030246.11	Ldhb	6	Pyruvate metabolism; Metabolic pathways; Cysteine and methionine metabolism; Glycolysis / Gluconeogenesis; Propanoate metabolism; Glucagon signaling pathway	Glycolysis and Gluconeogenesis
High	Master Protein	P62897	Cytochrome c, somatic OS=Mus musculus GN=Cycs PE=1 SV=2	0	1.68356	2.33226	0.0207226	0.0556667	0.280333	0.047	0.058	0.062	0.305	0.213	0.323	31.772	55	6	31	6	1	105	11.6	9.58	94.53	6	cell death;metabolic process;regulation of biological process;transport	cytosol;mitochondrion;nucleus	metal ion binding;protein binding	Pf00034, Pf13442, Pf14495	13063; 672195	ENSMUSG00000058927.5; ENSMUSG00000063694.5	Cycs; Gm10053	6; 19	Herpes simplex infection; Platinum drug resistance; p53 signaling pathway; Amyotrophic lateral sclerosis (ALS); Toxoplasmosis; Metabolic pathways; Small cell lung cancer; Tuberculosis; Hepatitis B; Huntington's disease; Sulfur metabolism; Apoptosis - multiple species; Non-alcoholic fatty liver disease (NAFLD); Parkinson's disease; Legionellosis; Pathways in cancer; Influenza A; Alzheimer's diseas…	Oxidative Damage; Parkinsons Disease Pathway; Apoptosis
High	Master Protein	P70404	Isocitrate dehydrogenase [NAD] subunit gamma 1, mitochondrial OS=Mus musculus GN=Idh3g PE=1 SV=1	0	0.903509	2.31708	0.124879	0.0596667	0.297333	0.062	0.05	0.067	0.242	0.171	0.479	18.326	17	4	15	4	1	393	42.8	9.01	52.73	4	metabolic process;regulation of biological process	mitochondrion	catalytic activity;metal ion binding;nucleotide binding	Pf00180	15929	ENSMUSG00000002010.17	Idh3g	X	Citrate cycle (TCA cycle); Metabolic pathways; Biosynthesis of amino acids; 2-Oxocarboxylic acid metabolism; Carbon metabolism	TCA Cycle
High	Master Protein	P60904	DnaJ homolog subfamily C member 5 OS=Mus musculus GN=Dnajc5 PE=1 SV=1	0	1.18626	2.31259	0.0651245	0.0103333	0.0513333	0.01	0.011	0.01	0.044	0.037	0.073	33.407	21	4	17	4	1	198	22.1	5.07	72.48	4	regulation of biological process	membrane;mitochondrion	protein binding	Pf00226	13002	ENSMUSG00000000826.16	Dnajc5	2	Protein processing in endoplasmic reticulum
High	Master Protein	Q15773	Myeloid leukemia factor 2 OS=Homo sapiens GN=MLF2 PE=1 SV=1	0	0.929135	2.3041	0.117724	0.038	0.187667	0.023	0.043	0.048	0.162	0.104	0.297	11.394	12	2	8	2	1	248	28.1	6.9	23.15	2	defense response;response to stimulus	cytoplasm;membrane;nucleus	protein binding	Pf10248	8079	ENSG00000089693.10	MLF2	12
High	Master Protein	Q96FC7	Phytanoyl-CoA hydroxylase-interacting protein-like OS=Homo sapiens GN=PHYHIPL PE=1 SV=3	0	1.26494	2.29327	0.0543321	0.2	0.980333	0.231	0.192	0.177	1.288	0.629	1.024	22.218	11	3	18	3	1	376	42.5	6.42	66.9	3		cytoplasm;mitochondrion	protein binding	Pf00041	84457	ENSG00000165443.11	PHYHIPL	10
High	Master Protein	Q9CPX6	Ubiquitin-like-conjugating enzyme ATG3 OS=Mus musculus GN=Atg3 PE=1 SV=1	0	1.77961	2.27826	0.0166106	0.107333	0.520667	0.097	0.116	0.109	0.527	0.422	0.613	16.323	15	4	13	4	1	314	35.8	4.72	30.63	4	cell communication;cell organization and biogenesis;metabolic process;regulation of biological process;response to stimulus;transport	cytoplasm;cytosol	catalytic activity;protein binding	Pf03986, Pf03987, Pf10381	67841	ENSMUSG00000022663.3	Atg3	16	Autophagy
High	Master Protein	G3UZJ2	Microtubule-associated protein (Fragment) OS=Mus musculus GN=Map2 PE=1 SV=8	0	1.23545	2.25507	0.0581506	0.0353333	0.168667	0.031	0.034	0.041	0.18	0.105	0.221	69.196	53	10	79	1	1	240	25.6	11.09	253.97	10	cell organization and biogenesis	cytoplasm;cytoskeleton	protein binding	Pf00418, Pf08377		ENSMUSG00000015222.17		1
High	Master Protein	P08708	40S ribosomal protein S17 OS=Homo sapiens GN=RPS17 PE=1 SV=2	0	2.01933	2.24793	0.00956457	0.0226667	0.107667	0.028	0.01	0.03	0.127	0.084	0.112	43.903	40	3	21	3	1	135	15.5	9.85	90.89	3	cell organization and biogenesis;metabolic process;transport	cytosol;membrane;ribosome	RNA binding;structural molecule activity	Pf00833	6218	ENSG00000278229.2; ENSG00000182774.10	RPS17; RPS17L	15; CHR_HSCHR15_5_CTG8	Ribosome	Cytoplasmic Ribosomal Proteins
High	Master Protein	Q8K097	Protein lifeguard 2 OS=Mus musculus GN=Faim2 PE=2 SV=1	0	0.893715	2.2338	0.127728	0.027	0.127	0.018	0.029	0.034	0.086	0.088	0.207	4.982	7	1	4	1	1	317	35.2	6.92	12.45	1	cell death;cell differentiation;regulation of biological process;response to stimulus	endoplasmic reticulum;Golgi;membrane	protein binding	Pf01027	72393	ENSMUSG00000023011.7	Faim2	15
High	Master Protein	Q9DCD0	6-phosphogluconate dehydrogenase, decarboxylating OS=Mus musculus GN=Pgd PE=1 SV=3	0	1.23462	2.22239	0.0582618	0.11	0.513333	0.148	0.091	0.091	0.576	0.307	0.657	43.464	22	9	34	9	1	483	53.2	7.23	99.74	9	metabolic process	cytoplasm;nucleus	catalytic activity;nucleotide binding	Pf00393, Pf03446	110208	ENSMUSG00000028961.15	Pgd	4	Glutathione metabolism; Metabolic pathways; Pentose phosphate pathway; Carbon metabolism	Pentose Phosphate Pathway
High	Master Protein	P60843	Eukaryotic initiation factor 4A-I OS=Mus musculus GN=Eif4a1 PE=1 SV=1	0	1.08619	2.2131	0.0819999	0.089	0.412667	0.06	0.101	0.106	0.451	0.222	0.565	57.354	41	13	50	5	1	406	46.1	5.48	140	13	metabolic process;regulation of biological process	cytoplasm;membrane	catalytic activity;DNA binding;nucleotide binding;protein binding;RNA binding	Pf00270, Pf00271, Pf04851	13681	ENSMUSG00000059796.16	Eif4a1	11	RNA transport	Translation Factors
High	Master Protein	P13595	Neural cell adhesion molecule 1 OS=Mus musculus GN=Ncam1 PE=1 SV=3	0	0.702432	2.1867	0.198412	0.038	0.173	0.031	0.039	0.044	0.142	0.068	0.309	171.002	31	22	193	4	1	1115	119.4	4.83	715.88	22	cell organization and biogenesis;regulation of biological process;response to stimulus	cell surface;cytosol;membrane	protein binding	Pf00041, Pf00047, Pf07654, Pf07679, Pf08205, Pf13895, Pf13927	17967		Ncam1	9	Cell adhesion molecules (CAMs); Prion diseases
High	Master Protein	P23818	Glutamate receptor 1 OS=Mus musculus GN=Gria1 PE=1 SV=1	0	1.74636	2.17378	0.0179325	0.0553333	0.249667	0.047	0.06	0.059	0.219	0.225	0.305	27.419	10	7	29	4	1	907	101.5	7.69	82.36	7	cell communication;metabolic process;regulation of biological process;response to stimulus;transport	cell surface;cytosol;endoplasmic reticulum;endosome;membrane	protein binding;receptor activity;signal transducer activity;transporter activity	Pf00060, Pf00497, Pf01094, Pf10613	14799	ENSMUSG00000020524.16	Gria1	11	Retrograde endocannabinoid signaling; Dopaminergic synapse; Amyotrophic lateral sclerosis (ALS); Long-term potentiation; Amphetamine addiction; Glutamatergic synapse; Long-term depression; cAMP signaling pathway; Nicotine addiction; Circadian entrainment; Neuroactive ligand-receptor interaction	Hypothetical Network for Drug Addiction
High	Master Protein	Q6R891	Neurabin-2 OS=Mus musculus GN=Ppp1r9b PE=1 SV=1	0.003	2.34527	2.15687	0.00451577	0.0616667	0.275	0.043	0.086	0.056	0.242	0.26	0.323	3.363	2	1	3	1	1	817	89.5	4.92	9.04	1	cell differentiation;cell organization and biogenesis;cellular component movement;development;metabolic process;regulation of biological process;response to stimulus;transport	cytoplasm;cytoskeleton;membrane;nucleus	catalytic activity;enzyme regulator activity;protein binding;transporter activity	Pf00595, Pf01496, Pf04111, Pf04156, Pf05557, Pf07106, Pf07888	217124	ENSMUSG00000038976.12	Ppp1r9b	11
High	Master Protein	Q2NL51	Glycogen synthase kinase-3 alpha OS=Mus musculus GN=Gsk3a PE=1 SV=2	0	1.4249	2.14684	0.0375921	0.119	0.527	0.14	0.106	0.111	0.614	0.36	0.607	18.699	7	3	14	2	1	490	51.6	8.81	43.11	3	cellular component movement;metabolic process;regulation of biological process;response to stimulus	cytoplasm;mitochondrion	catalytic activity;nucleotide binding;protein binding	Pf00069, Pf01636, Pf07714, Pf14531	606496	ENSMUSG00000057177.12	Gsk3a	7	Dopaminergic synapse; Chemokine signaling pathway; Non-alcoholic fatty liver disease (NAFLD)	IL-3 Signaling Pathway; IL-5 Signaling Pathway; Chemokine signaling pathway; Glycogen Metabolism
High	Master Protein	Q8K183	Pyridoxal kinase OS=Mus musculus GN=Pdxk PE=1 SV=1	0	1.32733	2.14362	0.0470618	0.207	0.914667	0.219	0.149	0.253	0.953	0.609	1.182	31.784	24	7	26	7	1	312	35	6.29	97.99	7	cell proliferation;metabolic process;regulation of biological process	cytoplasm;cytosol;nucleus	catalytic activity;metal ion binding;nucleotide binding;protein binding	Pf00294, Pf08543	216134	ENSMUSG00000032788.15	Pdxk	10	Metabolic pathways; Vitamin B6 metabolism
High	Master Protein	Q3THK7	GMP synthase [glutamine-hydrolyzing] OS=Mus musculus GN=Gmps PE=1 SV=2	0	0.870631	2.13867	0.1347	0.0933333	0.411	0.077	0.099	0.104	0.387	0.198	0.648	76.99	33	14	52	14	1	693	76.7	6.73	150.08	14	metabolic process	cytoplasm;cytosol	catalytic activity;nucleotide binding	Pf00117, Pf00733, Pf00958, Pf01171, Pf02540, Pf03054, Pf06508, Pf07722	229363	ENSMUSG00000027823.9	Gmps	3	Metabolic pathways; Purine metabolism; Drug metabolism - other enzymes	Purine metabolism
High	Master Protein	Q15185	Prostaglandin E synthase 3 OS=Homo sapiens GN=PTGES3 PE=1 SV=1	0	0.935876	2.1263	0.115911	0.207667	0.906667	0.128	0.145	0.35	0.739	0.542	1.439	6.576	13	2	10	2	1	160	18.7	4.54	25.56	2	cell organization and biogenesis;metabolic process;regulation of biological process;response to stimulus	cytoplasm;cytosol;nucleus	catalytic activity;protein binding	Pf04969	10728	ENSG00000110958.15	PTGES3	12	Arachidonic acid metabolism; Metabolic pathways	Aryl Hydrocarbon Receptor Pathway
High	Master Protein	Q8CI94	Glycogen phosphorylase, brain form OS=Mus musculus GN=Pygb PE=1 SV=3	0	0.964023	2.09709	0.108637	0.111333	0.476333	0.112	0.102	0.12	0.457	0.259	0.713	269.482	47	37	252	30	1	843	96.7	6.73	864.44	37	metabolic process	cytoplasm;membrane	catalytic activity;protein binding	Pf00343	110078	ENSMUSG00000033059.7	Pygb	2	Insulin signaling pathway; Metabolic pathways; Insulin resistance; Starch and sucrose metabolism; Glucagon signaling pathway	Glycogen Metabolism
High	Master Protein	P59190	Ras-related protein Rab-15 OS=Homo sapiens GN=RAB15 PE=1 SV=1	0	1.08925	2.09642	0.0814231	0.0566667	0.242333	0.051	0.061	0.058	0.208	0.166	0.353	26.121	22	4	66	2	1	212	24.4	5.71	213.97	4	regulation of biological process;response to stimulus;transport	cytoplasm;membrane	catalytic activity;nucleotide binding;protein binding	Pf00025, Pf00071, Pf00735, Pf01926, Pf04670, Pf08477, Pf13212	376267	ENSG00000139998.14	RAB15	14
High	Master Protein	P58021	Transmembrane 9 superfamily member 2 OS=Mus musculus GN=Tm9sf2 PE=1 SV=1	0	1.1172	2.09637	0.076348	0.0506667	0.216667	0.046	0.053	0.053	0.213	0.134	0.303	7.995	3	2	9	2	1	662	75.3	7.43	26.22	2	transport	endosome;membrane		Pf02990, Pf07690	68059	ENSMUSG00000025544.13	Tm9sf2	14
High	Master Protein	Q8BK30	NADH dehydrogenase [ubiquinone] flavoprotein 3, mitochondrial OS=Mus musculus GN=Ndufv3 PE=1 SV=1	0	1.52374	2.09311	0.0299407	0.01	0.0426667	0.01	0.01	0.01	0.039	0.035	0.054	9.294	16	1	7	1	1	104	11.8	9.35	29.81	1	metabolic process;transport	membrane;mitochondrion	RNA binding		78330	ENSMUSG00000024038.16	Ndufv3	17	Metabolic pathways; Huntington's disease; Non-alcoholic fatty liver disease (NAFLD); Oxidative phosphorylation; Parkinson's disease; Alzheimer's disease	Oxidative phosphorylation; Electron Transport Chain
High	Master Protein	Q14240	Eukaryotic initiation factor 4A-II OS=Homo sapiens GN=EIF4A2 PE=1 SV=2	0	1.41124	2.08951	0.0387939	0.069	0.293667	0.07	0.064	0.073	0.322	0.204	0.355	51.468	35	12	41	4	1	407	46.4	5.48	128.22	12	metabolic process;regulation of biological process	cytosol	catalytic activity;DNA binding;nucleotide binding;protein binding;RNA binding	Pf00270, Pf00271, Pf04851	1974	ENSG00000156976.16	EIF4A2	3	RNA transport	Translation Factors
High	Master Protein	F7D3W5	cGMP-dependent 3',5'-cyclic phosphodiesterase OS=Mus musculus GN=Pde2a PE=1 SV=1	0	0.898484	2.07471	0.126333	0.0846667	0.356667	0.126	0.068	0.06	0.328	0.183	0.559	54.82	16	10	45	10	1	961	107.6	5.43	142.8	10	regulation of biological process;response to stimulus		catalytic activity;metal ion binding;protein binding	Pf00233, Pf01590, Pf13185, Pf13492		ENSMUSG00000030653.17		7
High	Master Protein	P47809	Dual specificity mitogen-activated protein kinase kinase 4 OS=Mus musculus GN=Map2k4 PE=1 SV=2	0	0.872322	2.05544	0.134177	0.0893333	0.371333	0.09	0.076	0.102	0.353	0.181	0.58	32.752	21	6	28	6	1	397	44.1	8.07	73.07	6	cell death;cell growth;metabolic process;regulation of biological process;response to stimulus	cytoplasm;cytosol;nucleus	catalytic activity;nucleotide binding;protein binding	Pf00069, Pf07714, Pf14531	26398	ENSMUSG00000033352.11	Map2k4	11	ErbB signaling pathway; Chagas disease (American trypanosomiasis); MAPK signaling pathway; TNF signaling pathway; Epstein-Barr virus infection; Hepatitis B; HTLV-I infection; Toll-like receptor signaling pathway; Influenza A; GnRH signaling pathway; Fc epsilon RI signaling pathway	Oxidative Damage; FAS pathway and Stress induction of HSP regulation; IL-6 signaling Pathway; MAPK Cascade; MicroRNAs in Cardiomyocyte Hypertrophy; Apoptosis; MAPK signaling pathway; p38 MAPK Signaling Pathway; Insulin Signaling
High	Master Protein	E9PYH2	Cytosolic acyl coenzyme A thioester hydrolase OS=Mus musculus GN=Acot7 PE=1 SV=1	0	1.19603	2.05078	0.0636752	0.214	0.886667	0.224	0.192	0.226	1.085	0.529	1.046	144.019	37	11	117	11	1	384	42.8	8.68	428.58	11	metabolic process	cytoplasm;cytosol	catalytic activity;protein binding	Pf03061	70025	ENSMUSG00000028937.14	Acot7	4
High	Master Protein	P17156	Heat shock-related 70 kDa protein 2 OS=Mus musculus GN=Hspa2 PE=1 SV=2	0	2.15935	2.05063	0.0069287	0.0583333	0.241667	0.06	0.055	0.06	0.242	0.214	0.269	101.147	27	14	92	6	1	633	69.6	5.67	328.61	14	cell differentiation;cell organization and biogenesis;metabolic process;regulation of biological process;response to stimulus	cell surface;cytoplasm;cytoskeleton;cytosol;membrane;mitochondrion;nucleus	nucleotide binding;protein binding	Pf00012, Pf06723	15512	ENSMUSG00000059970.7	Hspa2	12	Endocytosis; MAPK signaling pathway; Toxoplasmosis; Epstein-Barr virus infection; Spliceosome; Legionellosis; Influenza A; Antigen processing and presentation; Protein processing in endoplasmic reticulum; Estrogen signaling pathway; Measles; Longevity regulating pathway - multiple species
High	Master Protein	B1AUX2	Host cell factor 1 OS=Mus musculus GN=Hcfc1 PE=1 SV=1	0	1.0911	2.04905	0.081078	0.0843333	0.349	0.102	0.089	0.062	0.295	0.242	0.51	5.705	2	2	5	2	1	2090	214.9	6.89	14.21	2	cell organization and biogenesis;metabolic process;regulation of biological process	cytoplasm;membrane;nucleus	catalytic activity;protein binding	Pf01344, Pf13415, Pf13418, Pf13854, Pf13964	15161	ENSMUSG00000031386.14	Hcfc1	X		PluriNetWork; Mitochondrial Gene Expression
High	Master Protein	Q5PR73	GTP-binding protein Di-Ras2 OS=Mus musculus GN=Diras2 PE=1 SV=1	0	0.741819	2.03574	0.181209	0.103	0.422333	0.099	0.083	0.127	0.344	0.195	0.728	41.665	29	6	48	6	1	199	22.5	8.76	123.81	6	regulation of biological process;response to stimulus	membrane	catalytic activity;nucleotide binding	Pf00071, Pf08477	68203	ENSMUSG00000047842.6	Diras2	13
High	Master Protein	Q9NRW1	Ras-related protein Rab-6B OS=Homo sapiens GN=RAB6B PE=1 SV=1	0	1.68926	2.03242	0.0204523	0.044	0.18	0.041	0.048	0.043	0.195	0.14	0.205	69.992	47	8	99	3	1	208	23.4	5.53	309.58	8	regulation of biological process;response to stimulus;transport	cytosol;Golgi;membrane	catalytic activity;nucleotide binding;protein binding	Pf00025, Pf00071, Pf02421, Pf04670, Pf08477	51560	ENSG00000154917.10	RAB6B	3
High	Master Protein	P17183	Gamma-enolase OS=Mus musculus GN=Eno2 PE=1 SV=2	0	0.717867	2.02483	0.191484	0.216	0.879	0.183	0.17	0.295	0.728	0.375	1.534	247.773	65	21	263	6	1	434	47.3	5.11	1020.8	21	metabolic process	cell surface;cytoplasm;membrane	catalytic activity;metal ion binding;protein binding	Pf00113, Pf03952, Pf13378	13807	ENSMUSG00000004267.16	Eno2	6	RNA degradation; Metabolic pathways; Biosynthesis of amino acids; Glycolysis / Gluconeogenesis; HIF-1 signaling pathway; Carbon metabolism	Glycolysis and Gluconeogenesis
High	Master Protein	P56564	Excitatory amino acid transporter 1 OS=Mus musculus GN=Slc1a3 PE=1 SV=2	0	1.06867	2.01763	0.0853754	0.0203333	0.0823333	0.015	0.025	0.021	0.087	0.046	0.114	49.051	13	4	49	2	1	543	59.6	8.4	213.19	4	cell organization and biogenesis;metabolic process;regulation of biological process;response to stimulus;transport	cell surface;membrane	metal ion binding;protein binding;transporter activity	Pf00375	20512	ENSMUSG00000005360.14	Slc1a3	15	Glutamatergic synapse
High	Master Protein	P14824	Annexin A6 OS=Mus musculus GN=Anxa6 PE=1 SV=3	0	0.880275	2.00977	0.131742	0.0613333	0.247	0.053	0.072	0.059	0.197	0.149	0.395	12.995	7	4	11	4	1	673	75.8	5.5	24.67	4	cell organization and biogenesis;cellular homeostasis;regulation of biological process;response to stimulus;transport	cytoplasm;cytosol;membrane;mitochondrion;nucleus	metal ion binding;nucleotide binding;protein binding;transporter activity	Pf00191	11749	ENSMUSG00000018340.13	Anxa6	11		Calcium Regulation in the Cardiac Cell; Prostaglandin Synthesis and Regulation
High	Master Protein	A0A1B0GSG5	Ribonuclease inhibitor OS=Mus musculus GN=Rnh1 PE=1 SV=1	0	1.18352	2.00613	0.0655357	0.0783333	0.314667	0.086	0.063	0.086	0.31	0.205	0.429	22.289	12	4	16	4	1	492	53.9	5.01	58.43	4	regulation of biological process	cytoplasm;cytosol	enzyme regulator activity;protein binding		107702	ENSMUSG00000038650.15	Rnh1	7
High	Master Protein	Q8R5C5	Beta-centractin OS=Mus musculus GN=Actr1b PE=1 SV=1	0	1.21926	2.00493	0.0603593	0.0486667	0.195333	0.045	0.051	0.05	0.191	0.132	0.263	50.897	39	8	38	3	1	376	42.3	6.4	115.91	8		cytoplasm;cytoskeleton;membrane	nucleotide binding	Pf00022	226977	ENSMUSG00000037351.9	Actr1b	1
High	Master Protein	P63101	14-3-3 protein zeta/delta OS=Mus musculus GN=Ywhaz PE=1 SV=1	0	0.832522	1.99703	0.147054	0.081	0.323333	0.075	0.059	0.109	0.279	0.166	0.525	94.202	36	10	107	8	1	245	27.8	4.79	351.43	10	cell organization and biogenesis;regulation of biological process;response to stimulus;transport	cytoplasm;cytosol;membrane;mitochondrion;nucleus	protein binding;RNA binding	Pf00244	22631	ENSMUSG00000022285.16	Ywhaz	15	Epstein-Barr virus infection; Hippo signaling pathway; Hepatitis B; Oocyte meiosis; Cell cycle; PI3K-Akt signaling pathway; Viral carcinogenesis	Calcium Regulation in the Cardiac Cell; Myometrial Relaxation and Contraction Pathways; TNF-alpha NF-kB Signaling Pathway; Alpha6-Beta4 Integrin Signaling Pathway; IL-3 Signaling Pathway; IL-5 Signaling Pathway
High	Master Protein	P18760	Cofilin-1 OS=Mus musculus GN=Cfl1 PE=1 SV=3	0	0.754999	1.99599	0.175793	0.09	0.359	0.071	0.086	0.113	0.252	0.205	0.62	85.738	46	8	78	6	1	166	18.5	8.09	286.06	8	cell organization and biogenesis;cellular component movement;metabolic process;regulation of biological process;response to stimulus;transport	cytoplasm;cytoskeleton;cytosol;extracellular;membrane;nucleus	protein binding	Pf00241	12631	ENSMUSG00000056201.7	Cfl1	19	Regulation of actin cytoskeleton; Axon guidance; Pertussis; Fc gamma R-mediated phagocytosis	G13 Signaling Pathway; Regulation of Actin Cytoskeleton
High	Master Protein	P54071	Isocitrate dehydrogenase [NADP], mitochondrial OS=Mus musculus GN=Idh2 PE=1 SV=3	0	0.710186	1.98626	0.194901	0.114333	0.453	0.102	0.095	0.146	0.335	0.223	0.801	34.215	16	6	30	6	1	452	50.9	8.69	100.14	6	metabolic process;regulation of biological process	cytosol;membrane;mitochondrion	catalytic activity;metal ion binding;nucleotide binding	Pf00180	269951	ENSMUSG00000030541.16	Idh2	7	Glutathione metabolism; Citrate cycle (TCA cycle); Metabolic pathways; Biosynthesis of amino acids; 2-Oxocarboxylic acid metabolism; Carbon metabolism; Peroxisome	TCA Cycle
High	Master Protein	P63318	Protein kinase C gamma type OS=Mus musculus GN=Prkcg PE=1 SV=1	0	0.882969	1.9793	0.130927	0.0643333	0.253667	0.065	0.049	0.079	0.206	0.151	0.404	93.342	25	13	88	12	1	697	78.3	7.46	299.29	13	cell communication;metabolic process;regulation of biological process;response to stimulus	cytoplasm;cytosol;membrane;nucleus	catalytic activity;metal ion binding;nucleotide binding;protein binding	Pf00069, Pf00130, Pf00168, Pf00433, Pf07714	18752	ENSMUSG00000078816.9; ENSMUSG00000097449.8	Prkcg	7; CHR_MG4151_PATCH	Oxytocin signaling pathway; ErbB signaling pathway; Leukocyte transendothelial migration; mTOR signaling pathway; Morphine addiction; Wnt signaling pathway; Cholinergic synapse; Retrograde endocannabinoid signaling; MAPK signaling pathway; Pancreatic secretion; MicroRNAs in cancer; Dopaminergic synapse; Ras signaling pathway; GABAergic synapse; African trypanosomiasis; VEGF signaling pathway; Foc…	PluriNetWork; Calcium Regulation in the Cardiac Cell; Wnt Signaling Pathway; G Protein Signaling Pathways; Wnt Signaling Pathway and Pluripotency; MAPK signaling pathway; Myometrial Relaxation and Contraction Pathways
High	Master Protein	Q9CQJ8	NADH dehydrogenase [ubiquinone] 1 beta subcomplex subunit 9 OS=Mus musculus GN=Ndufb9 PE=1 SV=3	0	1.74571	1.97755	0.0179595	0.0863333	0.34	0.074	0.072	0.113	0.347	0.265	0.408	20.551	26	4	15	4	1	179	22	7.8	53.34	4	cell organization and biogenesis;metabolic process;transport	membrane;mitochondrion		Pf05347, Pf13232, Pf13233	66218	ENSMUSG00000022354.3	Ndufb9	15	Metabolic pathways; Huntington's disease; Non-alcoholic fatty liver disease (NAFLD); Oxidative phosphorylation; Parkinson's disease; Alzheimer's disease	Electron Transport Chain; Oxidative phosphorylation
High	Master Protein	P49615	Cyclin-dependent-like kinase 5 OS=Mus musculus GN=Cdk5 PE=1 SV=1	0	0.947721	1.97621	0.112792	0.0356667	0.140333	0.036	0.036	0.035	0.126	0.082	0.213	12.525	7	2	13	1	1	292	33.3	7.66	31.69	2	cell communication;cell death;cell differentiation;cell division;cell organization and biogenesis;cellular component movement;metabolic process;regulation of biological process;response to stimulus;transport	cytoplasm;cytoskeleton;cytosol;membrane;nucleus	catalytic activity;nucleotide binding;protein binding	Pf00069, Pf07714	12568	ENSMUSG00000028969.10	Cdk5	5	Axon guidance; Cocaine addiction; Alzheimer's disease	miRNA regulation of DNA Damage Response; IL-6 signaling Pathway; Alzheimers Disease
High	Master Protein	O88342	WD repeat-containing protein 1 OS=Mus musculus GN=Wdr1 PE=1 SV=3	0	1.34184	1.97518	0.0455155	0.171	0.672333	0.204	0.16	0.149	0.895	0.517	0.605	62.673	25	13	64	13	1	606	66.4	6.6	170.13	13	cell differentiation;cell organization and biogenesis;cellular component movement;metabolic process;regulation of biological process	cytoplasm;cytoskeleton;cytosol	protein binding	Pf00400, Pf04762, Pf08662, Pf14783	22388	ENSMUSG00000005103.12	Wdr1	5		Hypertrophy Model
High	Master Protein	Q5M8N0	CB1 cannabinoid receptor-interacting protein 1 OS=Mus musculus GN=Cnrip1 PE=1 SV=1	0	1.12844	1.96032	0.0743983	0.043	0.167333	0.025	0.044	0.06	0.182	0.095	0.225	14.506	37	3	7	3	1	164	18.6	7.96	23.67	3				Pf15043	380686	ENSMUSG00000044629.5	Cnrip1	11
High	Master Protein	P49802	Regulator of G-protein signaling 7 OS=Homo sapiens GN=RGS7 PE=1 SV=3	0	1.4135	1.9517	0.0385924	0.081	0.313333	0.116	0.065	0.062	0.331	0.213	0.396	37.969	17	6	35	4	1	495	57.6	8.21	112.77	6	metabolic process;regulation of biological process;response to stimulus	cytoplasm;cytosol;membrane	enzyme regulator activity;protein binding;signal transducer activity	Pf00610, Pf00615, Pf00631	6000		RGS7	1		Calcium Regulation in the Cardiac Cell; Myometrial Relaxation and Contraction Pathways
High	Master Protein	O89053	Coronin-1A OS=Mus musculus GN=Coro1a PE=1 SV=5	0	0.698711	1.95001	0.200119	0.107667	0.416	0.109	0.106	0.108	0.342	0.177	0.729	24.588	12	4	17	4	1	461	51	6.48	53.01	4	cell organization and biogenesis;cellular component movement;regulation of biological process;response to stimulus;transport	cytoplasm;cytoskeleton;cytosol;endosome;membrane	protein binding;RNA binding	Pf00400, Pf03980, Pf08953, Pf08954	12721	ENSMUSG00000030707.15	Coro1a	7	Tuberculosis; Phagosome
High	Master Protein	Q9DB20	ATP synthase subunit O, mitochondrial OS=Mus musculus GN=Atp5o PE=1 SV=1	0	1.58783	1.94514	0.0258329	0.0223333	0.086	0.023	0.024	0.02	0.085	0.068	0.105	71.381	42	8	84	8	1	213	23.3	9.99	282.14	8	metabolic process;transport	membrane;mitochondrion;nucleus	catalytic activity;protein binding;transporter activity	Pf00213	28080; 102641678	ENSMUSG00000022956.10	Atp5o; LOC100047429; LOC102641678	16; 3	Metabolic pathways; Huntington's disease; Oxidative phosphorylation; Parkinson's disease; Alzheimer's disease	Oxidative phosphorylation; Electron Transport Chain
High	Master Protein	P51830	Adenylate cyclase type 9 OS=Mus musculus GN=Adcy9 PE=1 SV=1	0	0.888021	1.94132	0.129413	0.046	0.176667	0.043	0.04	0.055	0.198	0.077	0.255	24.385	6	5	9	5	1	1353	150.9	7.21	26.15	5	metabolic process;regulation of biological process;response to stimulus	membrane	catalytic activity;metal ion binding;nucleotide binding	Pf00211	11515	ENSMUSG00000005580.11	Adcy9	16	Oxytocin signaling pathway; Morphine addiction; Cholinergic synapse; Phospholipase D signaling pathway; Retrograde endocannabinoid signaling; Pancreatic secretion; Progesterone-mediated oocyte maturation; GABAergic synapse; Regulation of lipolysis in adipocytes; Ovarian steroidogenesis; Chemokine signaling pathway; Endocrine and other factor-regulated calcium reabsorption; Platelet activation; Me…	Chemokine signaling pathway; Calcium Regulation in the Cardiac Cell; G Protein Signaling Pathways; Purine metabolism; Myometrial Relaxation and Contraction Pathways
High	Master Protein	P62826	GTP-binding nuclear protein Ran OS=Homo sapiens GN=RAN PE=1 SV=3	0	0.778674	1.92478	0.166466	0.0623333	0.236667	0.055	0.058	0.074	0.166	0.144	0.4	22.382	15	3	13	3	1	216	24.4	7.49	35.57	3	cell division;cell organization and biogenesis;metabolic process;regulation of biological process;response to stimulus;transport	chromosome;cytoplasm;cytosol;endosome;membrane;nucleus	catalytic activity;metal ion binding;nucleotide binding;protein binding;RNA binding;transporter activity	Pf00025, Pf00071, Pf08477	5901	ENSG00000132341.11	RAN	12	Epstein-Barr virus infection; Ribosome biogenesis in eukaryotes; HTLV-I infection; RNA transport	miRNA Biogenesis; Androgen receptor signaling pathway
High	Master Protein	O95563	Mitochondrial pyruvate carrier 2 OS=Homo sapiens GN=MPC2 PE=1 SV=1	0.001	1.31431	1.91409	0.0484937	0.0533333	0.201	0.046	0.048	0.066	0.199	0.141	0.263	4.171	14	2	7	2	1	127	14.3	10.43	17.4	2	regulation of biological process;transport	membrane;mitochondrion;nucleus	transporter activity	Pf03650	25874	ENSG00000143158.10	MPC2	1		Glycolysis and Gluconeogenesis
High	Master Protein	Q64133	Amine oxidase [flavin-containing] A OS=Mus musculus GN=Maoa PE=1 SV=3	0	1.20785	1.9132	0.0619662	0.0456667	0.172	0.043	0.046	0.048	0.161	0.121	0.234	40.201	16	8	52	7	1	526	59.6	7.81	166.37	8	metabolic process;transport	membrane;mitochondrion	catalytic activity;nucleotide binding;protein binding	Pf00070, Pf00890, Pf01266, Pf01494, Pf01593, Pf01946, Pf02254, Pf03486, Pf07992, Pf12831, Pf13450	17161	ENSMUSG00000025037.6	Maoa	X	Histidine metabolism; Arginine and proline metabolism; Tryptophan metabolism; Dopaminergic synapse; Drug metabolism - cytochrome P450; Metabolic pathways; Amphetamine addiction; Glycine, serine and threonine metabolism; Cocaine addiction; Alcoholism; Phenylalanine metabolism; Tyrosine metabolism; Serotonergic synapse	SIDS Susceptibility Pathways; Oxidative Stress; Biogenic Amine Synthesis
High	Master Protein	Q8C483	Serine--tRNA ligase, cytoplasmic OS=Mus musculus GN=Sars PE=1 SV=1	0	1.45343	1.90454	0.0352019	0.109333	0.409333	0.13	0.109	0.089	0.441	0.291	0.496	32.388	17	6	16	6	1	536	61.1	7.43	42.71	6	metabolic process;regulation of biological process	cytoplasm;cytosol;mitochondrion;nucleus	catalytic activity;DNA binding;nucleotide binding;protein binding	Pf00587, Pf02403	20226	ENSMUSG00000068739.13	Sars	3		Selenium metabolism/Selenoproteins
High	Master Protein	P13707	Glycerol-3-phosphate dehydrogenase [NAD(+)], cytoplasmic OS=Mus musculus GN=Gpd1 PE=1 SV=3	0	0.934483	1.90315	0.116283	0.137333	0.513667	0.145	0.108	0.159	0.523	0.263	0.755	33.945	33	8	29	7	1	349	37.5	7.17	104.7	8	metabolic process;regulation of biological process;response to stimulus;transport	cytoplasm;cytosol;mitochondrion	catalytic activity;nucleotide binding;protein binding	Pf01210, Pf07479	14555	ENSMUSG00000023019.12	Gpd1	15	Glycerophospholipid metabolism	Triacylglyceride Synthesis
High	Master Protein	Q8CHP8	Glycerol-3-phosphate phosphatase OS=Mus musculus GN=Pgp PE=1 SV=1	0	1.21403	1.9014	0.0610901	0.193	0.721	0.194	0.156	0.229	0.804	0.447	0.912	36.964	21	6	46	6	1	321	34.5	5.35	134.24	6	metabolic process;regulation of biological process	cytosol	catalytic activity;metal ion binding	Pf00702, Pf13242, Pf13344	67078	ENSMUSG00000043445.6	Pgp	17	Metabolic pathways; Carbon metabolism; Glyoxylate and dicarboxylate metabolism
High	Master Protein	Q02053	Ubiquitin-like modifier-activating enzyme 1 OS=Mus musculus GN=Uba1 PE=1 SV=1	0	1.09646	1.90028	0.0800822	0.189667	0.708	0.216	0.211	0.142	1.019	0.49	0.615	209.455	35	28	147	28	1	1058	117.7	5.66	480.69	28	metabolic process;response to stimulus	cytoplasm;cytosol;membrane;mitochondrion;nucleus	catalytic activity;nucleotide binding;protein binding;RNA binding	Pf00899, Pf02134, Pf09358, Pf10585	22201	ENSMUSG00000001924.15	Uba1	X	Ubiquitin mediated proteolysis; Parkinson's disease	Parkinsons Disease Pathway; Proteasome Degradation
High	Master Protein	E9QL80	Acyl-CoA:lysophosphatidylglycerol acyltransferase 1 OS=Mus musculus GN=Lpgat1 PE=1 SV=1	0	1.28386	1.88559	0.0520165	0.047	0.173667	0.044	0.043	0.054	0.175	0.12	0.226	30.045	18	6	38	6	1	409	47	9.03	109.86	6	metabolic process;regulation of biological process	cytoplasm;endoplasmic reticulum;membrane	catalytic activity	Pf01553	226856	ENSMUSG00000026623.16	Lpgat1	1
High	Master Protein	Q6PER3	Microtubule-associated protein RP/EB family member 3 OS=Mus musculus GN=Mapre3 PE=1 SV=1	0	1.0601	1.88153	0.0870758	0.0803333	0.296	0.1	0.065	0.076	0.321	0.165	0.402	21.816	20	5	24	4	1	281	31.9	5.54	65.99	5	cell division;regulation of biological process	cytoplasm;cytoskeleton	protein binding	Pf00307, Pf03271	100732	ENSMUSG00000029166.14	Mapre3	5
High	Master Protein	Q64332	Synapsin-2 OS=Mus musculus GN=Syn2 PE=1 SV=2	0	1.06946	1.86607	0.0852196	0.094	0.342667	0.101	0.088	0.093	0.353	0.203	0.472	192.05	39	18	195	14	1	586	63.3	8.43	672.08	18	transport	membrane	catalytic activity;nucleotide binding;protein binding	Pf02078, Pf02750, Pf10581	20965	ENSMUSG00000009394.13	Syn2	6
High	Master Protein	O54991	Contactin-associated protein 1 OS=Mus musculus GN=Cntnap1 PE=1 SV=2	0	1.60082	1.86014	0.0250713	0.046	0.167	0.045	0.045	0.048	0.167	0.133	0.201	44.141	10	10	37	10	1	1385	156.2	7.06	88.3	10	cell organization and biogenesis	membrane	protein binding	Pf00054, Pf00147, Pf00754, Pf02210	53321	ENSMUSG00000017167.6	Cntnap1	11	Cell adhesion molecules (CAMs)
High	Master Protein	Q9CZU6	Citrate synthase, mitochondrial OS=Mus musculus GN=Cs PE=1 SV=1	0	0.970328	1.85514	0.107071	0.0933333	0.337667	0.104	0.078	0.098	0.326	0.192	0.495	26.102	12	6	40	6	1	464	51.7	8.57	104.92	6	metabolic process	mitochondrion;nucleus;organelle lumen	catalytic activity;RNA binding	Pf00285	12974	ENSMUSG00000005683.8	Cs	10	Citrate cycle (TCA cycle); Metabolic pathways; Biosynthesis of amino acids; 2-Oxocarboxylic acid metabolism; Carbon metabolism; Glyoxylate and dicarboxylate metabolism	TCA Cycle
High	Master Protein	P36916	Guanine nucleotide-binding protein-like 1 OS=Mus musculus GN=Gnl1 PE=1 SV=4	0	0.549038	1.85359	0.282463	0.109667	0.396333	0.101	0.111	0.117	0.234	0.167	0.788	8.007	6	3	3	3	1	607	68.7	5.68	7.75	3	response to stimulus	nucleus	catalytic activity;nucleotide binding	Pf01926, Pf02421	14670	ENSMUSG00000024429.9	Gnl1	17
High	Master Protein	O54983	Ketimine reductase mu-crystallin OS=Mus musculus GN=Crym PE=1 SV=1	0	0.757546	1.85148	0.174765	0.145667	0.525667	0.168	0.113	0.156	0.466	0.24	0.871	107.4	39	11	124	11	1	313	33.5	5.67	380.3	11	metabolic process;regulation of biological process;transport	cytoplasm;cytosol;mitochondrion;nucleus	catalytic activity;nucleotide binding;protein binding	Pf01488, Pf02423, Pf03446	12971	ENSMUSG00000030905.5	Crym	7
High	Master Protein	O55106	Striatin OS=Mus musculus GN=Strn PE=1 SV=2	0	1.80061	1.84461	0.0158268	0.0473333	0.17	0.01	0.07	0.062	0.196	0.124	0.19	21.48	9	5	20	4	1	780	85.9	5.27	63.05	5	cell organization and biogenesis;regulation of biological process;response to stimulus	cytoplasm;membrane	protein binding	Pf00400, Pf08232	268980	ENSMUSG00000024077.15	Strn	17
High	Master Protein	P10253	Lysosomal alpha-glucosidase OS=Homo sapiens GN=GAA PE=1 SV=4	0	1.67261	1.84427	0.0212517	0.079	0.283667	0.091	0.073	0.073	0.337	0.225	0.289	5.7	2	1	5	1	1	952	105.3	6	14.94	1	cell organization and biogenesis;cellular homeostasis;metabolic process;regulation of biological process;response to stimulus;transport	membrane;organelle lumen;vacuole	catalytic activity	Pf00088, Pf01055, Pf13802	2548	ENSG00000171298.12	GAA	17	Lysosome; Galactose metabolism; Starch and sucrose metabolism; Metabolic pathways
High	Master Protein	Q9QYG0	Protein NDRG2 OS=Mus musculus GN=Ndrg2 PE=1 SV=1	0	0.833046	1.84203	0.146877	0.139	0.498333	0.143	0.122	0.152	0.435	0.266	0.794	59.387	32	8	48	8	1	371	40.8	5.4	155.11	8	cell differentiation;development;regulation of biological process;response to stimulus	cytoplasm;Golgi;nucleus		Pf00561, Pf03096, Pf12697	29811	ENSMUSG00000004558.14	Ndrg2	14
High	Master Protein	A0A0R4J2C2	Synaptotagmin II OS=Mus musculus GN=Syt2 PE=1 SV=1	0	1.76655	1.84093	0.0171177	0.0303333	0.108667	0.027	0.031	0.033	0.11	0.089	0.127	128.808	36	13	173	8	1	422	47.2	7.99	571.43	13	cell differentiation;cell organization and biogenesis;regulation of biological process;transport	cytoplasm;membrane	metal ion binding;protein binding	Pf00168	20980	ENSMUSG00000026452.15	Syt2	1
High	Master Protein	P68510	14-3-3 protein eta OS=Mus musculus GN=Ywhah PE=1 SV=2	0	0.728889	1.83808	0.186686	0.0973333	0.348	0.101	0.083	0.108	0.287	0.165	0.592	55.321	32	8	63	5	1	246	28.2	4.89	179.87	8	cell organization and biogenesis;metabolic process;regulation of biological process;response to stimulus;transport	cytoplasm;cytosol;membrane	protein binding	Pf00244	22629	ENSMUSG00000018965.11	Ywhah	5	Epstein-Barr virus infection; Hippo signaling pathway; Oocyte meiosis; Cell cycle; PI3K-Akt signaling pathway; Viral carcinogenesis	Alpha6-Beta4 Integrin Signaling Pathway; TNF-alpha NF-kB Signaling Pathway; Calcium Regulation in the Cardiac Cell; Myometrial Relaxation and Contraction Pathways
High	Master Protein	Q922E4	Ethanolamine-phosphate cytidylyltransferase OS=Mus musculus GN=Pcyt2 PE=1 SV=1	0	1.07488	1.83277	0.0841634	0.144667	0.515333	0.171	0.122	0.141	0.606	0.284	0.656	14.532	7	2	9	2	1	404	45.2	6.58	30.46	2	metabolic process		catalytic activity	Pf01467	68671	ENSMUSG00000025137.15	Pcyt2	11	Metabolic pathways; Glycerophospholipid metabolism	One carbon metabolism and related pathways; Kennedy pathway
High	Master Protein	J3QN31	Adenylosuccinate synthetase isozyme 1 OS=Mus musculus GN=Adssl1 PE=1 SV=1	0	1.11015	1.82782	0.0775982	0.0933333	0.331333	0.093	0.081	0.106	0.342	0.203	0.449	43.77	23	9	39	9	1	480	52.7	8.19	112.8	9	metabolic process	cytoplasm	catalytic activity;metal ion binding;nucleotide binding	Pf00709		ENSMUSG00000011148.13		12
High	Master Protein	Q80SW1	Putative adenosylhomocysteinase 2 OS=Mus musculus GN=Ahcyl1 PE=1 SV=1	0	1.13998	1.82418	0.0724464	0.0893333	0.316333	0.095	0.081	0.092	0.329	0.198	0.422	29.388	16	9	38	6	1	530	58.9	6.89	93.66	9	metabolic process;regulation of biological process;response to stimulus;transport	cytoplasm;cytosol;endoplasmic reticulum;membrane	catalytic activity;nucleotide binding;protein binding;RNA binding	Pf00670, Pf01262, Pf01488, Pf02254, Pf02826, Pf05221	229709	ENSMUSG00000027893.14	Ahcyl1	3	Metabolic pathways; Cysteine and methionine metabolism	One carbon metabolism and related pathways
High	Master Protein	A0A0A0MQF6	Glyceraldehyde-3-phosphate dehydrogenase OS=Mus musculus GN=Gapdh PE=1 SV=1	0	0.659857	1.82402	0.218848	0.209	0.74	0.247	0.172	0.208	0.587	0.313	1.32	331.057	55	16	1273	12	1	359	38.6	8.97	4362.94	16	cell death;cell organization and biogenesis;defense response;development;metabolic process;regulation of biological process;response to stimulus	cytoplasm;cytoskeleton;cytosol;membrane;mitochondrion;nucleus	catalytic activity;enzyme regulator activity;nucleotide binding;protein binding	Pf00044, Pf02800	14433	ENSMUSG00000057666.18	Gapdh	6		Glycolysis and Gluconeogenesis
High	Master Protein	A0A1B0GSX0	L-lactate dehydrogenase A chain OS=Mus musculus GN=Ldha PE=1 SV=1	0	0.605051	1.82332	0.248284	0.214	0.757333	0.148	0.18	0.314	0.473	0.367	1.432	96.689	38	16	95	16	1	361	39.7	8.35	304.51	16	cell communication;metabolic process;regulation of biological process;response to stimulus	cytoplasm;cytosol;membrane;mitochondrion;nucleus	catalytic activity;nucleotide binding;protein binding	Pf00056, Pf02866	16828	ENSMUSG00000063229.15	Ldha	7		Glycolysis and Gluconeogenesis
High	Master Protein	O95741	Copine-6 OS=Homo sapiens GN=CPNE6 PE=1 SV=3	0	0.883607	1.81579	0.130735	0.251667	0.886	0.237	0.226	0.292	0.812	0.484	1.362	42.321	15	8	46	7	1	557	62	5.52	133.85	8	cell communication;cell differentiation;metabolic process;response to stimulus;transport	cytoplasm;endosome;membrane	metal ion binding;protein binding;transporter activity	Pf00092, Pf00168, Pf07002, Pf10138	9362	ENSG00000100884.9	CPNE6	14
High	Master Protein	Q99L04	Dehydrogenase/reductase SDR family member 1 OS=Mus musculus GN=Dhrs1 PE=1 SV=1	0	1.70685	1.81079	0.0196404	0.04	0.140333	0.037	0.037	0.046	0.144	0.112	0.165	18.674	19	4	16	4	1	313	34	8.35	44.4	4	metabolic process	endoplasmic reticulum;membrane;mitochondrion	catalytic activity	Pf00106, Pf08659, Pf13460, Pf13561	52585	ENSMUSG00000002332.15	Dhrs1	14
High	Master Protein	Q9Z2I8	Succinate--CoA ligase [GDP-forming] subunit beta, mitochondrial OS=Mus musculus GN=Suclg2 PE=1 SV=3	0	1.02498	1.81015	0.0944106	0.0736667	0.258333	0.076	0.064	0.081	0.254	0.154	0.367	29.115	17	6	26	6	1	433	46.8	7.02	91.28	6	metabolic process	membrane;mitochondrion	catalytic activity;metal ion binding;nucleotide binding;protein binding	Pf00549, Pf01071, Pf08442, Pf13549	20917	ENSMUSG00000061838.7	Suclg2	6	Citrate cycle (TCA cycle); Metabolic pathways; Propanoate metabolism; Carbon metabolism	TCA Cycle
High	Master Protein	P48771	Cytochrome c oxidase subunit 7A2, mitochondrial OS=Mus musculus GN=Cox7a2 PE=1 SV=2	0	1.5293	1.80543	0.0295596	0.0356667	0.124667	0.035	0.031	0.041	0.118	0.1	0.156	22.699	28	2	27	2	1	83	9.3	10.27	79.83	2	metabolic process;transport	membrane;mitochondrion	catalytic activity;transporter activity	Pf02238	12866	ENSMUSG00000032330.7	Cox7a2	9	Huntington's disease; Non-alcoholic fatty liver disease (NAFLD); Oxidative phosphorylation; Parkinson's disease; Alzheimer's disease; Cardiac muscle contraction	Electron Transport Chain
High	Master Protein	Q9QYF1	Retinol dehydrogenase 11 OS=Mus musculus GN=Rdh11 PE=1 SV=2	0	1.69333	1.80054	0.0202616	0.0606667	0.211333	0.061	0.063	0.058	0.219	0.17	0.245	13.311	9	2	9	2	1	316	35.1	8.91	26.28	2	metabolic process;regulation of biological process	endoplasmic reticulum;membrane	catalytic activity	Pf00106, Pf08659, Pf13460	17252	ENSMUSG00000066441.14	Rdh11	12	Retinol metabolism; Metabolic pathways
High	Master Protein	P07901	Heat shock protein HSP 90-alpha OS=Mus musculus GN=Hsp90aa1 PE=1 SV=4	0	1.33398	1.79806	0.046347	0.0593333	0.206333	0.052	0.059	0.067	0.193	0.156	0.27	68.602	17	11	55	6	1	733	84.7	5.01	170.93	11	cell organization and biogenesis;cellular component movement;metabolic process;regulation of biological process;response to stimulus;transport	cell surface;cytoplasm;cytosol;membrane;nucleus	catalytic activity;enzyme regulator activity;nucleotide binding;protein binding;RNA binding	Pf00183, Pf02518, Pf13589	15519	ENSMUSG00000021270.13	Hsp90aa1	12	Progesterone-mediated oocyte maturation; NOD-like receptor signaling pathway; Pathways in cancer; Antigen processing and presentation; PI3K-Akt signaling pathway; Protein processing in endoplasmic reticulum; Estrogen signaling pathway; Prostate cancer	Focal Adhesion-PI3K-Akt-mTOR-signaling pathway; IL-2 Signaling Pathway; TNF-alpha NF-kB Signaling Pathway; EBV LMP1 signaling; IL-6 signaling Pathway
High	Master Protein	P16054	Protein kinase C epsilon type OS=Mus musculus GN=Prkce PE=1 SV=1	0	0.663513	1.79682	0.217014	0.124333	0.432	0.106	0.124	0.143	0.318	0.206	0.772	72.288	19	15	76	15	1	737	83.5	7.03	221.52	15	cell division;cell organization and biogenesis;cellular homeostasis;metabolic process;regulation of biological process;response to stimulus;transport	cytoplasm;cytoskeleton;cytosol;endoplasmic reticulum;Golgi;membrane;mitochondrion;nucleus	catalytic activity;enzyme regulator activity;metal ion binding;nucleotide binding;protein binding	Pf00069, Pf00130, Pf00168, Pf00433, Pf07714	18754	ENSMUSG00000045038.14	Prkce	17	AGE-RAGE signaling pathway in diabetic complications; Type II diabetes mellitus; MicroRNAs in cancer; Insulin resistance; Sphingolipid signaling pathway; Fc gamma R-mediated phagocytosis; cGMP-PKG signaling pathway; Vascular smooth muscle contraction; Aldosterone synthesis and secretion; Tight junction; Inflammatory mediator regulation of TRP channels	Calcium Regulation in the Cardiac Cell; Myometrial Relaxation and Contraction Pathways; Wnt Signaling Pathway and Pluripotency; Wnt Signaling Pathway; G Protein Signaling Pathways; Hypothetical Network for Drug Addiction
High	Master Protein	Q9D6R2	Isocitrate dehydrogenase [NAD] subunit alpha, mitochondrial OS=Mus musculus GN=Idh3a PE=1 SV=1	0	0.797293	1.7951	0.15948	0.202667	0.703333	0.187	0.173	0.248	0.547	0.408	1.155	55.819	30	10	51	10	1	366	39.6	6.73	158.34	10	metabolic process	mitochondrion;nucleus	catalytic activity;metal ion binding;nucleotide binding	Pf00180	67834	ENSMUSG00000032279.11	Idh3a	9	Citrate cycle (TCA cycle); Metabolic pathways; Biosynthesis of amino acids; 2-Oxocarboxylic acid metabolism; Carbon metabolism	TCA Cycle
High	Master Protein	P10126	Elongation factor 1-alpha 1 OS=Mus musculus GN=Eef1a1 PE=1 SV=3	0	0.993307	1.78427	0.101553	0.033	0.113667	0.03	0.033	0.036	0.098	0.075	0.168	155.694	33	13	236	7	1	462	50.1	9.01	821.06	13	cell organization and biogenesis;metabolic process;regulation of biological process;response to stimulus	cytoplasm;cytoskeleton;cytosol;membrane;nucleus	catalytic activity;nucleotide binding;protein binding;RNA binding	Pf00009, Pf03143, Pf03144	13627	ENSMUSG00000037742.14	Eef1a1; LOC101056619	9	Legionellosis; RNA transport	EGFR1 Signaling Pathway; Translation Factors
Medium	Master Protein	P29966	Myristoylated alanine-rich C-kinase substrate OS=Homo sapiens GN=MARCKS PE=1 SV=4	0.031	0.700562	1.78341	0.199268	0.0723333	0.249	0.067	0.064	0.086	0.192	0.123	0.432	1.486	2	1	6	1	1	332	31.5	4.45	12.9	1	cell organization and biogenesis;regulation of biological process	cytoplasm;cytoskeleton;membrane;nucleus	protein binding		4082	ENSG00000277443.2	MARCKS	6	MicroRNAs in cancer; Fc gamma R-mediated phagocytosis	Brain-Derived Neurotrophic Factor (BDNF) signaling pathway
High	Master Protein	S4R2K9	Ankyrin-3 (Fragment) OS=Mus musculus GN=Ank3 PE=1 SV=1	0	1.35571	1.7829	0.0440847	0.0453333	0.156	0.034	0.049	0.053	0.157	0.111	0.2	108.094	10	20	102	12	1	2622	284.5	7.94	308.22	20	cell organization and biogenesis;cellular component movement;regulation of biological process;response to stimulus;transport	cell surface;cytoplasm;cytoskeleton;endoplasmic reticulum;membrane;vacuole	protein binding;structural molecule activity	Pf00023, Pf00531, Pf00791, Pf12796, Pf13606, Pf13637, Pf13857	11735	ENSMUSG00000069601.14	Ank3	10		Splicing factor NOVA regulated synaptic proteins
High	Master Protein	P14867	Gamma-aminobutyric acid receptor subunit alpha-1 OS=Homo sapiens GN=GABRA1 PE=1 SV=3	0	1.5517	1.78103	0.0280738	0.0526667	0.181	0.048	0.053	0.057	0.181	0.142	0.22	12.866	9	4	18	4	1	456	51.8	9.22	48.12	4	cell communication;regulation of biological process;response to stimulus;transport	membrane	receptor activity;signal transducer activity;transporter activity	Pf02931, Pf02932	2554	ENSG00000022355.16	GABRA1	5	Neuroactive ligand-receptor interaction; Morphine addiction; Taste transduction; Retrograde endocannabinoid signaling; GABAergic synapse; Nicotine addiction	Sudden Infant Death Syndrome (SIDS) Susceptibility Pathways; Serotonin and anxiety
High	Master Protein	O08547	Vesicle-trafficking protein SEC22b OS=Mus musculus GN=Sec22b PE=1 SV=3	0	2.03017	1.77887	0.00932893	0.0316667	0.108667	0.023	0.037	0.035	0.116	0.088	0.122	55.464	53	8	35	8	1	215	24.7	8.51	104.75	8	cell organization and biogenesis;regulation of biological process;transport	endoplasmic reticulum;Golgi;membrane	protein binding	Pf00957, Pf13774	20333	ENSMUSG00000027879.9	Sec22b	3	Phagosome; SNARE interactions in vesicular transport; Legionellosis
High	Master Protein	Q91VA7	Isocitrate dehydrogenase [NAD] subunit, mitochondrial OS=Mus musculus GN=Idh3b PE=1 SV=1	0	0.687111	1.77761	0.205537	0.07	0.24	0.062	0.06	0.088	0.18	0.119	0.421	95.297	32	11	96	11	1	384	42.2	8.6	321.82	11	metabolic process	mitochondrion;nucleus	catalytic activity;metal ion binding;nucleotide binding	Pf00180	170718	ENSMUSG00000027406.12	Idh3b	2	Citrate cycle (TCA cycle); Metabolic pathways; Biosynthesis of amino acids; 2-Oxocarboxylic acid metabolism; Carbon metabolism	TCA Cycle
High	Master Protein	Q80X50	Ubiquitin-associated protein 2-like OS=Mus musculus GN=Ubap2l PE=1 SV=1	0	1.12118	1.77761	0.0756528	0.049	0.168	0.04	0.035	0.072	0.159	0.108	0.237	22.283	7	4	12	4	1	1107	116.7	7.11	41.48	4	regulation of biological process	cytoplasm;nucleus	protein binding;RNA binding	Pf00627, Pf12478, Pf14555	74383	ENSMUSG00000042520.16	Ubap2l	3
High	Master Protein	P17751	Triosephosphate isomerase OS=Mus musculus GN=Tpi1 PE=1 SV=4	0	0.752636	1.77725	0.176752	0.166	0.569	0.179	0.123	0.196	0.515	0.257	0.935	64.586	38	9	71	9	1	299	32.2	5.74	220.27	9	development;metabolic process	cytosol;nucleus	catalytic activity;protein binding	Pf00121	21991	ENSMUSG00000023456.14	Tpi1	6	Metabolic pathways; Biosynthesis of amino acids; Glycolysis / Gluconeogenesis; Inositol phosphate metabolism; Carbon metabolism; Fructose and mannose metabolism	Fatty Acid Beta Oxidation; Glycolysis and Gluconeogenesis
High	Master Protein	Q8VCW8	Acyl-CoA synthetase family member 2, mitochondrial OS=Mus musculus GN=Acsf2 PE=1 SV=1	0	0.991811	1.77493	0.101903	0.105	0.359333	0.092	0.087	0.136	0.33	0.22	0.528	62.914	23	7	37	7	1	615	67.9	8.18	116.24	7	metabolic process	mitochondrion	catalytic activity;nucleotide binding	Pf00501, Pf13193	264895	ENSMUSG00000076435.3	Acsf2	11
High	Master Protein	P21278	Guanine nucleotide-binding protein subunit alpha-11 OS=Mus musculus GN=Gna11 PE=1 SV=1	0	1.35306	1.7738	0.0443551	0.058	0.198333	0.049	0.064	0.061	0.202	0.142	0.251	39.798	23	7	50	4	1	359	42	5.97	143.77	7	cell organization and biogenesis;regulation of biological process;response to stimulus	cytoplasm;cytosol;membrane	catalytic activity;metal ion binding;nucleotide binding;protein binding;signal transducer activity	Pf00025, Pf00503	14672	ENSMUSG00000034781.5	Gna11	10	Cholinergic synapse; Chagas disease (American trypanosomiasis); Long-term depression; cGMP-PKG signaling pathway; Pathways in cancer; Calcium signaling pathway; Vascular smooth muscle contraction; Aldosterone synthesis and secretion; GnRH signaling pathway; Gap junction; Insulin secretion; Amoebiasis	Calcium Regulation in the Cardiac Cell; G Protein Signaling Pathways
High	Master Protein	P12970	60S ribosomal protein L7a OS=Mus musculus GN=Rpl7a PE=1 SV=2	0	1.37654	1.77124	0.0420206	0.0346667	0.118333	0.032	0.034	0.038	0.115	0.089	0.151	72.124	29	10	84	10	1	266	30	10.56	276.86	10	metabolic process	cytoplasm;membrane;nucleus;ribosome	protein binding;RNA binding	Pf01248	27176	ENSMUSG00000062647.16	Rpl7a	2	Ribosome	Cytoplasmic Ribosomal Proteins
High	Master Protein	Q8CGK3	Lon protease homolog, mitochondrial OS=Mus musculus GN=Lonp1 PE=1 SV=2	0	1.02401	1.77113	0.0946206	0.0403333	0.137667	0.036	0.048	0.037	0.147	0.077	0.189	15.039	6	4	6	4	1	949	105.8	6.57	20.66	4	cell organization and biogenesis;metabolic process;response to stimulus	cytosol;membrane;mitochondrion;nucleus;organelle lumen	catalytic activity;DNA binding;nucleotide binding;protein binding;RNA binding	Pf00004, Pf00910, Pf01695, Pf02190, Pf05362, Pf05496, Pf07724, Pf07726, Pf07728, Pf08298, Pf13173, Pf13191, Pf13207, Pf13401, Pf13541	74142	ENSMUSG00000041168.9	Lonp1	17
High	Master Protein	P01942	Hemoglobin subunit alpha OS=Mus musculus GN=Hba PE=1 SV=2	0	1.18361	1.77111	0.0655222	0.0556667	0.19	0.061	0.054	0.052	0.186	0.129	0.255	31.729	42	5	37	5	1	142	15.1	8.22	103.87	5	response to stimulus;transport	membrane	antioxidant activity;catalytic activity;metal ion binding;protein binding;transporter activity	Pf00042	15122; 110257		Hba-a1; Hba-a2	11
High	Master Protein	Q9Z2I9	Succinate--CoA ligase [ADP-forming] subunit beta, mitochondrial OS=Mus musculus GN=Sucla2 PE=1 SV=2	0	0.67138	1.77082	0.213118	0.139	0.474333	0.178	0.113	0.126	0.388	0.203	0.832	126.424	38	16	120	16	1	463	50.1	7.01	390.45	16	metabolic process	mitochondrion	catalytic activity;metal ion binding;nucleotide binding	Pf00549, Pf02222, Pf02786, Pf08442, Pf13535, Pf13549	20916	ENSMUSG00000022110.13	Sucla2	14	Citrate cycle (TCA cycle); Metabolic pathways; Propanoate metabolism; Carbon metabolism	TCA Cycle
High	Master Protein	Q80YN3	Breast carcinoma-amplified sequence 1 homolog OS=Mus musculus GN=Bcas1 PE=1 SV=3	0	0.613892	1.76685	0.243281	0.043	0.146333	0.036	0.039	0.054	0.096	0.071	0.272	26.572	8	4	22	4	1	633	67.3	6.21	72.6	4		cytoplasm;cytosol	protein binding		76960	ENSMUSG00000013523.13	Bcas1	2
High	Master Protein	E9QLL2	Dynamin-3 OS=Mus musculus GN=Dnm3 PE=1 SV=1	0	1.17841	1.76671	0.0663112	0.048	0.163333	0.045	0.032	0.067	0.184	0.097	0.209	41.713	11	9	50	4	1	863	97.2	8.56	136.61	9			catalytic activity;nucleotide binding	Pf00169, Pf00350, Pf01031, Pf02212		ENSMUSG00000040265.16		1
High	Master Protein	P63038	60 kDa heat shock protein, mitochondrial OS=Mus musculus GN=Hspd1 PE=1 SV=1	0	0.661744	1.76635	0.217899	0.173333	0.589667	0.24	0.147	0.133	0.511	0.226	1.032	367.624	65	34	332	34	1	573	60.9	6.18	1202.24	34	cell organization and biogenesis;cell proliferation;metabolic process;regulation of biological process;response to stimulus;transport	cell surface;cytoplasm;cytosol;endoplasmic reticulum;endosome;Golgi;membrane;mitochondrion;organelle lumen	catalytic activity;nucleotide binding;protein binding;RNA binding	Pf00118	15510	ENSMUSG00000025980.14	Hspd1	1	RNA degradation; Tuberculosis; Legionellosis; Type I diabetes mellitus	SIDS Susceptibility Pathways
High	Master Protein	Q8CBB6	Histone H2B OS=Mus musculus GN=Hist1h2br PE=2 SV=1	0	1.37692	1.76553	0.0419833	0.035	0.119	0.03	0.036	0.039	0.095	0.107	0.155	27.264	25	4	39	2	1	134	14.9	10.37	106.49	4		chromosome;cytosol;nucleus	DNA binding;protein binding	Pf00125, Pf00808	665596; 665622	ENSMUSG00000069307.5; ENSMUSG00000069303.5	Hist1h2bq; Hist1h2br	13
High	Master Protein	A0A0R4J263	1-acyl-sn-glycerol-3-phosphate acyltransferase OS=Mus musculus GN=Agpat1 PE=1 SV=1	0	0.891528	1.76184	0.128372	0.0536667	0.182	0.047	0.06	0.054	0.162	0.105	0.279	19.634	15	2	18	2	1	285	31.7	9.14	74.84	2	metabolic process;regulation of biological process	endoplasmic reticulum;membrane	catalytic activity	Pf01553	55979	ENSMUSG00000034254.17	Agpat1	17	Phospholipase D signaling pathway; Fat digestion and absorption; Metabolic pathways; Glycerophospholipid metabolism; Glycerolipid metabolism	Triacylglyceride Synthesis
High	Master Protein	P62281	40S ribosomal protein S11 OS=Mus musculus GN=Rps11 PE=1 SV=3	0	2.36372	1.75814	0.00432789	0.0383333	0.129667	0.037	0.04	0.038	0.134	0.117	0.138	24.761	31	7	36	7	1	158	18.4	10.3	85.59	7	cell differentiation;metabolic process	cytoplasm;membrane;ribosome	RNA binding;structural molecule activity	Pf00366	27207	ENSMUSG00000003429.11	Rps11	7	Ribosome	mRNA processing; Cytoplasmic Ribosomal Proteins; TNF-alpha NF-kB Signaling Pathway
High	Master Protein	F7A8H6	Glutathione peroxidase OS=Mus musculus GN=Gpx4 PE=1 SV=1	0	1.19235	1.75552	0.0642173	0.0283333	0.0956667	0.024	0.032	0.029	0.092	0.066	0.129	12.493	17	4	15	4	1	253	29.1	10.15	30.25	4	cell organization and biogenesis;metabolic process;response to stimulus	mitochondrion;nucleus	antioxidant activity;catalytic activity;protein binding	Pf00255			Gpx4			Metapathway biotransformation
High	Master Protein	Q5EBP8	Heterogeneous nuclear ribonucleoprotein A1 OS=Mus musculus GN=Hnrnpa1 PE=1 SV=1	0	1.10864	1.7528	0.0778675	0.0513333	0.173	0.051	0.051	0.052	0.16	0.118	0.241	20.301	11	4	37	3	1	373	38.8	9.13	94.22	4	metabolic process;transport	cytoplasm;nucleus;spliceosomal complex	RNA binding	Pf00076, Pf13893, Pf14259	15382	ENSMUSG00000046434.15	Hnrnpa1	15		mRNA processing
High	Master Protein	Q8BZY3	Protein Ddx19b OS=Mus musculus GN=Ddx19b PE=1 SV=1	0	1.02842	1.75043	0.0936654	0.064	0.215333	0.077	0.043	0.072	0.201	0.134	0.311	11.144	7	3	13	3	1	494	55.6	8.54	34.6	3	metabolic process;regulation of biological process	cytoplasm;membrane;spliceosomal complex	catalytic activity;nucleotide binding	Pf00270, Pf00271	234733	ENSMUSG00000033658.16	Ddx19b	8		mRNA processing
High	Master Protein	P55795	Heterogeneous nuclear ribonucleoprotein H2 OS=Homo sapiens GN=HNRNPH2 PE=1 SV=1	0	0.924995	1.74979	0.118852	0.056	0.188333	0.059	0.053	0.056	0.185	0.103	0.277	43.101	18	5	38	3	1	449	49.2	6.3	135.28	5	metabolic process	cytosol;membrane;nucleus	protein binding;RNA binding	Pf00076, Pf08080, Pf14259	3188	ENSG00000126945.8	HNRNPH2	X		mRNA Processing
High	Master Protein	Q3UHK1	Proton myo-inositol cotransporter OS=Mus musculus GN=Slc2a13 PE=1 SV=2	0	1.35263	1.73697	0.044399	0.059	0.196667	0.063	0.055	0.059	0.213	0.138	0.239	7.5	4	2	4	2	1	637	69	6.86	10.64	2	transport	membrane	transporter activity	Pf00083, Pf07690, Pf13347	239606	ENSMUSG00000036298.10	Slc2a13	15
High	Master Protein	P52480	Pyruvate kinase PKM OS=Mus musculus GN=Pkm PE=1 SV=4	0	0.606058	1.72955	0.247709	0.195	0.646667	0.173	0.142	0.27	0.429	0.307	1.204	274.876	45	25	276	25	1	531	57.8	7.47	955.58	25	cell death;cell organization and biogenesis;metabolic process;response to stimulus	cytoplasm;cytosol;mitochondrion;nucleus	catalytic activity;metal ion binding;nucleotide binding;protein binding;RNA binding	Pf00224, Pf02887	18746	ENSMUSG00000032294.17	Pkm	9	Pyruvate metabolism; Type II diabetes mellitus; Metabolic pathways; Biosynthesis of amino acids; Purine metabolism; Glycolysis / Gluconeogenesis; Carbon metabolism; Central carbon metabolism in cancer; Glucagon signaling pathway; Viral carcinogenesis	Glycolysis and Gluconeogenesis; Purine metabolism
High	Master Protein	P78347	General transcription factor II-I OS=Homo sapiens GN=GTF2I PE=1 SV=2	0	1.14514	1.72779	0.0715908	0.0683333	0.226333	0.081	0.059	0.065	0.238	0.142	0.299	19.958	11	5	13	5	1	998	112.3	6.39	32.34	5	cellular homeostasis;metabolic process;regulation of biological process;response to stimulus	cytoplasm;membrane;nucleus	DNA binding;protein binding	Pf02946	2969	ENSG00000263001.5	GTF2I	7	Basal transcription factors; cGMP-PKG signaling pathway; Herpes simplex infection	B Cell Receptor Signaling Pathway
High	Master Protein	E9Q828	Calcium-transporting ATPase OS=Mus musculus GN=Atp2b4 PE=1 SV=1	0	1.0564	1.7277	0.0878208	0.0416667	0.138	0.038	0.04	0.047	0.124	0.093	0.197	147.943	17	17	151	8	1	1172	129.2	6.73	510.39	17	cellular component movement;cellular homeostasis;regulation of biological process;response to stimulus;transport	membrane	catalytic activity;enzyme regulator activity;metal ion binding;nucleotide binding;protein binding;transporter activity	Pf00122, Pf00689, Pf00690, Pf00702, Pf08282, Pf12424, Pf12710, Pf13246	381290	ENSMUSG00000026463.17	Atp2b4	1		Calcium Regulation in the Cardiac Cell
High	Master Protein	Q8K400	Syntaxin-binding protein 5 OS=Mus musculus GN=Stxbp5 PE=1 SV=3	0	1.14636	1.72366	0.0713897	0.098	0.323667	0.096	0.101	0.097	0.322	0.214	0.435	33.749	9	7	30	6	1	1152	127.6	7.21	91.87	7	cell organization and biogenesis;regulation of biological process;transport	cytoplasm;cytosol;membrane	enzyme regulator activity;protein binding	Pf00400, Pf00957, Pf08366	78808	ENSMUSG00000019790.17	Stxbp5	10
High	Master Protein	P31648	Sodium- and chloride-dependent GABA transporter 1 OS=Mus musculus GN=Slc6a1 PE=1 SV=2	0	1.62987	1.72306	0.0234493	0.0243333	0.0803333	0.019	0.031	0.023	0.079	0.063	0.099	41.193	10	3	24	3	1	599	67	7.96	107.06	3	cell communication;cell organization and biogenesis;regulation of biological process;response to stimulus;transport	cell surface;membrane	metal ion binding;transporter activity	Pf00209	232333	ENSMUSG00000030310.10	Slc6a1	6	GABAergic synapse
High	Master Protein	Q8K0U4	Heat shock 70 kDa protein 12A OS=Mus musculus GN=Hspa12a PE=1 SV=1	0	0.981284	1.72282	0.104404	0.123	0.406	0.129	0.112	0.128	0.437	0.22	0.561	184.063	38	24	172	24	1	675	74.8	6.77	528.98	24			nucleotide binding	Pf00012	73442	ENSMUSG00000025092.6	Hspa12a	19
High	Master Protein	Q8BGZ1	Hippocalcin-like protein 4 OS=Mus musculus GN=Hpcal4 PE=1 SV=3	0	0.870377	1.71937	0.134779	0.033	0.108667	0.037	0.036	0.026	0.096	0.062	0.168	36.249	22	3	46	2	1	191	22.2	4.89	125.73	3	regulation of biological process;response to stimulus		metal ion binding;protein binding	Pf00036, Pf13202, Pf13405, Pf13499	170638	ENSMUSG00000046093.9	Hpcal4	4
High	Master Protein	O14775	Guanine nucleotide-binding protein subunit beta-5 OS=Homo sapiens GN=GNB5 PE=1 SV=2	0	0.885356	1.71647	0.13021	0.0803333	0.264	0.067	0.072	0.102	0.233	0.153	0.406	19.622	7	3	23	3	1	395	43.5	6.46	69.66	3	metabolic process;regulation of biological process;response to stimulus	cytosol;membrane;nucleus	catalytic activity;enzyme regulator activity;protein binding;signal transducer activity	Pf00400	10681	ENSG00000069966.18	GNB5	15	Dopaminergic synapse; Serotonergic synapse; Glutamatergic synapse; Circadian entrainment; Morphine addiction; Pathways in cancer; Retrograde endocannabinoid signaling; GABAergic synapse; Alcoholism; Ras signaling pathway; Chemokine signaling pathway; Cholinergic synapse; PI3K-Akt signaling pathway	Chemokine signaling pathway; Corticotropin-releasing hormone signaling pathway; Myometrial Relaxation and Contraction Pathways; Endothelin Pathways; Calcium Regulation in the Cardiac Cell; G Protein Signaling Pathways
High	Master Protein	Q8C605	ATP-dependent 6-phosphofructokinase OS=Mus musculus GN=Pfkp PE=1 SV=1	0	1.09617	1.71567	0.0801365	0.0386667	0.127	0.034	0.037	0.045	0.117	0.086	0.178	144.531	23	15	137	13	1	784	85.5	6.89	474.19	15	cell organization and biogenesis;metabolic process	cytoplasm;cytosol;membrane;nucleus	catalytic activity;metal ion binding;nucleotide binding;protein binding	Pf00365	56421	ENSMUSG00000021196.13	Pfkp	13	RNA degradation; Metabolic pathways; Biosynthesis of amino acids; Glycolysis / Gluconeogenesis; Thyroid hormone signaling pathway; Pentose phosphate pathway; AMPK signaling pathway; Carbon metabolism; Fructose and mannose metabolism; Galactose metabolism; Central carbon metabolism in cancer	Glycolysis and Gluconeogenesis
High	Master Protein	Q8BL97	Serine/arginine-rich splicing factor 7 OS=Mus musculus GN=Srsf7 PE=1 SV=1	0	0.829885	1.71563	0.14795	0.0363333	0.119333	0.026	0.031	0.052	0.094	0.072	0.192	20.189	13	3	22	2	1	267	30.8	11.9	64.49	3	metabolic process;regulation of biological process;transport	cytoplasm;nucleus	metal ion binding;protein binding;RNA binding	Pf00076, Pf13893, Pf14259	225027		Srsf7	17	Herpes simplex infection; Spliceosome	mRNA processing
High	Master Protein	Q9DBL1	Short/branched chain specific acyl-CoA dehydrogenase, mitochondrial OS=Mus musculus GN=Acadsb PE=1 SV=1	0	0.94722	1.71419	0.112922	0.083	0.272333	0.092	0.058	0.099	0.283	0.144	0.39	16.909	14	4	11	4	1	432	47.8	7.87	32.85	4	metabolic process	mitochondrion;organelle lumen	catalytic activity;nucleotide binding	Pf00441, Pf02770, Pf02771, Pf08028	66885	ENSMUSG00000030861.15	Acadsb	7	Fatty acid metabolism; Valine, leucine and isoleucine degradation; Metabolic pathways; Fatty acid degradation
High	Master Protein	Q496J9	Synaptic vesicle glycoprotein 2C OS=Homo sapiens GN=SV2C PE=1 SV=1	0	1.72959	1.71092	0.0186383	0.0316667	0.103667	0.03	0.029	0.036	0.1	0.087	0.124	21.258	4	3	39	2	1	727	82.3	5.05	100.03	3	transport	membrane	protein binding;transporter activity	Pf00083, Pf04955, Pf07690, Pf13347, Pf13576, Pf13599	22987	ENSG00000122012.13	SV2C	5	ECM-receptor interaction
High	Master Protein	Q9CWF2	Tubulin beta-2B chain OS=Mus musculus GN=Tubb2b PE=1 SV=1	0	1.40694	1.71049	0.0391795	0.0586667	0.192	0.024	0.031	0.121	0.173	0.15	0.253	385.533	52	23	1338	2	1	445	49.9	4.89	4427.99	23	cell organization and biogenesis;cellular component movement;regulation of biological process	cytoplasm;cytoskeleton;nucleus	catalytic activity;nucleotide binding;protein binding;structural molecule activity	Pf00091, Pf03953, Pf10644	73710	ENSMUSG00000045136.5	Tubb2b	13	Phagosome; Gap junction
High	Master Protein	P36543	V-type proton ATPase subunit E 1 OS=Homo sapiens GN=ATP6V1E1 PE=1 SV=1	0	1.02252	1.70816	0.0949468	0.0573333	0.187333	0.051	0.051	0.07	0.182	0.114	0.266	57.871	39	9	59	9	1	226	26.1	8	189.55	9	cellular homeostasis;regulation of biological process;response to stimulus;transport	cytoplasm;cytosol;endosome;membrane;mitochondrion	catalytic activity;protein binding;transporter activity	Pf01991	529	ENSG00000131100.12	ATP6V1E1	22	Phagosome; mTOR signaling pathway; Oxidative phosphorylation; Vibrio cholerae infection; Metabolic pathways; Epithelial cell signaling in Helicobacter pylori infection; Collecting duct acid secretion; Synaptic vesicle cycle; Rheumatoid arthritis
High	Master Protein	Q9CQV8	14-3-3 protein beta/alpha OS=Mus musculus GN=Ywhab PE=1 SV=3	0	0.750906	1.70571	0.177457	0.112	0.365333	0.081	0.08	0.175	0.287	0.196	0.613	67.385	42	10	77	5	1	246	28.1	4.83	230.03	10	cell organization and biogenesis;metabolic process;regulation of biological process;transport	cytoplasm;cytosol;membrane;nucleus	catalytic activity;protein binding	Pf00244	54401	ENSMUSG00000018326.9	Ywhab	2	Epstein-Barr virus infection; Hippo signaling pathway; Hepatitis B; Oocyte meiosis; Cell cycle; PI3K-Akt signaling pathway; Viral carcinogenesis	EGFR1 Signaling Pathway; Alpha6-Beta4 Integrin Signaling Pathway; IL-3 Signaling Pathway; Calcium Regulation in the Cardiac Cell; Myometrial Relaxation and Contraction Pathways; TNF-alpha NF-kB Signaling Pathway
High	Master Protein	Q9ES28	Rho guanine nucleotide exchange factor 7 OS=Mus musculus GN=Arhgef7 PE=1 SV=2	0	1.13315	1.70246	0.0735954	0.055	0.179	0.047	0.045	0.073	0.175	0.116	0.246	12.33	6	4	11	4	1	862	97	6.8	32.9	4	cell differentiation;cell organization and biogenesis;cellular component movement;regulation of biological process;response to stimulus	cytoplasm;cytosol;membrane;vacuole	protein binding	Pf00018, Pf00169, Pf00307, Pf00621, Pf07653, Pf14604	54126		Arhgef7	8	Regulation of actin cytoskeleton	Integrin-mediated Cell Adhesion; Regulation of Actin Cytoskeleton
High	Master Protein	Q9CQZ6	NADH dehydrogenase [ubiquinone] 1 beta subcomplex subunit 3 OS=Mus musculus GN=Ndufb3 PE=1 SV=1	0	1.24165	1.69883	0.0573254	0.023	0.0746667	0.019	0.02	0.03	0.069	0.054	0.101	14.578	34	3	13	3	1	104	11.7	9.04	39.65	3	cell organization and biogenesis;metabolic process;transport	membrane;mitochondrion		Pf08122	66495	ENSMUSG00000026032.8	Ndufb3	1	Metabolic pathways; Huntington's disease; Non-alcoholic fatty liver disease (NAFLD); Oxidative phosphorylation; Parkinson's disease; Alzheimer's disease	Electron Transport Chain
High	Master Protein	Q9WUB3	Glycogen phosphorylase, muscle form OS=Mus musculus GN=Pygm PE=1 SV=3	0	1.00702	1.69591	0.0983972	0.139	0.450333	0.128	0.125	0.164	0.445	0.268	0.638	208.737	43	35	199	28	1	842	97.2	7.11	660.71	35	cellular homeostasis;metabolic process;response to stimulus	cytoplasm;endoplasmic reticulum	catalytic activity;nucleotide binding	Pf00343	19309	ENSMUSG00000032648.14; ENSMUSG00000106877.3	Pygm	19; CHR_MG4249_PATCH	Insulin signaling pathway; Metabolic pathways; Insulin resistance; Starch and sucrose metabolism; Glucagon signaling pathway	Glycogen Metabolism
High	Master Protein	F8VQE9	Arf-GAP with GTPase, ANK repeat and PH domain-containing protein 3 OS=Mus musculus GN=Agap3 PE=1 SV=1	0	1.09186	1.69555	0.0809349	0.053	0.171667	0.052	0.05	0.057	0.174	0.108	0.233	48.105	9	7	42	7	1	910	97.6	7.77	126.18	7	cell organization and biogenesis;metabolic process;regulation of biological process;response to stimulus;transport	cytoplasm;membrane;nucleus	catalytic activity;enzyme regulator activity;metal ion binding;nucleotide binding;protein binding	Pf00071, Pf00169, Pf01412, Pf08477, Pf12796, Pf13637, Pf13857	213990	ENSMUSG00000023353.14	Agap3	5
High	Master Protein	Q922D8	C-1-tetrahydrofolate synthase, cytoplasmic OS=Mus musculus GN=Mthfd1 PE=1 SV=4	0	0.889111	1.69216	0.129089	0.0806667	0.260667	0.074	0.071	0.097	0.243	0.145	0.394	53.857	19	13	38	13	1	935	101.1	7.14	113.42	13	metabolic process	cytoplasm;cytosol;membrane;mitochondrion	catalytic activity;nucleotide binding	Pf00763, Pf01268, Pf02882	108156	ENSMUSG00000021048.7	Mthfd1	12	Metabolic pathways; One carbon pool by folate	One Carbon Metabolism
High	Master Protein	P68404	Protein kinase C beta type OS=Mus musculus GN=Prkcb PE=1 SV=4	0	1.12031	1.68949	0.0758033	0.0576667	0.186	0.06	0.056	0.057	0.212	0.112	0.234	86.419	21	12	75	10	1	671	76.7	7.01	230.39	12	cell death;cell organization and biogenesis;cellular homeostasis;metabolic process;regulation of biological process;response to stimulus;transport	cytoplasm;cytosol;membrane;nucleus	catalytic activity;metal ion binding;nucleotide binding;protein binding	Pf00069, Pf00130, Pf00168, Pf00433, Pf07714	18751	ENSMUSG00000052889.11	Prkcb	7	Oxytocin signaling pathway; ErbB signaling pathway; Leukocyte transendothelial migration; AGE-RAGE signaling pathway in diabetic complications; mTOR signaling pathway; Morphine addiction; Wnt signaling pathway; Cholinergic synapse; Retrograde endocannabinoid signaling; MAPK signaling pathway; Pancreatic secretion; MicroRNAs in cancer; Dopaminergic synapse; Ras signaling pathway; Carbohydrate dige…	Wnt Signaling Pathway and Pluripotency; Calcium Regulation in the Cardiac Cell; MAPK signaling pathway; Wnt Signaling Pathway; IL-3 Signaling Pathway; IL-5 Signaling Pathway; Serotonin and anxiety; MicroRNAs in Cardiomyocyte Hypertrophy; EGFR1 Signaling Pathway; Wnt Signaling Pathway NetPath; Kit Receptor Signaling Pathway; Myometrial Relaxation and Contraction Pathways; G Protein Signaling Pathw…
High	Master Protein	Q9CVB6	Actin-related protein 2/3 complex subunit 2 OS=Mus musculus GN=Arpc2 PE=1 SV=3	0	1.7493	1.67595	0.0178114	0.099	0.316333	0.092	0.101	0.104	0.36	0.258	0.331	53.864	39	10	38	10	1	300	34.3	7.36	104.47	10	cell organization and biogenesis;regulation of biological process;response to stimulus	cell surface;cytoplasm;cytoskeleton;endosome;membrane	protein binding;structural molecule activity	Pf04045	76709	ENSMUSG00000006304.14	Arpc2	1	Endocytosis; Regulation of actin cytoskeleton; Salmonella infection; Fc gamma R-mediated phagocytosis; Bacterial invasion of epithelial cells
High	Master Protein	P84750	Ig kappa chain V region Mem5 (Fragment) OS=Mus musculus PE=1 SV=1	0.002	1.20682	1.67181	0.0621127	0.077	0.245333	0.068	0.079	0.084	0.216	0.187	0.333	3.707	11	1	5	1	1	121	13.2	8.81	12.87	1		extracellular		Pf00047, Pf07679, Pf07686
High	Master Protein	P00405	Cytochrome c oxidase subunit 2 OS=Mus musculus GN=Mtco2 PE=1 SV=1	0	1.51448	1.67138	0.0305857	0.045	0.143333	0.044	0.046	0.045	0.15	0.11	0.17	42.501	28	6	56	6	1	227	26	4.73	176.17	6	metabolic process;response to stimulus;transport	membrane;mitochondrion	catalytic activity;metal ion binding;transporter activity	Pf00116, Pf02790	17709; 3338897	ENSMUSG00000064354.1	COX2	MT	Metabolic pathways; Huntington's disease; Non-alcoholic fatty liver disease (NAFLD); Oxidative phosphorylation; Parkinson's disease; Alzheimer's disease; Cardiac muscle contraction	Selenium Micronutrient Network; Electron Transport Chain
High	Master Protein	P62258	14-3-3 protein epsilon OS=Homo sapiens GN=YWHAE PE=1 SV=1	0	0.834411	1.67098	0.146416	0.085	0.270667	0.068	0.067	0.12	0.22	0.161	0.431	75.003	43	12	87	10	1	255	29.2	4.74	269.18	12	cell organization and biogenesis;cellular component movement;cellular homeostasis;metabolic process;regulation of biological process;response to stimulus;transport	cytoplasm;cytosol;membrane;mitochondrion;nucleus	protein binding;RNA binding	Pf00244	7531	ENSG00000108953.16; ENSG00000274474.3	YWHAE	17; CHR_HSCHR17_2_CTG2	Viral carcinogenesis; Epstein-Barr virus infection; Neurotrophin signaling pathway; Hippo signaling pathway; Oocyte meiosis; Cell cycle; PI3K-Akt signaling pathway	Cell Cycle; Sudden Infant Death Syndrome (SIDS) Susceptibility Pathways; Myometrial Relaxation and Contraction Pathways; VEGFA-VEGFR2 Signaling Pathway; Calcium Regulation in the Cardiac Cell
High	Master Protein	P46460	Vesicle-fusing ATPase OS=Mus musculus GN=Nsf PE=1 SV=2	0	0.807373	1.67066	0.155821	0.0853333	0.271667	0.078	0.082	0.096	0.227	0.154	0.434	283.962	50	36	309	35	1	744	82.6	6.95	1086.41	36	cell organization and biogenesis;metabolic process;regulation of biological process;response to stimulus;transport	cytoplasm;cytosol;membrane	catalytic activity;metal ion binding;nucleotide binding;protein binding;RNA binding	Pf00004, Pf00910, Pf01078, Pf02359, Pf02933, Pf05272, Pf05496, Pf06068, Pf07724, Pf07728, Pf13173, Pf13191, Pf13207, Pf13401	18195	ENSMUSG00000034187.18	Nsf	11	GABAergic synapse; Vasopressin-regulated water reabsorption; Synaptic vesicle cycle
High	Master Protein	Q6IRU5	Clathrin light chain B OS=Mus musculus GN=Cltb PE=1 SV=1	0	1.64488	1.66792	0.0226528	0.0356667	0.113333	0.031	0.039	0.037	0.119	0.089	0.132	31.762	24	6	33	6	1	229	25.2	4.63	115.17	6	transport	cytosol;membrane	protein binding;structural molecule activity	Pf01086	74325	ENSMUSG00000047547.14	Cltb	13	Endocytosis; Endocrine and other factor-regulated calcium reabsorption; Lysosome; Huntington's disease; Synaptic vesicle cycle; Bacterial invasion of epithelial cells
High	Master Protein	Q91WS0	CDGSH iron-sulfur domain-containing protein 1 OS=Mus musculus GN=Cisd1 PE=1 SV=1	0	1.4733	1.65711	0.0336278	0.091	0.287	0.093	0.078	0.102	0.263	0.235	0.363	13.553	22	2	13	2	1	108	12.1	9.06	49.53	2	regulation of biological process	membrane;mitochondrion	metal ion binding;protein binding	Pf09360	52637	ENSMUSG00000037710.8	Cisd1	10		Adipogenesis genes
High	Master Protein	D3Z4B2	Gamma-soluble NSF attachment protein (Fragment) OS=Mus musculus GN=Napg PE=1 SV=1	0	0.730215	1.65681	0.186117	0.0783333	0.247	0.075	0.079	0.081	0.197	0.131	0.413	65.636	34	12	67	12	1	353	39.3	5.97	203.52	12	transport		protein binding	Pf14938		ENSMUSG00000024581.12		18
High	Master Protein	O89079	Coatomer subunit epsilon OS=Mus musculus GN=Cope PE=1 SV=3	0	1.3603	1.65675	0.0436213	0.0326667	0.103	0.022	0.034	0.042	0.091	0.081	0.137	17.302	11	2	13	2	1	308	34.5	5.06	38.85	2	transport	cytoplasm;Golgi;membrane	protein binding;structural molecule activity	Pf04733	59042	ENSMUSG00000055681.14	Cope	8
High	Master Protein	E9Q1G8	Septin-7 OS=Mus musculus GN=Sept7 PE=1 SV=2	0	0.923339	1.65349	0.119306	0.0616667	0.194	0.062	0.058	0.065	0.186	0.111	0.285	49.712	23	8	59	7	1	437	50.6	8.57	205.52	8	cell differentiation;cell division;cell growth;cell organization and biogenesis;regulation of biological process	chromosome;cytoplasm;cytoskeleton;membrane;nucleus	nucleotide binding;protein binding	Pf00735, Pf01926, Pf05368	235072	ENSMUSG00000001833.17	Sept7	9
High	Master Protein	Q8BGN3	Ectonucleotide pyrophosphatase/phosphodiesterase family member 6 OS=Mus musculus GN=Enpp6 PE=1 SV=1	0	1.14357	1.65344	0.071851	0.048	0.151	0.043	0.053	0.048	0.155	0.098	0.2	55.449	33	10	76	10	1	440	50.6	7.31	249.87	10	metabolic process	extracellular;membrane	catalytic activity	Pf01663	320981	ENSMUSG00000038173.15	Enpp6	8	Ether lipid metabolism
High	Master Protein	Q8K0S0	Phytanoyl-CoA hydroxylase-interacting protein OS=Mus musculus GN=Phyhip PE=1 SV=1	0	1.29743	1.65118	0.0504161	0.0733333	0.230333	0.07	0.074	0.076	0.236	0.164	0.291	13.321	7	2	8	2	1	330	37.5	7.01	24.48	2			protein binding		105653	ENSMUSG00000003469.9	Phyhip	14
High	Master Protein	P56480	ATP synthase subunit beta, mitochondrial OS=Mus musculus GN=Atp5b PE=1 SV=2	0	1.18507	1.64741	0.0653025	0.140667	0.440667	0.159	0.153	0.11	0.468	0.284	0.57	376.954	64	26	460	26	1	529	56.3	5.34	1568.91	26	cell differentiation;cellular homeostasis;metabolic process;regulation of biological process;transport	cell surface;membrane;mitochondrion;nucleus	catalytic activity;metal ion binding;nucleotide binding;protein binding;receptor activity;transporter activity	Pf00006, Pf00306, Pf02874	11947	ENSMUSG00000025393.12	Atp5b	10	Metabolic pathways; Huntington's disease; Oxidative phosphorylation; Parkinson's disease; Alzheimer's disease	Oxidative phosphorylation; Electron Transport Chain
High	Master Protein	Q9DB77	Cytochrome b-c1 complex subunit 2, mitochondrial OS=Mus musculus GN=Uqcrc2 PE=1 SV=1	0	1.42599	1.64719	0.037498	0.0403333	0.126333	0.039	0.037	0.045	0.124	0.097	0.158	167.239	42	15	146	15	1	453	48.2	9.25	512.56	15	metabolic process;transport	membrane;mitochondrion	catalytic activity;metal ion binding;protein binding	Pf00675, Pf05193	67003	ENSMUSG00000030884.12	Uqcrc2	7	Metabolic pathways; Huntington's disease; Non-alcoholic fatty liver disease (NAFLD); Oxidative phosphorylation; Parkinson's disease; Alzheimer's disease; Cardiac muscle contraction	Electron Transport Chain
High	Master Protein	P50544	Very long-chain specific acyl-CoA dehydrogenase, mitochondrial OS=Mus musculus GN=Acadvl PE=1 SV=3	0	1.47421	1.64606	0.0335577	0.0436667	0.136667	0.04	0.04	0.051	0.129	0.109	0.172	45.458	21	9	32	9	1	656	70.8	8.75	98.37	9	cell differentiation;metabolic process;regulation of biological process;response to stimulus	cytosol;membrane;mitochondrion;nucleus	catalytic activity;nucleotide binding	Pf00441, Pf02770, Pf02771, Pf08028	11370	ENSMUSG00000018574.14	Acadvl	11	Fatty acid metabolism; Metabolic pathways; Fatty acid degradation	Fatty Acid Beta Oxidation; Mitochondrial LC-Fatty Acid Beta-Oxidation
High	Master Protein	E9QAQ5	Glycogen synthase kinase-3 beta OS=Mus musculus GN=Gsk3b PE=1 SV=1	0	1.13453	1.6452	0.0733612	0.086	0.269	0.078	0.087	0.093	0.264	0.18	0.363	19.795	20	5	18	4	1	433	48	8.78	62.6	5	cell differentiation;cell organization and biogenesis;cell proliferation;cellular component movement;development;metabolic process;regulation of biological process;response to stimulus;transport	cytoplasm;cytosol;membrane;mitochondrion;nucleus	catalytic activity;nucleotide binding;protein binding	Pf00069, Pf01636, Pf07714, Pf14531	56637	ENSMUSG00000022812.13	Gsk3b	16		Insulin Signaling; PluriNetWork; ErbB signaling pathway; Wnt Signaling Pathway NetPath; IL-6 signaling Pathway; ESC Pluripotency Pathways; IL-7 Signaling Pathway; TNF-alpha NF-kB Signaling Pathway; Focal Adhesion; Chemokine signaling pathway; Alzheimers Disease; MicroRNAs in Cardiomyocyte Hypertrophy; Wnt Signaling Pathway and Pluripotency; Wnt Signaling Pathway; IL-3 Signaling Pathway; Glycogen …
High	Master Protein	Q8R2Y8	Peptidyl-tRNA hydrolase 2, mitochondrial OS=Mus musculus GN=Ptrh2 PE=1 SV=1	0	1.5801	1.64386	0.0262963	0.08	0.25	0.102	0.072	0.066	0.271	0.185	0.294	18.08	20	2	12	2	1	181	19.5	7.42	35.4	2	regulation of biological process	cytosol;membrane;mitochondrion	catalytic activity	Pf01981	217057	ENSMUSG00000072582.9	Ptrh2	11
High	Master Protein	P09103	Protein disulfide-isomerase OS=Mus musculus GN=P4hb PE=1 SV=2	0	1.10589	1.64357	0.0783633	0.067	0.209333	0.063	0.068	0.07	0.151	0.292	0.185	26.116	15	6	15	6	1	509	57	4.88	43.89	6	cellular homeostasis;metabolic process;regulation of biological process;response to stimulus	endoplasmic reticulum;membrane;organelle lumen	catalytic activity;metal ion binding;protein binding;RNA binding	Pf00085, Pf01216, Pf13098, Pf13848, Pf13899, Pf13905	18453	ENSMUSG00000025130.11	P4hb	11	Protein processing in endoplasmic reticulum
High	Master Protein	Q8BWF0	Succinate-semialdehyde dehydrogenase, mitochondrial OS=Mus musculus GN=Aldh5a1 PE=1 SV=1	0	1.12859	1.63941	0.0743724	0.164667	0.513	0.137	0.146	0.211	0.485	0.346	0.708	59.834	32	10	45	10	1	523	55.9	8.25	127.77	10	cell organization and biogenesis;metabolic process	mitochondrion	catalytic activity;nucleotide binding	Pf00171	214579	ENSMUSG00000035936.6	Aldh5a1	13	Metabolic pathways; Butanoate metabolism; Alanine, aspartate and glutamate metabolism
High	Master Protein	Q3UUQ7	GPI inositol-deacylase OS=Mus musculus GN=Pgap1 PE=1 SV=3	0	1.03906	1.63917	0.0913991	0.0493333	0.153667	0.01	0.05	0.088	0.081	0.208	0.172	8.531	5	2	4	2	1	922	104.5	8.91	7.87	2	metabolic process;transport	endoplasmic reticulum;membrane	catalytic activity	Pf07819, Pf12695, Pf12697	241062	ENSMUSG00000073678.4	Pgap1	1	Glycosylphosphatidylinositol (GPI)-anchor biosynthesis; Metabolic pathways
High	Master Protein	A2AWI7	Endophilin-B2 OS=Mus musculus GN=Sh3glb2 PE=1 SV=1	0	1.56564	1.63649	0.0271871	0.0733333	0.228	0.088	0.066	0.066	0.216	0.185	0.283	30.911	22	7	22	6	1	404	44.9	5.58	64.4	7		cytoplasm;cytosol	protein binding	Pf03114, Pf14604	227700	ENSMUSG00000026860.16	Sh3glb2	2
High	Master Protein	Q04447	Creatine kinase B-type OS=Mus musculus GN=Ckb PE=1 SV=1	0	1.12962	1.63629	0.0741957	0.181	0.562667	0.166	0.162	0.215	0.61	0.348	0.73	225.454	45	15	214	15	1	381	42.7	5.67	809.36	15	cellular homeostasis;metabolic process	cytoplasm;cytosol;mitochondrion;nucleus	catalytic activity;nucleotide binding;protein binding	Pf00217, Pf02807	12709	ENSMUSG00000001270.8	Ckb	12	Arginine and proline metabolism; Metabolic pathways
High	Master Protein	A6NE02	BTB/POZ domain-containing protein 17 OS=Homo sapiens GN=BTBD17 PE=3 SV=1	0	0.778072	1.63584	0.166697	0.065	0.202	0.058	0.068	0.069	0.185	0.1	0.321	24.183	14	3	10	3	1	478	52.4	8.78	43.42	3	regulation of biological process;response to stimulus	cytoplasm;extracellular;membrane	protein binding	Pf00651, Pf07707	388419	ENSG00000204347.3	BTBD17	17
High	Master Protein	Q9DCJ5	NADH dehydrogenase [ubiquinone] 1 alpha subcomplex subunit 8 OS=Mus musculus GN=Ndufa8 PE=1 SV=3	0	2.83991	1.63402	0.00144574	0.0353333	0.109667	0.029	0.045	0.032	0.1	0.106	0.123	11.301	17	2	9	2	1	172	20	8.46	27.28	2	cell organization and biogenesis;metabolic process;transport	membrane;mitochondrion	protein binding	Pf06747	68375	ENSMUSG00000026895.7	Ndufa8	2	Metabolic pathways; Huntington's disease; Non-alcoholic fatty liver disease (NAFLD); Oxidative phosphorylation; Parkinson's disease; Alzheimer's disease	Electron Transport Chain; Oxidative phosphorylation
High	Master Protein	P35980	60S ribosomal protein L18 OS=Mus musculus GN=Rpl18 PE=1 SV=3	0	1.46432	1.63322	0.0343304	0.0326667	0.101333	0.031	0.035	0.032	0.112	0.075	0.117	43.235	24	4	45	4	1	188	21.6	11.78	170.61	4	metabolic process	cytoplasm;cytosol;endoplasmic reticulum;membrane;nucleus;ribosome	RNA binding;structural molecule activity	Pf00828	19899	ENSMUSG00000059070.16	Rpl18	7	Ribosome	Cytoplasmic Ribosomal Proteins
High	Master Protein	O43390	Heterogeneous nuclear ribonucleoprotein R OS=Homo sapiens GN=HNRNPR PE=1 SV=1	0	0.940736	1.63227	0.114621	0.0633333	0.196333	0.061	0.065	0.064	0.185	0.117	0.287	79.59	27	12	74	10	1	633	70.9	8.13	242.69	12	metabolic process;regulation of biological process	cytoplasm;endoplasmic reticulum;nucleus;spliceosomal complex	protein binding;RNA binding	Pf00076, Pf13893, Pf14259	10236	ENSG00000282958.1; ENSG00000125944.18	HNRNPR	1; CHR_HSCHR1_4_CTG3		mRNA Processing
High	Master Protein	Q91VK4	Integral membrane protein 2C OS=Mus musculus GN=Itm2c PE=1 SV=2	0	1.25939	1.63183	0.0550313	0.0706667	0.219	0.01	0.142	0.06	0.241	0.142	0.274	5.821	8	1	7	1	1	269	30.5	8.59	21.71	1	cell differentiation;regulation of biological process	Golgi;membrane;vacuole	nucleotide binding	Pf04089	64294	ENSMUSG00000026223.15	Itm2c	1
High	Master Protein	Q9CQH3	NADH dehydrogenase [ubiquinone] 1 beta subcomplex subunit 5, mitochondrial OS=Mus musculus GN=Ndufb5 PE=1 SV=1	0	1.17903	1.62552	0.0662173	0.0506667	0.156333	0.05	0.051	0.051	0.204	0.105	0.16	28.237	20	5	27	5	1	189	21.7	9.41	82	5	cell organization and biogenesis;metabolic process;transport	membrane;mitochondrion		Pf09781	66046	ENSMUSG00000027673.12	Ndufb5	3	Metabolic pathways; Huntington's disease; Non-alcoholic fatty liver disease (NAFLD); Oxidative phosphorylation; Parkinson's disease; Alzheimer's disease	Oxidative phosphorylation; Electron Transport Chain
High	Master Protein	Q8JZN5	Acyl-CoA dehydrogenase family member 9, mitochondrial OS=Mus musculus GN=Acad9 PE=1 SV=2	0	1.02884	1.62163	0.0935748	0.082	0.252333	0.077	0.081	0.088	0.241	0.161	0.355	21.431	8	4	15	4	1	625	68.7	7.46	50.52	4	cell organization and biogenesis;metabolic process	membrane;mitochondrion;nucleus	catalytic activity;nucleotide binding	Pf00441, Pf02770, Pf02771, Pf08028	229211	ENSMUSG00000027710.14	Acad9	3
High	Master Protein	P97807	Fumarate hydratase, mitochondrial OS=Mus musculus GN=Fh PE=1 SV=3	0	1.06867	1.61877	0.0853745	0.234333	0.719667	0.252	0.213	0.238	0.754	0.44	0.965	181.192	47	17	121	17	1	507	54.3	9.04	402.71	17	metabolic process	cytoplasm;mitochondrion	catalytic activity	Pf00206, Pf10415	14194	ENSMUSG00000026526.14	Fh1	1	Pyruvate metabolism; Citrate cycle (TCA cycle); Metabolic pathways; Pathways in cancer; Renal cell carcinoma; Carbon metabolism	Amino Acid metabolism; TCA Cycle
High	Master Protein	P18572	Basigin OS=Mus musculus GN=Bsg PE=1 SV=2	0	0.856723	1.61417	0.139084	0.0543333	0.166333	0.053	0.055	0.055	0.148	0.096	0.255	16.197	10	3	20	3	1	389	42.4	5.85	57.07	3	cell organization and biogenesis;response to stimulus	membrane;mitochondrion	protein binding	Pf00047, Pf07679, Pf13895, Pf13927	12215	ENSMUSG00000023175.15	Bsg	10		Matrix Metalloproteinases
High	Master Protein	Q63932	Dual specificity mitogen-activated protein kinase kinase 2 OS=Mus musculus GN=Map2k2 PE=1 SV=2	0	0.75058	1.61298	0.177591	0.068	0.208	0.058	0.07	0.076	0.167	0.115	0.342	22.644	11	5	33	1	1	401	44.4	7.05	90.11	5	cell proliferation;metabolic process;regulation of biological process;response to stimulus	cytoplasm;cytosol;endoplasmic reticulum;endosome;Golgi;membrane;mitochondrion;nucleus	catalytic activity;enzyme regulator activity;metal ion binding;nucleotide binding;protein binding;structural molecule activity	Pf00069, Pf07714	26396	ENSMUSG00000035027.18	Map2k2	10	Oxytocin signaling pathway; ErbB signaling pathway; FoxO signaling pathway; Acute myeloid leukemia; mTOR signaling pathway; T cell receptor signaling pathway; Phospholipase D signaling pathway; Regulation of actin cytoskeleton; MAPK signaling pathway; MicroRNAs in cancer; Ras signaling pathway; Prolactin signaling pathway; VEGF signaling pathway; Insulin signaling pathway; Endometrial cancer; Lon…	EGFR1 Signaling Pathway; MAPK signaling pathway; IL-6 signaling Pathway; IL-7 Signaling Pathway; Signaling of Hepatocyte Growth Factor Receptor; Focal Adhesion; IL-9 Signaling Pathway; MicroRNAs in Cardiomyocyte Hypertrophy; Hypothetical Network for Drug Addiction; Regulation of Actin Cytoskeleton; IL-2 Signaling Pathway; ESC Pluripotency Pathways; MAPK Cascade; IL-5 Signaling Pathway; Insulin Si…
High	Master Protein	G3UXL2	Protein Prps1l3 OS=Mus musculus GN=Prps1l3 PE=3 SV=1	0	0.826576	1.61275	0.149082	0.12	0.367	0.113	0.103	0.144	0.35	0.188	0.563	19.301	14	6	23	6	1	318	34.8	6.98	53.32	6	metabolic process		catalytic activity;metal ion binding	Pf00156, Pf13793, Pf14572	328099	ENSMUSG00000079104.4	Prps1l3	12	Metabolic pathways; Biosynthesis of amino acids; Purine metabolism; Pentose phosphate pathway; Carbon metabolism	Purine metabolism
High	Master Protein	P52597	Heterogeneous nuclear ribonucleoprotein F OS=Homo sapiens GN=HNRNPF PE=1 SV=3	0	0.706367	1.6104	0.196622	0.118667	0.362333	0.134	0.102	0.12	0.257	0.213	0.617	31.581	17	4	29	2	1	415	45.6	5.58	89.56	4	metabolic process;regulation of biological process;response to stimulus	cytosol;membrane;nucleus;spliceosomal complex	protein binding;RNA binding	Pf00076, Pf08080, Pf14259	3185	ENSG00000169813.16	HNRNPF	10		Mecp2 and Associated Rett Syndrome
High	Master Protein	Q8BIJ6	Isoleucine--tRNA ligase, mitochondrial OS=Mus musculus GN=Iars2 PE=1 SV=1	0	1.55387	1.60992	0.0279336	0.0636667	0.194333	0.047	0.047	0.097	0.195	0.143	0.245	16.67	5	3	9	3	1	1012	112.7	6.81	27.05	3	metabolic process;regulation of biological process	cytoplasm;cytosol;mitochondrion;organelle lumen	catalytic activity;nucleotide binding;RNA binding	Pf00133, Pf01921, Pf06827, Pf08264, Pf09334, Pf13603	381314	ENSMUSG00000026618.11	Iars2	1	Aminoacyl-tRNA biosynthesis
High	Master Protein	O08553	Dihydropyrimidinase-related protein 2 OS=Mus musculus GN=Dpysl2 PE=1 SV=2	0	0.843537	1.60889	0.143371	0.0996667	0.304	0.112	0.089	0.098	0.268	0.174	0.47	238.783	57	22	247	18	1	572	62.2	6.38	870.3	22	cell differentiation;cell organization and biogenesis;cellular component movement;development;regulation of biological process;response to stimulus;transport	cytoplasm;cytoskeleton;cytosol;membrane;mitochondrion	catalytic activity;protein binding	Pf01979, Pf07969, Pf13147, Pf13594	12934	ENSMUSG00000022048.8	Dpysl2	14	Axon guidance	PluriNetWork
High	Master Protein	P21279	Guanine nucleotide-binding protein G(q) subunit alpha OS=Mus musculus GN=Gnaq PE=1 SV=4	0	1.42222	1.60192	0.0378255	0.047	0.142667	0.043	0.057	0.041	0.144	0.106	0.178	69.09	29	9	67	6	1	359	42.1	5.68	232.56	9	cell organization and biogenesis;regulation of biological process;response to stimulus	cytosol;membrane;nucleus	catalytic activity;enzyme regulator activity;metal ion binding;nucleotide binding;protein binding;signal transducer activity	Pf00025, Pf00503	14682	ENSMUSG00000024639.5	Gnaq	19	Oxytocin signaling pathway; Cholinergic synapse; Chagas disease (American trypanosomiasis); Retrograde endocannabinoid signaling; Pancreatic secretion; Dopaminergic synapse; African trypanosomiasis; Long-term potentiation; Endocrine and other factor-regulated calcium reabsorption; Platelet activation; Melanogenesis; Thyroid hormone synthesis; Huntington's disease; Sphingolipid signaling pathway; …	Myometrial Relaxation and Contraction Pathways; Alzheimers Disease; Calcium Regulation in the Cardiac Cell; G Protein Signaling Pathways
High	Master Protein	Q04690	Neurofibromin OS=Mus musculus GN=Nf1 PE=1 SV=1	0	1.22327	1.60018	0.0598039	0.0943333	0.286	0.087	0.098	0.098	0.274	0.207	0.377	57.451	7	15	42	15	1	2841	319.4	7.39	107.1	15	cell communication;cell differentiation;cell organization and biogenesis;metabolic process;regulation of biological process;response to stimulus;transport	cytoplasm;membrane;nucleus	enzyme regulator activity;protein binding	Pf00616, Pf13716	18015	ENSMUSG00000020716.16	Nf1	11	MAPK signaling pathway; Ras signaling pathway; EGFR tyrosine kinase inhibitor resistance	MAPK signaling pathway
High	Master Protein	Q14254	Flotillin-2 OS=Homo sapiens GN=FLOT2 PE=1 SV=2	0	1.40781	1.59935	0.0391011	0.0443333	0.134333	0.036	0.042	0.055	0.131	0.101	0.171	30.837	17	6	17	6	1	428	47	5.25	48.04	6	cell organization and biogenesis;regulation of biological process	cytoskeleton;endosome;membrane	protein binding	Pf01145	2319	ENSG00000132589.15	FLOT2	17	Insulin signaling pathway	Angiopoietin Like Protein 8 Regulatory Pathway; Insulin Signaling
High	Master Protein	O08788	Dynactin subunit 1 OS=Mus musculus GN=Dctn1 PE=1 SV=3	0	1.21686	1.59409	0.0606938	0.07	0.211333	0.07	0.076	0.064	0.203	0.152	0.279	119.658	21	18	88	18	1	1281	141.6	5.9	296.95	18	cell division;cell organization and biogenesis;cellular component movement;regulation of biological process;transport	chromosome;cytoplasm;cytoskeleton;cytosol;membrane;nucleus	catalytic activity;motor activity;protein binding	Pf01302, Pf05622, Pf05667, Pf06160, Pf12128, Pf12455, Pf13166, Pf15035	13191	ENSMUSG00000031865.16	Dctn1	6	Huntington's disease; Vasopressin-regulated water reabsorption
High	Master Protein	P61204	ADP-ribosylation factor 3 OS=Homo sapiens GN=ARF3 PE=1 SV=2	0	0.995638	1.59304	0.101009	0.0593333	0.179	0.056	0.057	0.065	0.164	0.116	0.257	49.732	39	5	48	3	1	181	20.6	7.43	178.45	5	metabolic process;regulation of biological process;response to stimulus;transport	cytoplasm;Golgi;membrane	catalytic activity;nucleotide binding;protein binding;signal transducer activity	Pf00025, Pf00071, Pf00503, Pf01926, Pf04670, Pf08477, Pf09439	377	ENSG00000134287.9	ARF3	12	Endocytosis
High	Master Protein	Q8BHZ0	Protein FAM49A OS=Mus musculus GN=Fam49a PE=1 SV=1	0	1.3056	1.59289	0.0494765	0.0806667	0.243333	0.069	0.083	0.09	0.228	0.185	0.317	20.561	16	3	9	3	1	323	37.3	6.01	26.93	3				Pf07159	76820	ENSMUSG00000020589.16	Fam49a	12
High	Master Protein	P46664	Adenylosuccinate synthetase isozyme 2 OS=Mus musculus GN=Adss PE=1 SV=2	0	1.08712	1.59124	0.0818233	0.153	0.461	0.182	0.14	0.137	0.553	0.269	0.561	66.006	33	11	41	11	1	456	50	6.38	139.15	11	metabolic process;response to stimulus	cytoplasm;cytosol;membrane	catalytic activity;metal ion binding;nucleotide binding	Pf00709	11566	ENSMUSG00000015961.8	Adss	1	Metabolic pathways; Purine metabolism; Alanine, aspartate and glutamate metabolism	Purine metabolism; Nucleotide Metabolism
High	Master Protein	P31938	Dual specificity mitogen-activated protein kinase kinase 1 OS=Mus musculus GN=Map2k1 PE=1 SV=2	0	1.23697	1.59097	0.0579464	0.159667	0.481	0.156	0.138	0.185	0.605	0.322	0.516	44.687	23	10	59	6	1	393	43.4	6.7	170.23	10	cell differentiation;cell organization and biogenesis;cell proliferation;cellular component movement;metabolic process;regulation of biological process;response to stimulus;transport	cytoplasm;cytoskeleton;cytosol;endoplasmic reticulum;endosome;Golgi;membrane;mitochondrion;nucleus	catalytic activity;enzyme regulator activity;nucleotide binding;protein binding;signal transducer activity	Pf00069, Pf07714	26395	ENSMUSG00000004936.8	Map2k1	9	Oxytocin signaling pathway; ErbB signaling pathway; FoxO signaling pathway; Acute myeloid leukemia; mTOR signaling pathway; Cholinergic synapse; T cell receptor signaling pathway; Phospholipase D signaling pathway; Regulation of actin cytoskeleton; MAPK signaling pathway; MicroRNAs in cancer; Progesterone-mediated oocyte maturation; Ras signaling pathway; Prolactin signaling pathway; TNF signalin…	MicroRNAs in Cardiomyocyte Hypertrophy; IL-1 Signaling Pathway; EPO Receptor Signaling; Integrin-mediated Cell Adhesion; EGFR1 Signaling Pathway; MAPK signaling pathway; Kit Receptor Signaling Pathway; IL-3 Signaling Pathway; IL-7 Signaling Pathway; Focal Adhesion-PI3K-Akt-mTOR-signaling pathway; Signaling of Hepatocyte Growth Factor Receptor; PluriNetWork; Insulin Signaling; ErbB signaling pathw…
High	Master Protein	P27546	Microtubule-associated protein 4 OS=Mus musculus GN=Map4 PE=1 SV=3	0	1.36694	1.58835	0.0429595	0.0473333	0.142333	0.042	0.042	0.058	0.145	0.103	0.179	66.136	15	11	41	7	1	1125	117.4	4.98	141.91	11	cell division;cell organization and biogenesis;cellular component movement;regulation of biological process	cytoplasm;cytoskeleton	protein binding;RNA binding	Pf00418	17758	ENSMUSG00000032479.15	Map4; Mtap4	9
High	Master Protein	P54823	Probable ATP-dependent RNA helicase DDX6 OS=Mus musculus GN=Ddx6 PE=1 SV=1	0	1.27836	1.58763	0.0526791	0.06	0.180333	0.055	0.063	0.062	0.187	0.127	0.227	27.344	20	6	13	6	1	483	54.2	8.66	45.08	6	cell organization and biogenesis;metabolic process;regulation of biological process	cytoplasm;cytosol;membrane;mitochondrion;nucleus	catalytic activity;nucleotide binding;protein binding;RNA binding	Pf00270, Pf00271, Pf14617	13209	ENSMUSG00000032097.10	Ddx6	9	RNA degradation	mRNA processing
High	Master Protein	P42208	Septin-2 OS=Mus musculus GN=Sept2 PE=1 SV=2	0	1.20306	1.58237	0.0626532	0.062	0.185667	0.056	0.059	0.071	0.201	0.122	0.234	12.37	12	3	13	3	1	361	41.5	6.55	34.76	3	cell differentiation;cell division;cell organization and biogenesis;regulation of biological process;response to stimulus	cell surface;chromosome;cytoplasm;cytoskeleton;cytosol;membrane;nucleus	catalytic activity;enzyme regulator activity;nucleotide binding;protein binding;structural molecule activity	Pf00071, Pf00735, Pf01926	18000	ENSMUSG00000026276.18; ENSMUSG00000112508.1	Sept2	1	Bacterial invasion of epithelial cells
High	Master Protein	A6ZI44	Fructose-bisphosphate aldolase OS=Mus musculus GN=Aldoa PE=1 SV=1	0	0.578439	1.58103	0.263974	0.122333	0.366	0.096	0.094	0.177	0.235	0.18	0.683	84.093	27	10	65	9	1	418	45.1	7.91	233.54	10	cellular homeostasis;metabolic process;regulation of biological process	cytoplasm;cytoskeleton;cytosol;membrane;mitochondrion;nucleus	catalytic activity;protein binding;RNA binding	Pf00274	11674	ENSMUSG00000030695.14	Aldoa	7		Glycolysis and Gluconeogenesis
High	Master Protein	P24549	Retinal dehydrogenase 1 OS=Mus musculus GN=Aldh1a1 PE=1 SV=5	0	0.994005	1.57952	0.10139	0.177	0.529	0.179	0.213	0.139	0.768	0.35	0.469	83.549	34	15	56	14	1	501	54.4	7.8	174.53	15	cell organization and biogenesis;metabolic process;regulation of biological process;response to stimulus	cytoplasm;cytosol;nucleus	catalytic activity;nucleotide binding;protein binding	Pf00171, Pf05893, Pf07368	11668	ENSMUSG00000053279.6	Aldh1a1	19	Retinol metabolism; Metabolic pathways	Dopaminergic Neurogenesis; Tryptophan metabolism; Retinol metabolism; Fatty Acid Omega Oxidation
High	Master Protein	Q9JM96	Cdc42 effector protein 4 OS=Mus musculus GN=Cdc42ep4 PE=1 SV=1	0	0.809972	1.57712	0.154892	0.082	0.244667	0.073	0.08	0.093	0.216	0.135	0.383	13.125	15	3	6	3	1	349	37.8	5.36	19.04	3	cell organization and biogenesis;regulation of biological process;response to stimulus	cytoplasm;cytoskeleton;membrane	enzyme regulator activity;protein binding;RNA binding	Pf00786, Pf14957	56699	ENSMUSG00000041598.7	Cdc42ep4	11
High	Master Protein	Q8VCV2	Ndrg3 protein OS=Mus musculus GN=Ndrg3 PE=1 SV=1	0	1.59483	1.57709	0.0254198	0.0816667	0.243667	0.064	0.075	0.106	0.295	0.184	0.252	18.909	14	4	17	4	1	388	43	5.25	45.52	4	regulation of biological process;response to stimulus	cytoplasm		Pf00561, Pf03096, Pf12697	29812	ENSMUSG00000027634.14	Ndrg3	2
High	Master Protein	Q99KI0	Aconitate hydratase, mitochondrial OS=Mus musculus GN=Aco2 PE=1 SV=1	0	0.842092	1.57158	0.143849	0.132333	0.393333	0.129	0.118	0.15	0.374	0.21	0.596	136.682	34	19	119	19	1	780	85.4	7.93	388.12	19	metabolic process;response to stimulus	mitochondrion	catalytic activity;metal ion binding	Pf00330, Pf00694	11429	ENSMUSG00000022477.12	Aco2	15	Citrate cycle (TCA cycle); Metabolic pathways; Biosynthesis of amino acids; 2-Oxocarboxylic acid metabolism; Carbon metabolism; Glyoxylate and dicarboxylate metabolism	TCA Cycle
High	Master Protein	Q8BFZ9	Erlin-2 OS=Mus musculus GN=Erlin2 PE=1 SV=1	0	1.82231	1.56869	0.0150553	0.0693333	0.205667	0.064	0.08	0.064	0.203	0.173	0.241	40.204	29	7	37	7	1	340	37.8	5.5	118.19	7	metabolic process;regulation of biological process;response to stimulus	cytosol;endoplasmic reticulum;membrane	protein binding	Pf01145	244373	ENSMUSG00000031483.8	Erlin2	8
High	Master Protein	Q61753	D-3-phosphoglycerate dehydrogenase OS=Mus musculus GN=Phgdh PE=1 SV=3	0	0.644125	1.56618	0.226921	0.223333	0.661333	0.23	0.159	0.281	0.559	0.279	1.146	98.878	20	11	85	11	1	533	56.5	6.54	290.38	11	cell differentiation;cell organization and biogenesis;metabolic process;regulation of biological process		catalytic activity;nucleotide binding	Pf00389, Pf02826	236539	ENSMUSG00000053398.11	Phgdh	3	Metabolic pathways; Biosynthesis of amino acids; Glycine, serine and threonine metabolism; Carbon metabolism
High	Master Protein	P47738	Aldehyde dehydrogenase, mitochondrial OS=Mus musculus GN=Aldh2 PE=1 SV=1	0	1.46369	1.56491	0.0343802	0.161	0.476333	0.16	0.156	0.167	0.529	0.356	0.544	104.452	37	16	66	15	1	519	56.5	7.62	199.6	16	metabolic process;regulation of biological process	mitochondrion;organelle lumen	catalytic activity;nucleotide binding;protein binding	Pf00171	11669	ENSMUSG00000029455.14	Aldh2	5	Histidine metabolism; Pyruvate metabolism; Arginine and proline metabolism; Tryptophan metabolism; Valine, leucine and isoleucine degradation; Metabolic pathways; Lysine degradation; Fatty acid degradation; Glycolysis / Gluconeogenesis; beta-Alanine metabolism; Ascorbate and aldarate metabolism; Glycerolipid metabolism; Pentose and glucuronate interconversions	Fatty Acid Omega Oxidation; Tryptophan metabolism
High	Master Protein	P56135	ATP synthase subunit f, mitochondrial OS=Mus musculus GN=Atp5j2 PE=1 SV=3	0	1.03272	1.56294	0.0927435	0.066	0.195	0.065	0.069	0.064	0.168	0.139	0.278	34.219	27	3	37	3	1	88	10.3	9.95	90.19	3	metabolic process;transport	membrane;mitochondrion;nucleus	catalytic activity	Pf10206	57423	ENSMUSG00000038690.15	Atp5j2	5	Metabolic pathways; Oxidative phosphorylation	Electron Transport Chain; Oxidative phosphorylation
High	Master Protein	P50516	V-type proton ATPase catalytic subunit A OS=Mus musculus GN=Atp6v1a PE=1 SV=2	0	1.03597	1.56218	0.0920518	0.127667	0.377	0.14	0.109	0.134	0.472	0.213	0.446	274.621	59	27	329	27	1	617	68.3	5.58	1133.92	27	cellular homeostasis;metabolic process;response to stimulus;transport	cytosol;membrane;mitochondrion	catalytic activity;nucleotide binding;transporter activity	Pf00006, Pf00306, Pf02874	11964	ENSMUSG00000052459.13	Atp6v1a	16	mTOR signaling pathway; Rheumatoid arthritis; Metabolic pathways; Phagosome; Oxidative phosphorylation; Synaptic vesicle cycle; Collecting duct acid secretion
High	Master Protein	Q8C0L0	Thioredoxin-related transmembrane protein 4 OS=Mus musculus GN=Tmx4 PE=1 SV=2	0	1.12948	1.56089	0.0742205	0.047	0.138667	0.047	0.044	0.05	0.136	0.094	0.186	27.426	12	4	26	4	1	335	37.1	4.37	79.47	4	cellular homeostasis;metabolic process;regulation of biological process;response to stimulus;transport	endoplasmic reticulum;membrane	catalytic activity	Pf00085	52837	ENSMUSG00000034723.11	Tmx4	2
High	Master Protein	E9Q8N8	Anion exchange protein OS=Mus musculus GN=Slc4a4 PE=1 SV=1	0	0.926687	1.55821	0.11839	0.0423333	0.124667	0.04	0.041	0.046	0.112	0.078	0.184	129.866	23	15	113	14	1	1094	123	6.89	384.03	15	cellular homeostasis;transport	membrane	protein binding;transporter activity	Pf00359, Pf00955, Pf07565	54403	ENSMUSG00000060961.14	Slc4a4	5
High	Master Protein	P30153	Serine/threonine-protein phosphatase 2A 65 kDa regulatory subunit A alpha isoform OS=Homo sapiens GN=PPP2R1A PE=1 SV=4	0	0.756662	1.55577	0.175121	0.0776667	0.228333	0.078	0.07	0.085	0.189	0.126	0.37	73.502	30	14	68	14	1	589	65.3	5.11	195.09	14	cell death;cell organization and biogenesis;metabolic process;regulation of biological process;response to stimulus	chromosome;cytoplasm;cytoskeleton;cytosol;membrane;mitochondrion;nucleus	catalytic activity;enzyme regulator activity;protein binding	Pf02985, Pf13513, Pf13646	5518	ENSG00000105568.17	PPP2R1A	19	Dopaminergic synapse; Chagas disease (American trypanosomiasis); TGF-beta signaling pathway; Tight junction; Hippo signaling pathway; Adrenergic signaling in cardiomyocytes; AMPK signaling pathway; Long-term depression; mRNA surveillance pathway; Oocyte meiosis; Sphingolipid signaling pathway; Hepatitis C; PI3K-Akt signaling pathway	Focal Adhesion-PI3K-Akt-mTOR-signaling pathway; Wnt Signaling Pathway and Pluripotency; Glycogen Metabolism
High	Master Protein	D3Z656	Synaptojanin-1 OS=Mus musculus GN=Synj1 PE=1 SV=1	0	1.2272	1.55202	0.0592648	0.0836667	0.245333	0.087	0.084	0.08	0.28	0.163	0.293	111.998	15	20	88	20	1	1607	176.2	7.72	266.57	20	cell organization and biogenesis;metabolic process;regulation of biological process;response to stimulus;transport	cytoplasm;cytosol;membrane	catalytic activity;protein binding;RNA binding	Pf02383, Pf03372, Pf08952	104015	ENSMUSG00000022973.17	Synj1	16
High	Master Protein	Q9D0I9	Arginine--tRNA ligase, cytoplasmic OS=Mus musculus GN=Rars PE=1 SV=2	0	1.23794	1.55174	0.0578179	0.0683333	0.200333	0.065	0.061	0.079	0.207	0.138	0.256	76.559	28	14	73	14	1	660	75.6	7.55	217.33	14	metabolic process	cytoplasm;cytosol;membrane;mitochondrion;nucleus	catalytic activity;nucleotide binding;protein binding;RNA binding	Pf00750, Pf03485, Pf05746	104458	ENSMUSG00000018848.4	Rars	11	Aminoacyl-tRNA biosynthesis
High	Master Protein	Q9JKC6	Cell cycle exit and neuronal differentiation protein 1 OS=Mus musculus GN=Cend1 PE=1 SV=1	0	0.865214	1.55051	0.136391	0.0376667	0.110333	0.043	0.039	0.031	0.103	0.062	0.166	13.986	21	1	6	1	1	149	15	8.97	28.46	1	cell differentiation;cellular component movement;regulation of biological process;response to stimulus	membrane;mitochondrion	protein binding		57754	ENSMUSG00000060240.12	Cend1	7
High	Master Protein	Q91YI0	Argininosuccinate lyase OS=Mus musculus GN=Asl PE=1 SV=1	0	0.995937	1.54765	0.10094	0.0783333	0.229	0.043	0.098	0.094	0.203	0.149	0.335	44.826	24	8	34	8	1	464	51.7	6.96	96.39	8	metabolic process;response to stimulus	cytoplasm;endoplasmic reticulum;membrane;nucleus	catalytic activity;protein binding	Pf00206, Pf14698	109900	ENSMUSG00000025533.15	Asl	5	Metabolic pathways; Biosynthesis of amino acids; Alanine, aspartate and glutamate metabolism; Arginine biosynthesis	Alanine and aspartate metabolism
High	Master Protein	Q3TLP8	RAS-related C3 botulinum substrate 1, isoform CRA_a OS=Mus musculus GN=Rac1 PE=1 SV=1	0	0.776523	1.54749	0.167293	0.0476667	0.139333	0.044	0.04	0.059	0.114	0.08	0.224	18.86	11	3	21	3	1	211	23.4	8.69	71.35	3	cell communication;cell differentiation;cell organization and biogenesis;cell proliferation;cellular component movement;regulation of biological process;response to stimulus;transport	cytoplasm;cytosol;membrane;nucleus	catalytic activity;nucleotide binding;protein binding	Pf00025, Pf00071, Pf08477	19353	ENSMUSG00000001847.14	Rac1	5		Regulation of Actin Cytoskeleton; Alpha6-Beta4 Integrin Signaling Pathway; IL-6 signaling Pathway; p38 MAPK Signaling Pathway; IL-5 Signaling Pathway; Insulin Signaling; Robo4 and VEGF Signaling Pathways Crosstalk; MicroRNAs in Cardiomyocyte Hypertrophy; Wnt Signaling Pathway NetPath; MAPK signaling pathway; Wnt Signaling Pathway; IL-3 Signaling Pathway; G13 Signaling Pathway; Focal Adhesion; Int…
High	Master Protein	P42766	60S ribosomal protein L35 OS=Homo sapiens GN=RPL35 PE=1 SV=2	0	1.51038	1.54749	0.030876	0.0173333	0.0506667	0.018	0.02	0.014	0.044	0.044	0.064	9.775	8	1	12	1	1	123	14.5	11.05	42.03	1	cell organization and biogenesis;metabolic process;transport	cytosol;membrane;ribosome	RNA binding;structural molecule activity	Pf00831	11224	ENSG00000136942.14	RPL35	9	Ribosome	Cytoplasmic Ribosomal Proteins
High	Master Protein	P61764	Syntaxin-binding protein 1 OS=Homo sapiens GN=STXBP1 PE=1 SV=1	0	1.09517	1.54702	0.080322	0.0813333	0.237667	0.084	0.071	0.089	0.184	0.196	0.333	201.208	46	24	273	24	1	594	67.5	6.96	909.28	24	cell communication;cell organization and biogenesis;regulation of biological process;response to stimulus;transport	cytoplasm;cytoskeleton;cytosol;membrane;mitochondrion;nucleus	protein binding;RNA binding	Pf00995	6812	ENSG00000136854.19	STXBP1	9	Synaptic vesicle cycle	Synaptic Vesicle Pathway; EGF/EGFR Signaling Pathway; Insulin Signaling
High	Master Protein	P39053	Dynamin-1 OS=Mus musculus GN=Dnm1 PE=1 SV=2	0	1.29201	1.54504	0.0510491	0.057	0.166333	0.061	0.053	0.057	0.207	0.118	0.174	197.684	37	24	162	1	1	867	97.7	7.74	538.11	24	cell communication;cell organization and biogenesis;metabolic process;regulation of biological process;response to stimulus;transport	cytoplasm;cytoskeleton;Golgi;membrane	catalytic activity;nucleotide binding;protein binding;RNA binding	Pf00169, Pf00350, Pf01031, Pf02212	13429	ENSMUSG00000026825.17	Dnm1	2	Endocytosis; Phospholipase D signaling pathway; Endocrine and other factor-regulated calcium reabsorption; Synaptic vesicle cycle; Bacterial invasion of epithelial cells	Primary Focal Segmental Glomerulosclerosis FSGS; EGFR1 Signaling Pathway; One carbon metabolism and related pathways; IL-3 Signaling Pathway
High	Master Protein	A0A0A0MQA5	Tubulin alpha chain (Fragment) OS=Mus musculus GN=Tuba4a PE=1 SV=1	0	1.19465	1.54432	0.0638772	0.032	0.0933333	0.028	0.031	0.037	0.087	0.068	0.125	242.438	49	22	1614	4	1	477	52.9	5.19	5743.78	22	cell organization and biogenesis		catalytic activity;nucleotide binding;protein binding;structural molecule activity	Pf00091, Pf03953		ENSMUSG00000026202.13		1
High	Master Protein	E9Q912	Protein Rap1gds1 OS=Mus musculus GN=Rap1gds1 PE=1 SV=1	0	0.86318	1.54284	0.137031	0.139	0.405	0.138	0.119	0.16	0.399	0.216	0.6	140.685	29	15	124	15	1	607	66	5.35	400.99	15	cell organization and biogenesis;cellular homeostasis;regulation of biological process;response to stimulus	cytosol;endoplasmic reticulum;mitochondrion	protein binding	Pf00514	229877	ENSMUSG00000028149.12	Rap1gds1	3
High	Master Protein	P97300	Neuroplastin OS=Mus musculus GN=Nptn PE=1 SV=3	0	1.12486	1.54157	0.0750135	0.03	0.0873333	0.026	0.034	0.03	0.079	0.063	0.12	32.366	15	5	34	5	1	397	44.3	7.74	114.02	5	cell organization and biogenesis;cellular homeostasis;regulation of biological process;response to stimulus	cell surface;membrane	protein binding	Pf00047, Pf07679, Pf07686, Pf13895, Pf13927	20320	ENSMUSG00000032336.17	Nptn	9
High	Master Protein	O35286	Pre-mRNA-splicing factor ATP-dependent RNA helicase DHX15 OS=Mus musculus GN=Dhx15 PE=1 SV=2	0	1.23724	1.53802	0.0579115	0.059	0.171333	0.057	0.06	0.06	0.174	0.121	0.219	41.849	13	8	40	8	1	795	90.9	7.46	108.97	8	metabolic process;response to stimulus	cytoplasm;nucleus;spliceosomal complex	catalytic activity;nucleotide binding;protein binding;RNA binding	Pf00270, Pf00271, Pf04408, Pf07717, Pf13401	13204	ENSMUSG00000029169.11	Dhx15	5	Spliceosome	mRNA processing
High	Master Protein	O88569	Heterogeneous nuclear ribonucleoproteins A2/B1 OS=Mus musculus GN=Hnrnpa2b1 PE=1 SV=2	0	0.853162	1.53692	0.140229	0.0576667	0.167333	0.053	0.055	0.065	0.149	0.098	0.255	65.759	39	11	105	10	1	353	37.4	8.95	305.96	11	cell organization and biogenesis;metabolic process;regulation of biological process;transport	chromosome;cytoplasm;extracellular;membrane;nucleus;spliceosomal complex	DNA binding;protein binding;RNA binding	Pf00076, Pf13893, Pf14259	53379	ENSMUSG00000004980.16	Hnrnpa2b1	6		mRNA processing
High	Master Protein	Q3ULJ0	Glycerol-3-phosphate dehydrogenase 1-like protein OS=Mus musculus GN=Gpd1l PE=1 SV=2	0	0.705307	1.52988	0.197103	0.175	0.505333	0.19	0.129	0.206	0.462	0.227	0.827	38.798	38	11	39	10	1	351	38.2	6.77	110.75	11	metabolic process;regulation of biological process	cytoplasm;membrane	catalytic activity;nucleotide binding;protein binding	Pf01210, Pf07479	333433	ENSMUSG00000050627.13	Gpd1l	9	Glycerophospholipid metabolism
High	Master Protein	Q8CGF6	WD repeat-containing protein 47 OS=Mus musculus GN=Wdr47 PE=1 SV=2	0	1.41091	1.52822	0.0388231	0.0403333	0.116333	0.035	0.039	0.047	0.118	0.087	0.144	11.708	3	3	10	3	1	920	102.2	5.97	25.98	3	development	cytoplasm;cytoskeleton	protein binding	Pf00400	99512	ENSMUSG00000040389.15	Wdr47	3
High	Master Protein	Q99PL6	UBX domain-containing protein 6 OS=Mus musculus GN=Ubxn6 PE=1 SV=1	0	0.799447	1.52735	0.158691	0.0936667	0.27	0.116	0.081	0.084	0.364	0.109	0.337	17.153	15	5	12	5	1	442	49.8	8.54	32.12	5	cell communication;metabolic process;response to stimulus;transport	cytoplasm;cytoskeleton;cytosol;endosome;membrane;nucleus;vacuole	protein binding	Pf09409	66530	ENSMUSG00000019578.11	Ubxn6	17	Protein processing in endoplasmic reticulum
High	Master Protein	P16402	Histone H1.3 OS=Homo sapiens GN=HIST1H1D PE=1 SV=2	0	1.25497	1.52607	0.0555938	0.0416667	0.12	0.034	0.034	0.057	0.103	0.094	0.163	11.866	14	3	10	3	1	221	22.3	11.02	24.49	3	cell organization and biogenesis;metabolic process;regulation of biological process	chromosome;nucleus	DNA binding;RNA binding	Pf00538	3007	ENSG00000124575.6	HIST1H1D	6
High	Master Protein	Q9HBH5	Retinol dehydrogenase 14 OS=Homo sapiens GN=RDH14 PE=1 SV=1	0	0.964594	1.5241	0.108494	0.078	0.224333	0.059	0.08	0.095	0.205	0.142	0.326	23.031	15	5	13	5	1	336	36.8	8.79	39.02	5	cell differentiation;metabolic process	endoplasmic reticulum;membrane;mitochondrion;nucleus	catalytic activity	Pf00106, Pf01488, Pf08659, Pf13460	57665	ENSG00000240857.1	RDH14	2
High	Master Protein	P09411	Phosphoglycerate kinase 1 OS=Mus musculus GN=Pgk1 PE=1 SV=4	0	0.564399	1.52133	0.272647	0.103	0.295667	0.084	0.095	0.13	0.204	0.133	0.55	46.697	30	10	43	10	1	417	44.5	7.9	114.19	10	cell differentiation;metabolic process;regulation of biological process;response to stimulus	cytoplasm;cytosol;membrane	catalytic activity;nucleotide binding	Pf00162	18655	ENSMUSG00000062070.12	Pgk1	X	Metabolic pathways; Biosynthesis of amino acids; Glycolysis / Gluconeogenesis; HIF-1 signaling pathway; Carbon metabolism	Glycolysis and Gluconeogenesis
High	Master Protein	E9QN59	Mitogen-activated protein kinase OS=Mus musculus GN=Mapk10 PE=1 SV=1	0	0.956551	1.52102	0.110522	0.115333	0.331	0.112	0.094	0.14	0.301	0.21	0.482	14.73	10	5	14	5	1	494	55.7	6.6	31.57	5	metabolic process;regulation of biological process;response to stimulus		catalytic activity;nucleotide binding;signal transducer activity	Pf00069, Pf01636, Pf07714, Pf14531		ENSMUSG00000046709.16		5
High	Master Protein	Q9JM76	Actin-related protein 2/3 complex subunit 3 OS=Mus musculus GN=Arpc3 PE=1 SV=3	0	1.77241	1.52043	0.0168885	0.127	0.364333	0.109	0.084	0.188	0.375	0.28	0.438	11.715	20	3	13	3	1	178	20.5	8.59	36.93	3	cell organization and biogenesis;regulation of biological process;response to stimulus	cytoplasm;cytoskeleton;membrane	protein binding;structural molecule activity	Pf04062	56378	ENSMUSG00000029465.14	Arpc3	5	Endocytosis; Regulation of actin cytoskeleton; Salmonella infection; Fc gamma R-mediated phagocytosis; Bacterial invasion of epithelial cells
High	Master Protein	Q8BK64	Activator of 90 kDa heat shock protein ATPase homolog 1 OS=Mus musculus GN=Ahsa1 PE=1 SV=2	0	1.19279	1.51551	0.0641514	0.255333	0.73	0.249	0.224	0.293	0.936	0.49	0.764	66.191	37	10	53	10	1	338	38.1	5.53	171.56	10	metabolic process;regulation of biological process;response to stimulus	cytoplasm;cytosol;endoplasmic reticulum	enzyme regulator activity;protein binding	Pf08327, Pf09229	217737	ENSMUSG00000021037.6	Ahsa1	12
High	Master Protein	B2RXC1	Trafficking protein particle complex subunit 11 OS=Mus musculus GN=Trappc11 PE=1 SV=1	0	1.91675	1.51414	0.0121131	0.0556667	0.159	0.054	0.066	0.047	0.154	0.136	0.187	36.384	11	9	25	9	1	1133	128.3	7.58	65.46	9	cell organization and biogenesis;transport	Golgi	protein binding	Pf07919, Pf11817, Pf12742	320714	ENSMUSG00000038102.15	Trappc11	8
High	Master Protein	Q9DCW4	Electron transfer flavoprotein subunit beta OS=Mus musculus GN=Etfb PE=1 SV=3	0	0.636647	1.5114	0.230862	0.174333	0.497	0.201	0.163	0.159	0.39	0.235	0.866	47.133	36	9	46	9	1	255	27.6	8.1	152.93	9	metabolic process;transport	cytosol;mitochondrion;organelle lumen		Pf01012	110826	ENSMUSG00000004610.4	Etfb	7
High	Master Protein	Q9Z1W9	STE20/SPS1-related proline-alanine-rich protein kinase OS=Mus musculus GN=Stk39 PE=1 SV=1	0	0.413394	1.50972	0.386017	0.293	0.834333	0.621	0.145	0.113	1.807	0.27	0.426	6.745	6	2	6	2	1	556	60.3	6.29	13.57	2	metabolic process;regulation of biological process;response to stimulus	cytoplasm;cytoskeleton;cytosol;membrane;nucleus	catalytic activity;nucleotide binding;protein binding	Pf00069, Pf07714, Pf12202	53416	ENSMUSG00000027030.15	Stk39	2
High	Master Protein	A0A0G2JEA5	Protein Gm43738 OS=Mus musculus GN=Gm43738 PE=4 SV=1	0	0.844719	1.5076	0.142982	0.221333	0.629333	0.229	0.176	0.259	0.676	0.305	0.907	19.76	6	5	23	5	1	862	95.2	7.21	57.69	5	metabolic process		protein binding	Pf00018, Pf00348, Pf02759, Pf07653, Pf14604		ENSMUSG00000105204.1		3
High	Master Protein	Q8BMS1	Trifunctional enzyme subunit alpha, mitochondrial OS=Mus musculus GN=Hadha PE=1 SV=1	0	1.12357	1.50576	0.0752372	0.052	0.147667	0.045	0.052	0.059	0.153	0.096	0.194	197.418	42	22	203	18	1	763	82.6	9.14	653.9	22	metabolic process;response to stimulus	membrane;mitochondrion;organelle lumen	catalytic activity;nucleotide binding;protein binding	Pf00378, Pf00725, Pf02737	97212	ENSMUSG00000025745.11	Hadha	5	Fatty acid metabolism; Tryptophan metabolism; Valine, leucine and isoleucine degradation; Metabolic pathways; Lysine degradation; Fatty acid degradation; Butanoate metabolism; beta-Alanine metabolism; Propanoate metabolism; Fatty acid elongation; Carbon metabolism; Biosynthesis of unsaturated fatty acids	Mitochondrial LC-Fatty Acid Beta-Oxidation; Fatty Acid Beta Oxidation
High	Master Protein	O88935	Synapsin-1 OS=Mus musculus GN=Syn1 PE=1 SV=2	0	1.3284	1.50479	0.0469466	0.074	0.21	0.089	0.077	0.056	0.271	0.155	0.204	212.569	39	18	209	15	1	706	74.1	9.8	813.07	18	cell organization and biogenesis;regulation of biological process;transport	cytosol;Golgi;membrane	catalytic activity;nucleotide binding;protein binding	Pf02078, Pf02750, Pf08443, Pf10581	20964	ENSMUSG00000037217.15	Syn1	X
High	Master Protein	Q9WUM5	Succinate--CoA ligase [ADP/GDP-forming] subunit alpha, mitochondrial OS=Mus musculus GN=Suclg1 PE=1 SV=4	0	0.719469	1.50228	0.190779	0.125667	0.356	0.134	0.121	0.122	0.313	0.176	0.579	26.876	18	4	17	4	1	346	36.1	9.39	63.18	4	metabolic process	cytosol;membrane;mitochondrion;organelle lumen	catalytic activity;nucleotide binding;protein binding;RNA binding	Pf00549, Pf02629, Pf13607	56451	ENSMUSG00000052738.14	Suclg1	6	Citrate cycle (TCA cycle); Metabolic pathways; Propanoate metabolism; Carbon metabolism	TCA Cycle
High	Master Protein	Q80U23	Syntaphilin OS=Mus musculus GN=Snph PE=1 SV=3	0	1.3363	1.50069	0.0460999	0.047	0.133	0.064	0.037	0.04	0.127	0.098	0.174	13.516	9	4	12	1	1	495	53.7	5.9	32.06	4	cell differentiation;cell organization and biogenesis;regulation of biological process	cytoplasm;membrane;mitochondrion	protein binding	Pf03114, Pf04156, Pf15290, Pf15619	241727	ENSMUSG00000027457.15	Snph	2
High	Master Protein	P62835	Ras-related protein Rap-1A OS=Mus musculus GN=Rap1a PE=1 SV=1	0	1.07038	1.49628	0.0850396	0.041	0.115667	0.039	0.04	0.044	0.116	0.075	0.156	42.855	34	6	40	6	1	184	21	6.67	124.47	6	cellular homeostasis;regulation of biological process;response to stimulus;transport	cytoplasm;endosome;membrane	catalytic activity;nucleotide binding;protein binding;transporter activity	Pf00009, Pf00071, Pf08477	109905	ENSMUSG00000068798.10	Rap1a	3	Leukocyte transendothelial migration; MAPK signaling pathway; Pancreatic secretion; Ras signaling pathway; Focal adhesion; Long-term potentiation; Chemokine signaling pathway; Platelet activation; Neurotrophin signaling pathway; Rap1 signaling pathway; cAMP signaling pathway; Renal cell carcinoma	Chemokine signaling pathway; IL-3 Signaling Pathway; Focal Adhesion; MAPK signaling pathway; Signaling of Hepatocyte Growth Factor Receptor; Integrin-mediated Cell Adhesion
High	Master Protein	Q3UKW2	Calmodulin OS=Mus musculus GN=Calm1 PE=1 SV=1	0	1.52267	1.49476	0.0300147	0.044	0.124	0.043	0.047	0.042	0.122	0.1	0.15	72.514	53	7	84	7	1	197	21.5	4.35	306.61	7	regulation of biological process;response to stimulus	cytoplasm;membrane;nucleus	enzyme regulator activity;metal ion binding;protein binding	Pf00036, Pf08726, Pf12763, Pf13202, Pf13405, Pf13499, Pf13833, Pf14658	12313	ENSMUSG00000001175.13	Calm1	12		Endochondral Ossification; Myometrial Relaxation and Contraction Pathways; G13 Signaling Pathway; MicroRNAs in Cardiomyocyte Hypertrophy; Calcium Regulation in the Cardiac Cell; Glycogen Metabolism; G Protein Signaling Pathways
High	Master Protein	Q9R111	Guanine deaminase OS=Mus musculus GN=Gda PE=1 SV=1	0	0.862502	1.4919	0.137246	0.222333	0.625333	0.263	0.159	0.245	0.605	0.341	0.93	110.14	41	19	111	19	1	454	51	5.53	351.67	19	metabolic process;regulation of biological process		catalytic activity;metal ion binding;protein binding	Pf01979, Pf13147	14544	ENSMUSG00000058624.12	Gda	19	Metabolic pathways; Purine metabolism	Purine metabolism
High	Master Protein	S4R1P5	Dystonin OS=Mus musculus GN=Dst PE=1 SV=1	0	0.817911	1.49169	0.152086	0.0656667	0.184667	0.032	0.039	0.126	0.149	0.112	0.293	67.007	3	19	42	16	1	7717	870	5.45	103.98	19	cell organization and biogenesis;cellular component movement;regulation of biological process;transport	cytoplasm;cytoskeleton;endoplasmic reticulum;membrane;nucleus	metal ion binding;protein binding	Pf00036, Pf00307, Pf00435, Pf00681, Pf02187, Pf06008, Pf11971, Pf12128, Pf13499, Pf13514, Pf13833	13518	ENSMUSG00000026131.18	Dst	1		Alpha6-Beta4 Integrin Signaling Pathway
High	Master Protein	P35232	Prohibitin OS=Homo sapiens GN=PHB PE=1 SV=1	0	1.65621	1.49053	0.0220696	0.0403333	0.113333	0.034	0.047	0.04	0.116	0.09	0.134	52.953	37	8	58	8	1	272	29.8	5.76	171.38	8	cell differentiation;cell organization and biogenesis;metabolic process;regulation of biological process;response to stimulus;transport	cell surface;cytoplasm;endosome;membrane;mitochondrion;nucleus	DNA binding;protein binding	Pf01145	5245	ENSG00000167085.11	PHB	17		Integrated Breast Cancer Pathway
High	Master Protein	Q9WV55	Vesicle-associated membrane protein-associated protein A OS=Mus musculus GN=Vapa PE=1 SV=2	0	1.23218	1.49014	0.0585896	0.0436667	0.122667	0.036	0.049	0.046	0.115	0.091	0.162	85.406	41	9	90	8	1	249	27.8	8.4	291.9	9	cell death;cell organization and biogenesis;regulation of biological process;response to stimulus;transport	cytoskeleton;endoplasmic reticulum;membrane;nucleus	protein binding;signal transducer activity	Pf00635	30960	ENSMUSG00000024091.8	Vapa	17	Tight junction	Exercise-induced Circadian Regulation; Exercise-induced Circadian Regulation
High	Master Protein	Q8BWM0	Prostaglandin E synthase 2 OS=Mus musculus GN=Ptges2 PE=1 SV=3	0	1.29868	1.48928	0.0502716	0.0623333	0.175	0.049	0.046	0.092	0.175	0.121	0.229	24.72	20	5	11	5	1	384	43.3	9	39.19	5	cellular homeostasis;metabolic process;regulation of biological process;transport	cytoplasm;cytosol;Golgi;membrane;mitochondrion;nucleus	catalytic activity;DNA binding;protein binding	Pf00462, Pf13409, Pf13417, Pf14497	96979	ENSMUSG00000026820.5	Ptges2	2	Metabolic pathways; Arachidonic acid metabolism	Eicosanoid Synthesis
High	Master Protein	Q8IWQ3	Serine/threonine-protein kinase BRSK2 OS=Homo sapiens GN=BRSK2 PE=1 SV=3	0	0.586058	1.48665	0.259383	0.0843333	0.236333	0.079	0.068	0.106	0.163	0.116	0.43	27.516	13	7	25	5	1	736	81.6	8.79	73.04	7	cell death;cell differentiation;cell division;cell organization and biogenesis;metabolic process;regulation of biological process;response to stimulus;transport	cytoplasm;cytoskeleton;endoplasmic reticulum;nucleus	catalytic activity;enzyme regulator activity;metal ion binding;nucleotide binding;protein binding	Pf00069, Pf01633, Pf07714	9024	ENSG00000174672.15	BRSK2	11
High	Master Protein	Q9CPQ1	Cytochrome c oxidase subunit 6C OS=Mus musculus GN=Cox6c PE=1 SV=3	0	1.45648	1.48616	0.0349558	0.047	0.131667	0.041	0.05	0.05	0.125	0.106	0.164	5.741	20	2	15	2	1	76	8.5	10.14	35.75	2	metabolic process;transport	membrane;mitochondrion	catalytic activity;transporter activity	Pf02937	12864	ENSMUSG00000014313.14	Cox6c	15	Metabolic pathways; Huntington's disease; Non-alcoholic fatty liver disease (NAFLD); Oxidative phosphorylation; Parkinson's disease; Alzheimer's disease; Cardiac muscle contraction	Electron Transport Chain
High	Master Protein	P68033	Actin, alpha cardiac muscle 1 OS=Mus musculus GN=Actc1 PE=1 SV=1	0	1.1577	1.48348	0.0695512	0.0883333	0.247	0.083	0.077	0.105	0.255	0.164	0.322	138.225	46	15	393	5	1	377	42	5.39	995.03	15	cell organization and biogenesis;cellular component movement;regulation of biological process;response to stimulus	cytoplasm;cytoskeleton;membrane	catalytic activity;nucleotide binding;protein binding	Pf00022	11464	ENSMUSG00000068614.7	Actc1	2	Hypertrophic cardiomyopathy (HCM); Dilated cardiomyopathy; Cardiac muscle contraction; Adrenergic signaling in cardiomyocytes	Striated Muscle Contraction; Myometrial Relaxation and Contraction Pathways
High	Master Protein	Q8CAA7	Glucose 1,6-bisphosphate synthase OS=Mus musculus GN=Pgm2l1 PE=1 SV=1	0	1.19498	1.48297	0.0638296	0.237667	0.664333	0.238	0.197	0.278	0.786	0.428	0.779	59.141	24	12	70	12	1	621	70.2	6.49	196.88	12	metabolic process	cytosol	catalytic activity;metal ion binding	Pf00408, Pf02878, Pf02879, Pf02880	70974	ENSMUSG00000030729.17	Pgm2l1	7	Starch and sucrose metabolism
High	Master Protein	Q9D1G1	Ras-related protein Rab-1B OS=Mus musculus GN=Rab1b PE=1 SV=1	0	1.08411	1.48266	0.0823933	0.0746667	0.208667	0.083	0.081	0.06	0.231	0.127	0.268	69.931	59	10	151	4	1	201	22.2	5.73	487.77	10	cell organization and biogenesis;metabolic process;regulation of biological process;response to stimulus;transport	cytoplasm;Golgi;membrane;mitochondrion	catalytic activity;nucleotide binding	Pf00025, Pf00071, Pf01926, Pf04670, Pf08477, Pf09439	76308	ENSMUSG00000024870.5	Rab1b	19	Legionellosis
High	Master Protein	P62806	Histone H4 OS=Mus musculus GN=Hist1h4a PE=1 SV=2	0	1.32266	1.48161	0.0475707	0.045	0.125667	0.043	0.04	0.052	0.129	0.091	0.157	32.663	41	4	30	4	1	103	11.4	11.36	91.58	4	cell organization and biogenesis;metabolic process;regulation of biological process	chromosome;membrane;nucleus	DNA binding;protein binding;RNA binding	Pf00125, Pf02969, Pf15630	320332; 326619; 319160; 319155; 319158; 319161; 69386; 319157; 319159; 326620; 100041230; 319156; 97122; 102641229	ENSMUSG00000096010.2; ENSMUSG00000091405.2; ENSMUSG00000060981.6; ENSMUSG00000069274.3; ENSMUSG00000061482.6; ENSMUSG00000067455.5; ENSMUSG00000064288.4; ENSMUSG00000060678.4; ENSMUSG00000069306.5; ENSMUSG00000069305.3; ENSMUSG00000069266.5; ENSMUSG00000060093.6; ENSMUSG00000060639.5	Hist4h4; Hist1h4a; Hist1h4k; Hist1h4c; Hist1h4i; Hist1h4n; Hist1h4h; Hist1h4f; Hist1h4j; Hist1h4b; Hist1h4m; Hist1h4d; Hist2h4; LOC100862646; LOC102641229	6; 13; 3	Alcoholism; Systemic lupus erythematosus; Viral carcinogenesis	Type II interferon signaling (IFNG)
High	Master Protein	F7BJK1	Protein Pcdh1 (Fragment) OS=Mus musculus GN=Pcdh1 PE=1 SV=1	0	1.17034	1.47825	0.0675554	0.0623333	0.173667	0.06	0.065	0.062	0.188	0.115	0.218	16.43	5	4	12	4	1	1077	116.4	5.08	32.69	4		membrane;nucleus	metal ion binding;protein binding	Pf00028, Pf08374		ENSMUSG00000051375.15		18
High	Master Protein	H7BYZ3	Uncharacterized protein OS=Homo sapiens PE=4 SV=1	0	1.20075	1.47805	0.0629867	0.07	0.195	0.066	0.069	0.075	0.196	0.137	0.252	26.667	19	4	23	4	1	331	36.9	8.34	59.62	4			metal ion binding;protein binding	Pf00036, Pf12763, Pf13405, Pf13499, Pf13833		ENSG00000273398.6		2
High	Master Protein	Q8K273	Membrane magnesium transporter 1 OS=Mus musculus GN=Mmgt1 PE=1 SV=1	0	0.985254	1.47774	0.103454	0.0403333	0.112333	0.039	0.041	0.041	0.138	0.062	0.137	7.254	18	1	7	1	1	131	14.7	9.16	21.72	1	transport	cytoplasm;endoplasmic reticulum;endosome;Golgi;membrane	transporter activity	Pf10270	236792	ENSMUSG00000061273.3	Mmgt1	X
High	Master Protein	P35268	60S ribosomal protein L22 OS=Homo sapiens GN=RPL22 PE=1 SV=2	0	0.815453	1.4717	0.152949	0.0603333	0.167333	0.055	0.063	0.063	0.076	0.236	0.19	16.95	19	2	15	2	1	128	14.8	9.19	50.3	2	cell organization and biogenesis;metabolic process;transport	cytoplasm;cytosol;nucleus;ribosome	protein binding;RNA binding;structural molecule activity	Pf01776	6146	ENSG00000116251.9	RPL22	1	Ribosome	Cytoplasmic Ribosomal Proteins
High	Master Protein	Q8BH80	Vesicle-associated membrane protein, associated protein B and C OS=Mus musculus GN=Vapb PE=1 SV=1	0	0.965055	1.46868	0.108379	0.033	0.0913333	0.029	0.034	0.036	0.084	0.059	0.131	66.903	28	7	63	6	1	243	26.9	7.78	217.82	7	cell organization and biogenesis;cellular homeostasis;regulation of biological process;response to stimulus;transport	cytoplasm;endoplasmic reticulum;Golgi;membrane	protein binding	Pf00635	56491	ENSMUSG00000054455.4	Vapb	2
High	Master Protein	Q8VEJ9	Vacuolar protein sorting-associated protein 4A OS=Mus musculus GN=Vps4a PE=1 SV=1	0	0.893884	1.46328	0.127678	0.0453333	0.125	0.035	0.036	0.065	0.093	0.091	0.191	22.86	14	5	23	2	1	437	48.9	7.8	60.64	5	cell division;cell organization and biogenesis;metabolic process;regulation of biological process;transport	cytoplasm;cytosol;endosome;membrane;nucleus;vacuole	catalytic activity;nucleotide binding;protein binding;RNA binding	Pf00004, Pf00910, Pf01078, Pf01695, Pf04212, Pf04389, Pf06068, Pf07724, Pf07728, Pf09336, Pf13173, Pf13207, Pf13401	116733	ENSMUSG00000031913.9	Vps4a	8	Endocytosis
High	Master Protein	Q6PGN3	Serine/threonine-protein kinase DCLK2 OS=Mus musculus GN=Dclk2 PE=1 SV=1	0	1.4634	1.46081	0.0344034	0.0633333	0.174333	0.057	0.067	0.066	0.168	0.14	0.215	64.434	17	10	62	10	1	756	82.9	8.44	184.14	10	cell organization and biogenesis;metabolic process;regulation of biological process;response to stimulus	cytoplasm;cytoskeleton	catalytic activity;nucleotide binding	Pf00069, Pf03607, Pf07714, Pf14531	70762	ENSMUSG00000028078.14	Dclk2	3
High	Master Protein	P63328	Serine/threonine-protein phosphatase 2B catalytic subunit alpha isoform OS=Mus musculus GN=Ppp3ca PE=1 SV=1	0	1.02561	1.45681	0.0942732	0.0666667	0.183	0.059	0.064	0.077	0.168	0.124	0.257	62.287	27	11	55	6	1	521	58.6	5.86	169.47	11	cellular homeostasis;metabolic process;regulation of biological process;response to stimulus;transport	cytosol;membrane;mitochondrion;nucleus	catalytic activity;metal ion binding;protein binding	Pf00149	19055	ENSMUSG00000028161.17	Ppp3ca	3	Oxytocin signaling pathway; Wnt signaling pathway; T cell receptor signaling pathway; MAPK signaling pathway; Dopaminergic synapse; Amyotrophic lateral sclerosis (ALS); VEGF signaling pathway; Long-term potentiation; Amphetamine addiction; Tuberculosis; Axon guidance; HTLV-I infection; Oocyte meiosis; Osteoclast differentiation; B cell receptor signaling pathway; Glutamatergic synapse; cGMP-PKG s…	Spinal Cord Injury; Alzheimers Disease; Mitochondrial Gene Expression; G Protein Signaling Pathways; Serotonin and anxiety; MicroRNAs in Cardiomyocyte Hypertrophy; MAPK signaling pathway
High	Master Protein	P42166	Lamina-associated polypeptide 2, isoform alpha OS=Homo sapiens GN=TMPO PE=1 SV=2	0	1.51279	1.45664	0.0307048	0.047	0.129	0.037	0.05	0.054	0.107	0.118	0.162	7.407	4	2	8	2	1	694	75.4	7.66	24.06	2	regulation of biological process	chromosome;nucleus	DNA binding;protein binding	Pf03020, Pf08198, Pf11560	7112	ENSG00000120802.13	TMPO	12
Medium	Master Protein	P62869	Transcription elongation factor B polypeptide 2 OS=Mus musculus GN=Tceb2 PE=1 SV=1	0.016	0.957352	1.45382	0.110318	0.078	0.213667	0.047	0.088	0.099	0.178	0.147	0.316	1.788	6	1	5	1	1	118	13.2	5.01	11.27	1	metabolic process;regulation of biological process	nucleus	protein binding	Pf00240	67673	ENSMUSG00000055839.5	Tceb2; Elob	17	Ubiquitin mediated proteolysis; HIF-1 signaling pathway; Pathways in cancer; Renal cell carcinoma
High	Master Protein	Q91Z61	GTP-binding protein Di-Ras1 OS=Mus musculus GN=Diras1 PE=1 SV=1	0	0.738228	1.45232	0.182714	0.0986667	0.27	0.098	0.08	0.118	0.236	0.141	0.433	35.427	35	6	36	6	1	198	22.3	8.9	98.48	6	regulation of biological process;response to stimulus	membrane	catalytic activity;nucleotide binding	Pf00071, Pf08477	208666	ENSMUSG00000043670.4	Diras1	10
High	Master Protein	Q91YQ5	Dolichyl-diphosphooligosaccharide--protein glycosyltransferase subunit 1 OS=Mus musculus GN=Rpn1 PE=1 SV=1	0	1.18031	1.45126	0.0660224	0.059	0.161333	0.062	0.056	0.059	0.166	0.111	0.207	81.796	27	13	81	13	1	608	68.5	6.46	253.42	13	metabolic process	cytosol;endoplasmic reticulum;membrane	catalytic activity;RNA binding	Pf04597	103963	ENSMUSG00000030062.7	Rpn1	6	Metabolic pathways; N-Glycan biosynthesis; Protein processing in endoplasmic reticulum	Proteasome Degradation
High	Master Protein	Q9Y320	Thioredoxin-related transmembrane protein 2 OS=Homo sapiens GN=TMX2 PE=1 SV=1	0	1.37996	1.45066	0.0416909	0.05	0.136667	0.048	0.044	0.058	0.147	0.099	0.164	17.628	7	2	22	2	1	296	34	8.69	69.29	2	cellular homeostasis;regulation of biological process	membrane		Pf00085	51075	ENSG00000213593.9	TMX2	11
High	Master Protein	P62267	40S ribosomal protein S23 OS=Mus musculus GN=Rps23 PE=1 SV=3	0	1.86764	1.4458	0.0135631	0.0676667	0.184333	0.068	0.075	0.06	0.173	0.164	0.216	10.813	8	1	11	1	1	143	15.8	10.49	37.09	1	cell organization and biogenesis;metabolic process	membrane;ribosome	RNA binding;structural molecule activity	Pf00164	66475	ENSMUSG00000049517.7	Rps23	13	Ribosome	Cytoplasmic Ribosomal Proteins; mRNA processing
High	Master Protein	P80317	T-complex protein 1 subunit zeta OS=Mus musculus GN=Cct6a PE=1 SV=3	0	1.08196	1.44566	0.0828028	0.0446667	0.121667	0.04	0.044	0.05	0.124	0.079	0.162	92.513	34	13	68	13	1	531	58	7.08	221.17	13	metabolic process;regulation of biological process;transport	cytoplasm;cytosol;membrane	nucleotide binding;protein binding;RNA binding	Pf00118, Pf05504	12466		Cct6a	5
High	Master Protein	Q8BL66	Early endosome antigen 1 OS=Mus musculus GN=Eea1 PE=1 SV=2	0	1.14208	1.44422	0.0720978	0.0693333	0.188667	0.066	0.068	0.074	0.186	0.131	0.249	78.465	16	18	44	18	1	1411	160.8	5.77	127.19	18	cell organization and biogenesis;metabolic process;transport	cytoplasm;cytosol;endosome;membrane	metal ion binding;protein binding	Pf01363, Pf07888, Pf09726	216238	ENSMUSG00000036499.9	Eea1	10	Endocytosis; Tuberculosis; Phagosome
High	Master Protein	Q8JZQ2	AFG3-like protein 2 OS=Mus musculus GN=Afg3l2 PE=1 SV=1	0	1.17101	1.4441	0.0674512	0.043	0.117	0.041	0.04	0.048	0.109	0.086	0.156	19.805	9	7	19	6	1	802	89.5	8.6	50.23	7	cell organization and biogenesis;cellular homeostasis;metabolic process;regulation of biological process;response to stimulus;transport	membrane;mitochondrion	catalytic activity;metal ion binding;nucleotide binding;protein binding	Pf00004, Pf01434, Pf05496, Pf06068, Pf06480, Pf07724, Pf07728, Pf13191, Pf13401	69597	ENSMUSG00000024527.9	Afg3l2	18		mRNA processing
High	Master Protein	Q91VM5	RNA binding motif protein, X-linked-like-1 OS=Mus musculus GN=Rbmxl1 PE=1 SV=1	0	1.70916	1.44132	0.0195363	0.034	0.0923333	0.041	0.018	0.043	0.092	0.072	0.113	40.509	13	5	50	1	1	388	42.1	9.99	158.79	5	cell organization and biogenesis;metabolic process;regulation of biological process;response to stimulus	nucleus;spliceosomal complex	DNA binding;protein binding;RNA binding	Pf00076, Pf08081, Pf13893, Pf14259	19656	ENSMUSG00000037070.9	Rbmxl1	8	Spliceosome	mRNA processing
High	Master Protein	Q6ZQ18	Protein EFR3 homolog B OS=Mus musculus GN=Efr3b PE=1 SV=2	0	0.694148	1.43925	0.202233	0.096	0.260333	0.083	0.095	0.11	0.22	0.132	0.429	16.495	8	4	8	4	1	817	92.3	6.54	23.76	4	cell organization and biogenesis;metabolic process	cytoplasm;cytosol;membrane			668212	ENSMUSG00000020658.10	Efr3b	12
High	Master Protein	P61163	Alpha-centractin OS=Homo sapiens GN=ACTR1A PE=1 SV=1	0	0.961829	1.43652	0.109187	0.05	0.135333	0.065	0.054	0.031	0.115	0.092	0.199	52.303	34	8	44	3	1	376	42.6	6.64	142.2	8	regulation of biological process;transport	cytoplasm;cytoskeleton;cytosol	nucleotide binding;protein binding	Pf00022	10121	ENSG00000138107.12	ACTR1A	10
High	Master Protein	P08238	Heat shock protein HSP 90-beta OS=Homo sapiens GN=HSP90AB1 PE=1 SV=4	0	1.24092	1.43588	0.0574219	0.0486667	0.131667	0.046	0.045	0.055	0.131	0.095	0.169	90.762	22	16	73	9	1	724	83.2	5.03	228.43	16	cell organization and biogenesis;metabolic process;regulation of biological process;response to stimulus;transport	cell surface;cytoplasm;cytosol;extracellular;membrane;mitochondrion;nucleus;organelle lumen	enzyme regulator activity;nucleotide binding;protein binding;RNA binding	Pf00183, Pf02518, Pf13589	3326	ENSG00000096384.19	HSP90AB1	6	NOD-like receptor signaling pathway; Progesterone-mediated oocyte maturation; Pathways in cancer; Prostate cancer; Protein processing in endoplasmic reticulum; Estrogen signaling pathway; PI3K-Akt signaling pathway; Antigen processing and presentation	NRF2 pathway; Focal Adhesion-PI3K-Akt-mTOR-signaling pathway
High	Master Protein	Q62425	Cytochrome c oxidase subunit NDUFA4 OS=Mus musculus GN=Ndufa4 PE=1 SV=2	0	2.12724	1.43494	0.00746029	0.027	0.073	0.024	0.029	0.028	0.067	0.069	0.083	22.242	48	5	25	5	1	82	9.3	9.52	85.01	5	metabolic process;transport	membrane;mitochondrion	catalytic activity;protein binding;transporter activity	Pf06522	17992	ENSMUSG00000029632.7	Ndufa4	6	Metabolic pathways; Huntington's disease; Non-alcoholic fatty liver disease (NAFLD); Oxidative phosphorylation; Parkinson's disease; Alzheimer's disease	Electron Transport Chain; Oxidative phosphorylation
High	Master Protein	Q8R1I1	Cytochrome b-c1 complex subunit 9 OS=Mus musculus GN=Uqcr10 PE=1 SV=1	0	1.0517	1.4348	0.0887764	0.0483333	0.130667	0.044	0.063	0.038	0.108	0.098	0.186	16.097	27	1	14	1	1	64	7.4	9.19	45.66	1	cell organization and biogenesis;metabolic process;transport	membrane;mitochondrion	catalytic activity;transporter activity	Pf05365	66152	ENSMUSG00000059534.8	Uqcr10	11	Metabolic pathways; Huntington's disease; Non-alcoholic fatty liver disease (NAFLD); Oxidative phosphorylation; Parkinson's disease; Alzheimer's disease; Cardiac muscle contraction	Electron Transport Chain
High	Master Protein	Q14416	Metabotropic glutamate receptor 2 OS=Homo sapiens GN=GRM2 PE=1 SV=2	0	1.33979	1.4344	0.0457311	0.037	0.1	0.034	0.034	0.043	0.094	0.078	0.128	12.158	6	3	12	3	1	872	95.5	8.12	37.46	3	cell communication;regulation of biological process;response to stimulus;transport	membrane	protein binding;receptor activity;signal transducer activity	Pf00003, Pf01094, Pf07562	2912	ENSG00000164082.14	GRM2	3	Glutamatergic synapse; Phospholipase D signaling pathway; Neuroactive ligand-receptor interaction; Cocaine addiction	GPCRs, Class C Metabotropic glutamate, pheromone
High	Master Protein	P25444	40S ribosomal protein S2 OS=Mus musculus GN=Rps2 PE=1 SV=3	0	1.11133	1.42809	0.0773872	0.0366667	0.0986667	0.033	0.036	0.041	0.094	0.069	0.133	58.244	30	9	86	9	1	293	31.2	10.24	258.98	9	cell organization and biogenesis;metabolic process;regulation of biological process;response to stimulus	membrane;nucleus;ribosome	protein binding;RNA binding;structural molecule activity	Pf00333, Pf03719	16898; 546298	ENSMUSG00000044533.15	Rps2; Rps2-ps13	17; X	Ribosome	Cytoplasmic Ribosomal Proteins
High	Master Protein	E9QMP6	Serine/threonine-protein kinase MARK2 OS=Mus musculus GN=Mark2 PE=1 SV=2	0	0.908443	1.42768	0.123469	0.071	0.191	0.058	0.056	0.099	0.166	0.122	0.285	27.834	10	7	26	4	1	776	86.3	9.67	68.7	7	cell differentiation;cell organization and biogenesis;cellular component movement;development;metabolic process;regulation of biological process;response to stimulus	cytoplasm;cytoskeleton;membrane;nucleus	catalytic activity;metal ion binding;nucleotide binding;protein binding;RNA binding	Pf00069, Pf00627, Pf02149, Pf07714, Pf14531	13728	ENSMUSG00000024969.15	Mark2	19		TNF-alpha NF-kB Signaling Pathway; Wnt Signaling Pathway NetPath
High	Master Protein	P61982	14-3-3 protein gamma OS=Mus musculus GN=Ywhag PE=1 SV=2	0	0.592653	1.42672	0.255474	0.0973333	0.261667	0.074	0.072	0.146	0.182	0.133	0.47	58.887	34	9	74	4	1	247	28.3	4.89	209.76	9	metabolic process;regulation of biological process;response to stimulus;transport	cytoplasm;cytosol;membrane	catalytic activity;protein binding;RNA binding	Pf00244	22628	ENSMUSG00000051391.9	Ywhag	5	Epstein-Barr virus infection; Hippo signaling pathway; Oocyte meiosis; Cell cycle; PI3K-Akt signaling pathway; Viral carcinogenesis	Calcium Regulation in the Cardiac Cell; TNF-alpha NF-kB Signaling Pathway; Myometrial Relaxation and Contraction Pathways
High	Master Protein	P43686	26S protease regulatory subunit 6B OS=Homo sapiens GN=PSMC4 PE=1 SV=2	0	0.479709	1.42656	0.331353	0.114333	0.307333	0.027	0.26	0.056	0.135	0.604	0.183	34.907	20	6	39	6	1	418	47.3	5.21	104.98	6	metabolic process;regulation of biological process;response to stimulus;transport	cytoplasm;cytosol;membrane;nucleus;proteasome	catalytic activity;nucleotide binding;protein binding;RNA binding	Pf00004, Pf00006, Pf00910, Pf01057, Pf01078, Pf05496, Pf07724, Pf07726, Pf07728, Pf13191	5704	ENSG00000281221.2; ENSG00000013275.7	PSMC4	19; CHR_HG2021_PATCH	Epstein-Barr virus infection; Proteasome	Parkin-Ubiquitin Proteasomal System pathway; Proteasome Degradation
High	Master Protein	P62829	60S ribosomal protein L23 OS=Homo sapiens GN=RPL23 PE=1 SV=1	0	0.839981	1.42576	0.14455	0.0446667	0.12	0.047	0.04	0.047	0.105	0.073	0.182	33.791	36	4	34	4	1	140	14.9	10.51	100.05	4	cell organization and biogenesis;metabolic process;regulation of biological process;response to stimulus;transport	cytoplasm;cytosol;membrane;ribosome	protein binding;RNA binding;structural molecule activity	Pf00238	9349	ENSG00000125691.12	RPL23	17	Ribosome	Cytoplasmic Ribosomal Proteins
High	Master Protein	P42932	T-complex protein 1 subunit theta OS=Mus musculus GN=Cct8 PE=1 SV=3	0	0.805904	1.4252	0.156349	0.0943333	0.253333	0.085	0.095	0.103	0.226	0.145	0.389	75.848	31	15	52	15	1	548	59.5	5.62	137.85	15	cell organization and biogenesis;metabolic process;regulation of biological process;transport	cytoplasm;cytoskeleton;cytosol	nucleotide binding;protein binding	Pf00118	12469	ENSMUSG00000025613.13	Cct8	16
High	Master Protein	A0A0J9YUN4	Dynamin-1 OS=Mus musculus GN=Dnm1 PE=1 SV=1	0	1.15484	1.42464	0.0700104	0.0686667	0.184333	0.077	0.074	0.055	0.215	0.117	0.221	204.158	37	24	169	1	1	864	97.2	6.87	565.25	24	cell communication;cell organization and biogenesis;metabolic process;regulation of biological process;response to stimulus;transport	cytoplasm;cytoskeleton;Golgi;membrane	catalytic activity;nucleotide binding;protein binding;RNA binding	Pf00169, Pf00350, Pf01031, Pf02212	13429	ENSMUSG00000026825.17	Dnm1	2		EGFR1 Signaling Pathway; One carbon metabolism and related pathways; IL-3 Signaling Pathway; Primary Focal Segmental Glomerulosclerosis FSGS
High	Master Protein	P47857	ATP-dependent 6-phosphofructokinase, muscle type OS=Mus musculus GN=Pfkm PE=1 SV=3	0	1.22287	1.42414	0.0598586	0.0526667	0.141333	0.051	0.052	0.055	0.141	0.102	0.181	215.127	36	22	195	21	1	780	85.2	8	697.6	22	cell organization and biogenesis;cellular homeostasis;metabolic process;regulation of biological process	cytoplasm;cytosol;membrane;nucleus	catalytic activity;metal ion binding;nucleotide binding;protein binding	Pf00365	18642	ENSMUSG00000033065.13	Pfkm	15	RNA degradation; Metabolic pathways; Biosynthesis of amino acids; Glycolysis / Gluconeogenesis; Pentose phosphate pathway; AMPK signaling pathway; Carbon metabolism; Fructose and mannose metabolism; Galactose metabolism; Central carbon metabolism in cancer	Insulin Signaling; Glycolysis and Gluconeogenesis
High	Master Protein	O54984	ATPase Asna1 OS=Mus musculus GN=Asna1 PE=1 SV=2	0	1.28806	1.41705	0.051516	0.0596667	0.159333	0.07	0.055	0.054	0.16	0.116	0.202	22.877	25	7	35	7	1	348	38.8	4.91	94.43	7	transport	cytoplasm;endoplasmic reticulum;nucleus	catalytic activity;metal ion binding;nucleotide binding	Pf02374	56495	ENSMUSG00000052456.9	Asna1	8
High	Master Protein	Q99JF8	PC4 and SFRS1-interacting protein OS=Mus musculus GN=Psip1 PE=1 SV=1	0	0.708031	1.41504	0.19587	0.063	0.168	0.062	0.055	0.072	0.137	0.092	0.275	23.768	14	6	23	6	1	528	59.7	9.13	65.52	6	cell organization and biogenesis;metabolic process;regulation of biological process;response to stimulus	nucleus	DNA binding;protein binding;RNA binding	Pf00855, Pf11467	101739	ENSMUSG00000028484.16	Psip1	4
[truncated: 1,470 more rows]

## Sheet: Tau-seed interactome
Supplementary File 1. Tau-seed interactome in PS19 mice brains. High Molecular weight tau-seed isolated from Fraction-9 from PS19 brain homogenates were subjected to quantitative Mass Spectrometry; n=3.
[truncated: 2,284 more rows]
