# Supplementary material for: Bassoon contributes to tau-seed propagation and neurotoxicity
Source: Nat Neurosci. 2022 Nov 7;25(12):1597–607. doi: 10.1038/s41593-022-01191-6 (PMC9708566; doi:10.1038/s41593-022-01191-6)
Supplement: Supplementary file 4 — DAVID functional annotation and interactome versus nominated intersection. DAVID functional annotation clustering of tau-seed interactors. DAVID functional annotation chart of tau-seed interactors. DAVID functional annotation clustering of tau-monomer interactors. DAVID functional annotation chart of tau-monomer interactors. Synaptic interactors of the tau seed and monomeric fractions. [file 41593_2022_1191_MOESM4_ESM.xlsx]

## Sheet: tau-seed DAVID clustering
DAVID Functional Annotation Clustering of tau-seed interactors
Annotation Cluster 1	Enrichment Score: 52.86148915017715
Category	Term	Count	%	PValue	Genes	List Total	Pop Hits	Pop Total	Fold Enrichment	Bonferroni	Benjamini	FDR
GOTERM_CC_DIRECT	GO:0005739~mitochondrion	240	20.8877	1.71726e-57	Q8CAQ8, Q9CR68, Q9CZW5, Q505D7, Q5SXR6, Q9CR62, Q8JZN5, Q91XH5, A0A1B0GSX0, O08553, Q8BML9, P37040, A2AQR0, Q8CBC8, P63328, P48962, A0A0R4J083, Q921G7, P12787, A0A0N4SW73, Q6QD59, Q5U458, Q3V117, Q9CQC7, Q9CZU6, Q9D6K8, Q9DB20, P56379, S4R1W8, P28661, P56135, P03921, G3X9H5, Q9CPQ8, Q5NCE8, Q91WD5, Q9CPQ3, Q99M87, Q9CPQ1, Q9CTY5, Q91VA7, P63101, Q9CQB4, Q9CZD3, Q9D3D9, Q8R127, B1ATI0, Q9CRD0, Q9D…	916	1721	19662	2.99339	1.18663e-54	2.96657e-55	2.42563e-55
GOTERM_CC_DIRECT	GO:0005743~mitochondrial inner membrane	108	9.39948	2.28897e-53	Q8CAQ8, Q9CR68, Q9CR62, Q99L04, Q9R112, Q9D881, Q9DCN2, A2AQR0, P62075, Q8BW75, P48962, Q921G7, Q791T5, P12787, Q03265, Q5U458, P50544, Q9CQC7, Q80XN0, E9PV90, Q8BMS1, Q9DB20, P03888, P03921, P56135, Q9CPQ8, Q5NCE8, Q91WD5, Q9CPQ3, Q9CPQ1, Q8K2B3, Q9CQB4, G5E902, Q9D3D9, B1ATI0, Q9D6J6, Q8R404, Q9D6J5, Q99JB2, Q9CQJ8, P97450, Q9D2R6, E9PZS5, Q9CQZ6, Q9CQZ5, Q9WUM5, A0A140LIU4, P52503, Q99JR1, P16…	916	387	19662	5.99025	1.58168e-50	3.16335e-51	2.58653e-51
UP_KEYWORDS	Mitochondrion	163	14.1862	6.62303e-50	Q8CAQ8, Q9CR68, Q9CZW5, Q505D7, Q9CR62, P38647, Q9R112, Q9Z1J3, Q9D881, Q8JZN5, Q9DCN2, A2AQR0, P62075, Q8BW75, P48962, A0A0R4J083, Q921G7, Q791T5, P12787, Q03265, Q8BWF0, A0A0N4SW73, Q6QD59, Q5U458, P50544, Q02053, P17710, Q9CQC7, Q80XN0, E9PV90, Q922Q4, Q9CZU6, Q8BMS1, Q9DB20, Q91YP0, P56379, Q8BG51, P28661, P03888, P03921, P56135, Q9CPQ8, Q5NCE8, Q91WD5, Q9CPQ3, Q99M87, Q9CPQ1, Q9CTY5, Q8K2B3,…	936	1058	22680	3.7331	2.25845e-47	5.64613e-48	4.18906e-48
Annotation Cluster 2	Enrichment Score: 29.352263363921022
Category	Term	Count	%	PValue	Genes	List Total	Pop Hits	Pop Total	Fold Enrichment	Bonferroni	Benjamini	FDR
UP_KEYWORDS	Mitochondrion	163	14.1862	6.62303e-50	Q8CAQ8, Q9CR68, Q9CZW5, Q505D7, Q9CR62, P38647, Q9R112, Q9Z1J3, Q9D881, Q8JZN5, Q9DCN2, A2AQR0, P62075, Q8BW75, P48962, A0A0R4J083, Q921G7, Q791T5, P12787, Q03265, Q8BWF0, A0A0N4SW73, Q6QD59, Q5U458, P50544, Q02053, P17710, Q9CQC7, Q80XN0, E9PV90, Q922Q4, Q9CZU6, Q8BMS1, Q9DB20, Q91YP0, P56379, Q8BG51, P28661, P03888, P03921, P56135, Q9CPQ8, Q5NCE8, Q91WD5, Q9CPQ3, Q99M87, Q9CPQ1, Q9CTY5, Q8K2B3,…	936	1058	22680	3.7331	2.25845e-47	5.64613e-48	4.18906e-48
UP_KEYWORDS	Transit peptide	79	6.87554	5.25891e-24	Q9D0M3, Q8CAQ8, Q8BK30, Q9CR68, Q9CZS1, Q8K3J1, Q9CQQ7, P48771, Q9EP89, P38647, Q9R112, Q9CWD8, Q9Z1J3, Q8K0D5, Q9D881, Q9EQ20, Q8JZN5, Q9ESW4, Q3UMR5, Q8BHF7, Q8BWT1, A2AQR0, Q9CZ13, P08249, Q9DB77, A0A0R4J083, Q9Z2I0, Q921G7, Q8VCX5, P12787, Q03265, Q8BWF0, Q9Z2I8, P19783, P30275, P50544, Q80XN0, Q99KI0, Q9CZU6, Q99LC5, Q8BMS1, Q99LC3, Q9DB20, Q9D0K2, Q91YP0, E9QPX3, Q5NCE8, Q91WD5, Q99M87, P70…	936	510	22680	3.75339	1.79329e-21	1.63026e-22	1.20955e-22
UP_SEQ_FEATURE	transit peptide:Mitochondrion	73	6.35335	2.51917e-16	Q9D0M3, Q8BK30, Q9CR68, Q9CZS1, Q8K3J1, Q9CQQ7, P48771, Q9EP89, P38647, Q9R112, Q9Z1J3, Q8K0D5, Q9D881, Q9EQ20, Q8JZN5, Q9ESW4, Q8BHF7, Q9CRB9, A2AQR0, Q9CZ13, P08249, Q9DB77, A0A0R4J083, Q9Z2I0, Q921G7, P12787, Q03265, Q8BWF0, Q9Z2I8, P19783, P30275, P50544, Q80XN0, Q99KI0, Q9CZU6, Q99LC5, Q8BMS1, Q99LC3, Q9DB20, Q9D0K2, Q91YP0, E9QPX3, Q5NCE8, Q91WD5, Q99M87, P70404, Q8K2B3, A0A0R4J0G0, Q3V3R1,…	898	496	18012	2.95207	5.13367e-13	5.82684e-13	5.77142e-13
Annotation Cluster 3	Enrichment Score: 28.984830128492927
Category	Term	Count	%	PValue	Genes	List Total	Pop Hits	Pop Total	Fold Enrichment	Bonferroni	Benjamini	FDR
GOTERM_CC_DIRECT	GO:0005743~mitochondrial inner membrane	108	9.39948	2.28897e-53	Q8CAQ8, Q9CR68, Q9CR62, Q99L04, Q9R112, Q9D881, Q9DCN2, A2AQR0, P62075, Q8BW75, P48962, Q921G7, Q791T5, P12787, Q03265, Q5U458, P50544, Q9CQC7, Q80XN0, E9PV90, Q8BMS1, Q9DB20, P03888, P03921, P56135, Q9CPQ8, Q5NCE8, Q91WD5, Q9CPQ3, Q9CPQ1, Q8K2B3, Q9CQB4, G5E902, Q9D3D9, B1ATI0, Q9D6J6, Q8R404, Q9D6J5, Q99JB2, Q9CQJ8, P97450, Q9D2R6, E9PZS5, Q9CQZ6, Q9CQZ5, Q9WUM5, A0A140LIU4, P52503, Q99JR1, P16…	916	387	19662	5.99025	1.58168e-50	3.16335e-51	2.58653e-51
UP_KEYWORDS	Mitochondrion inner membrane	81	7.04961	1.96358e-48	Q9D0M3, Q8CAQ8, Q8BK30, Q9CR68, Q9CQQ7, P48771, Q9CR62, Q9DCJ5, Q99L43, Q9D881, Q3UMR5, Q9CRB9, A2AQR0, P62075, Q9CZ13, P48962, Q9DB77, Q8R1I1, Q8BH59, Q9Z2I0, Q921G7, Q8VCX5, Q791T5, P12787, Q03265, P19783, P30275, Q9CQ75, P50544, Q9CQC7, Q80XN0, E9PV90, A0A0R4J275, Q9Z2Z6, Q9DB20, Q9Z1P6, Q9CQ69, Q9WV98, Q62425, P03888, P03921, P56135, Q9CPQ8, Q9ERS2, E9QPX3, Q5NCE8, Q91WD5, Q9CPQ1, Q8K2B3, Q9C…	936	254	22680	7.72714	6.6958e-46	1.33916e-46	9.93571e-47
KEGG_PATHWAY	mmu00190:Oxidative phosphorylation	59	5.1349	1.29822e-32	Q9D0M3, Q8BK30, Q9CR68, Q8K3J1, Q9CQQ7, P48771, Q9DCJ5, P51863, Q9D881, Q9CZ13, Q9DB77, Q8R1I1, P12787, Q03265, P19783, Q9Z1G3, Q9CQ75, Q9CQC7, A0A0R4J275, Q99LC3, Q8BJ03, Q9DB20, Q9Z1P6, Q9CQ69, Q62425, P03888, P03921, P56135, Q9CPQ8, Q9ERS2, E9QPX3, Q91WD5, Q9CPQ1, Q8K2B3, P57746, Q9CQB4, K3W4T3, P00405, Q9D3D9, Q9D6J6, Q9D6J5, Q9CQJ8, Q9D819, Q91YT0, P97450, P03930, Q9CQZ6, Q9CQZ5, A0A140LIU4,…	514	139	7691	6.35122	3.18064e-30	3.18064e-30	2.59644e-30
UP_KEYWORDS	Respiratory chain	36	3.13316	1.71128e-32	Q9Z1P6, Q9D0M3, Q8BK30, Q9CQ69, Q9CR68, Q62425, P03888, P03921, Q8K3J1, Q9ERS2, E9QPX3, Q9DCJ5, Q91WD5, Q9CQB4, P00405, Q9CZ13, Q9D6J6, Q8R1I1, Q9DB77, Q9D6J5, P62897, Q91YT0, Q9CQJ8, Q9CQZ6, Q9CQZ5, P52503, Q9CQ54, Q9CQ75, Q9CQC7, Q9DC69, Q91VD9, O09111, Q9CQ91, Q9DCS9, A0A0R4J275, Q99LC3	936	62	22680	14.0695	5.83545e-30	7.29431e-31	5.41191e-31
KEGG_PATHWAY	mmu05012:Parkinson's disease	60	5.22193	1.17231e-31	P84309, Q9D0M3, Q8BK30, Q9CR68, Q8K3J1, Q9CQQ7, P48771, Q9DCJ5, Q9D881, Q66L47, Q9CZ13, P05132, P48962, Q9DB77, B2RSH2, Q8R1I1, Q9Z2Q6, P12787, Q03265, P19783, Q02053, Q9CQ75, Q9CQC7, A0A0R4J275, Q99LC3, Q9DB20, Q9Z1P6, Q9CQ69, Q62425, P03888, P03921, Q9ERS2, E9QPX3, Q91WD5, Q9CPQ1, Q8K2B3, Q9CQB4, P00405, Q9D3D9, Q9D6J6, P62897, Q9D6J5, Q9CQJ8, Q91YT0, P97450, P03930, Q60930, Q60932, Q9CQZ6, Q9C…	514	149	7691	6.02538	2.87217e-29	1.43608e-29	1.17231e-29
UP_KEYWORDS	Electron transport	44	3.82942	1.34503e-31	Q9Z1P6, Q9D0M3, Q8BK30, Q9CQ69, Q9CR68, Q62425, P03888, P03921, Q8K3J1, Q9ERS2, E9QPX3, Q9DCJ5, Q91WD5, Q8K2B3, Q9CQB4, Q8C0L0, P00405, Q9CZ13, Q9D6J6, Q8R1I1, Q9DB77, Q9D6J5, P62897, Q91YT0, Q9CQJ8, Q921G7, Q9CQZ6, Q9CQZ5, Q9CQX2, P52503, Q9CQ54, Q9CQ75, Q9CQC7, Q9DC69, Q91VD9, O09111, Q9CQ91, Q9DCS9, A0A0R4J275, P56395, Q8VBT0, Q99LC5, Q99LC3, Q9DCW4	936	107	22680	9.96405	4.58655e-29	5.09617e-30	3.78103e-30
GOTERM_CC_DIRECT	GO:0070469~respiratory chain	34	2.95909	3.44817e-29	Q9Z1P6, Q9D0M3, Q8BK30, Q9CQ69, Q9CR68, Q62425, P03888, P03921, Q8K3J1, E9QPX3, Q9DCJ5, Q91WD5, Q9CQB4, P00405, Q9CZ13, Q9D6J6, Q8R1I1, Q9DB77, Q9D6J5, P62897, Q91YT0, Q9CQJ8, Q9CQZ6, Q9CQZ5, P52503, Q9CQ54, Q9CQ75, Q9DC69, Q91VD9, O09111, Q9CQ91, Q9DCS9, A0A0R4J275, Q99LC3	916	58	19662	12.583	2.38269e-26	3.97114e-27	3.24703e-27
KEGG_PATHWAY	mmu05010:Alzheimer's disease	62	5.396	9.32241e-29	Q9D0M3, Q8BK30, Q9CR68, Q8K3J1, Q9CQQ7, P48771, A0A0R4J0I9, Q9DCJ5, P11881, Q9D881, P63328, Q9CZ13, Q9DB77, Q8R1I1, P49615, Q64518, P12787, Q03265, P19783, E9QAQ5, Q9CQ75, Q9CQC7, O55143, A0A0R4J275, A2AFQ2, Q99LC3, Q9DB20, Q9Z1P6, Q9CQ69, Q62425, S4R1W8, A0A0A0MQF6, A0A0R4J2C1, O08529, Q9ERS2, E9QPX3, Q91WD5, Q9CPQ1, Q8K2B3, Q9CQB4, P00405, Q9D3D9, P08226, Q9D6J6, P62897, Q9D6J5, Q9CQJ8, Q91YT0,…	514	177	7691	5.24129	2.28399e-26	7.6133e-27	6.21494e-27
KEGG_PATHWAY	mmu05016:Huntington's disease	65	5.65709	2.55836e-28	Q9D0M3, Q8BK30, Q9CR68, Q8K3J1, Q9CQQ7, P48771, Q5SXR6, Q9DCJ5, P11881, P17427, P17426, Q9D881, A0A0R4J008, Q9CZ13, P48962, Q9DB77, Q8R1I1, Q99KJ8, P12787, Q03265, P19783, Q9CQ75, Q9CQC7, A0A0R4J275, Q99LC3, Q6IRU5, Q9DB20, P08775, Q9Z1P6, Q9CQ69, Q62425, G3X9H5, Q9ERS2, E9QPX3, Q91WD5, P84091, Q9CPQ1, Q8K2B3, Q9CQB4, P09671, P00405, Q9D3D9, Q9D6J6, P62897, Q9D6J5, Q9CQJ8, Q91YT0, P97450, P03930,…	514	198	7691	4.91211	6.26798e-26	1.567e-26	1.27918e-26
GOTERM_CC_DIRECT	GO:0005747~mitochondrial respiratory chain complex I	26	2.26284	1.93038e-21	Q9Z1P6, Q8BK30, Q62425, P03888, Q8K3J1, Q9ERS2, E9QPX3, Q9DCJ5, Q91WD5, Q9D6J6, Q9D6J5, Q91YT0, Q9CQJ8, Q9CQZ6, Q9CQZ5, P52503, Q9CQ54, Q9CQ75, Q9CQC7, Q9DC69, Q91VD9, O09111, Q9CQ91, Q9DCS9, A0A0R4J275, Q99LC3	916	47	19662	11.8743	1.33389e-18	1.21263e-19	9.91514e-20
KEGG_PATHWAY	mmu04932:Non-alcoholic fatty liver disease (NAFLD)	46	4.00348	7.57033e-18	Q9Z1P6, Q9D0M3, Q8BK30, Q9CQ69, Q9CR68, Q62425, Q8K3J1, P48771, Q9ERS2, E9QPX3, Q9DCJ5, O35099, Q91WD5, Q3TLP8, Q9CPQ1, Q9D881, Q8K2B3, Q9CQB4, P00405, Q9CZ13, Q9D6J6, Q8R1I1, Q9DB77, Q9D6J5, P62897, Q91YT0, Q9CQJ8, P12787, Q9CQZ6, P19783, Q9CQZ5, A0A140LIU4, P52503, Q9CQ54, Q9CQ75, E9QAQ5, Q9CQC7, Q9DC69, Q91VD9, O09111, Q9CQ91, Q9DCS9, A0A0R4J275, Q99LC3, P56391, Q9DCW5	514	157	7691	4.38407	1.85473e-15	3.70946e-16	3.02813e-16
GOTERM_BP_DIRECT	GO:0055114~oxidation-reduction process	85	7.39774	1.63441e-15	Q9D0M3, Q61753, Q8BK30, Q9CR68, Q9CZS1, Q8K3J1, Q9R112, Q9DCJ5, Q99L04, Q9EQ20, Q8JZN5, Q91XH5, A0A1B0GSX0, Q9DCN2, P37040, Q8C0L0, A2AQR0, Q8BW75, Q9CZ13, P08249, Q9DB77, Q8R1I1, A0A0R4J083, Q921G7, Q52L67, Q8BWF0, Q9CQX2, Q9CQ75, P50544, Q5M8N4, Q80XN0, P62482, Q922Q4, A0A0R4J275, Q99LC5, Q8BMS1, A2AFQ2, Q99LC3, Q8BJ03, Q9Z1P6, Q9CQ69, Q91YP0, Q62425, P03888, P03921, E9QPX3, Q91WD5, P70404, Q8K…	880	676	18082	2.58366	5.11424e-12	1.52236e-12	1.48568e-12
GOTERM_MF_DIRECT	GO:0008137~NADH dehydrogenase (ubiquinone) activity	19	1.65361	5.09187e-15	Q9Z1P6, Q62425, P03888, P03921, Q8K3J1, Q9ERS2, E9QPX3, Q9DCJ5, Q91WD5, Q9CQ54, Q9CQ75, Q9CQC7, Q91VD9, A0A0R4J275, Q9D6J6, Q99LC3, Q9D6J5, Q9CQJ8, Q91YT0	861	35	17446	10.9996	5.13767e-12	1.02449e-12	9.67456e-13
Annotation Cluster 4	Enrichment Score: 19.954001459903363
Category	Term	Count	%	PValue	Genes	List Total	Pop Hits	Pop Total	Fold Enrichment	Bonferroni	Benjamini	FDR
GOTERM_CC_DIRECT	GO:0005913~cell-cell adherens junction	65	5.65709	6.48531e-24	E9Q9H0, Q8BKX1, E9PYN1, Q3UHC7, A6ZI44, Q3TZZ7, P12970, Q62167, Q61553, A0A1B0GSX0, Q68FG2, Q60902, P52480, P25444, P47911, A2AWI7, A0A140LHQ8, O08917, Q8BH80, P18572, Q6KAR6, Q99P72, Q9QXS1, P54823, Q9DBG5, Q8BVQ5, V9GX76, E9PVA8, A2AMW0, P62962, Q9WV55, Q9Z0N1, Q6ZQ58, Q62261, K4DI58, A0A0R4J1E2, P10852, B1AUX2, Q9CWJ9, P63101, A2AGT5, I1E4X1, Q9D8B3, Q9CY58, Q99KH8, E9Q447, O54901, E9Q1G8, P61…	916	316	19662	4.41528	4.48135e-21	5.60168e-22	4.58025e-22
GOTERM_MF_DIRECT	GO:0098641~cadherin binding involved in cell-cell adhesion	61	5.30896	1.06848e-22	E9Q9H0, Q8BKX1, Q3UHC7, A6ZI44, Q3TZZ7, P12970, Q62167, Q61553, A0A1B0GSX0, Q68FG2, Q60902, P52480, P25444, P47911, A2AWI7, A0A140LHQ8, Q8BH80, P18572, Q6KAR6, Q99P72, Q9QXS1, P54823, Q9DBG5, Q8BVQ5, V9GX76, E9PVA8, A2AMW0, P62962, Q9WV55, Q9Z0N1, Q6ZQ58, Q62261, A0A0R4J1E2, P10852, B1AUX2, Q9CWJ9, P63101, A2AGT5, I1E4X1, Q9D8B3, Q9CY58, Q99KH8, E9Q447, E9Q1G8, P61979, J3QNK8, Q9EQP2, O08579, Q3U…	861	279	17446	4.43015	1.07489e-19	3.58298e-20	3.38353e-20
GOTERM_BP_DIRECT	GO:0098609~cell-cell adhesion	41	3.56832	1.98289e-15	Q9WV55, Q6ZQ58, Q9Z0N1, A6ZI44, A0A0R4J1E2, P10852, Q3TZZ7, P12970, B1AUX2, Q61553, A0A1B0GSX0, Q9CWJ9, P63101, Q68FG2, A2AGT5, D3Z5M6, Q60902, Q9CY58, P25444, Q99KH8, A2AWI7, J3QNK8, Q8BH80, P18572, Q9EQP2, Q6KAR6, Q9QXS1, P54823, O08579, Q3UEB3, Q62433, Q9DBG5, A2AH25, Q8BVQ5, E0CXB9, V9GX76, P17182, A2AMW0, Q9DAW9, Q9QYC0, Q9D0I9	880	189	18082	4.45744	6.13709e-12	1.52236e-12	1.48568e-12
Annotation Cluster 5	Enrichment Score: 19.82129253530686
Category	Term	Count	%	PValue	Genes	List Total	Pop Hits	Pop Total	Fold Enrichment	Bonferroni	Benjamini	FDR
GOTERM_CC_DIRECT	GO:0045202~synapse	83	7.22367	1.26122e-23	E9Q9H0, P12658, A0A0R4J0A6, E9PYN1, S4R2K9, Q8R191, D3YWQ0, Q9QYX7, Q68FF6, P14873, Q3V2R3, Q8BGD5, O88737, O88935, Q6R891, Q69ZK9, H3BJZ7, Q920N7, P49615, O35526, Q8BG39, A2AGR0, Q9Z2Q6, Q80TZ3, A0A140LHQ8, E9Q3E2, J3QM71, P56564, Q8K1M6, G3X9G2, A0A0J9YUN4, Q8R5H6, O35633, V9GX76, Q80TJ1, P47708, P62482, Q9JIS5, D9HP81, Q8BJI1, Q8K021, P48318, F7CZ64, P62962, A0A0A6YWG7, E9Q3V9, Q9DBS2, E9Q6L9,…	916	505	19662	3.52792	8.71503e-21	9.68336e-22	7.91766e-22
UP_KEYWORDS	Cell junction	87	7.5718	1.48934e-21	Q9ES28, E9Q9H0, A0A0R4J0A6, E9PYN1, S4R2K9, Q8R191, Q9QYX7, Q61553, Q61234, P14873, Q8BGD5, O88737, O88935, Q6R891, A0A0G2JFT8, Q69ZK9, H3BJZ7, P62835, D3Z4E6, Q920N7, P49615, O35526, Q8BG39, S4R1P5, Q8BIW1, E9Q3E2, J3QM71, Q8K1M6, G3X9G2, Q9Z2A0, Q8R5H6, Q9QXS1, Q6ZQ82, G5E884, E9QKI2, F8WHW6, P57780, Q80TJ1, P47708, P62482, Q9JIS5, D9HP81, Q8BJI1, Q8K341, F7CZ64, A0A0A6YWG7, E9Q3V9, Q9DBS2, E9Q…	936	661	22680	3.18922	5.07866e-19	4.23222e-20	3.14003e-20
UP_KEYWORDS	Synapse	59	5.1349	2.0578e-19	E9Q9H0, A0A0R4J0A6, E9PYN1, S4R2K9, Q8R191, Q9QYX7, P14873, Q8BGD5, O88737, O88935, Q6R891, Q69ZK9, H3BJZ7, Q920N7, P49615, O35526, Q8BG39, E9Q3E2, J3QM71, Q8K1M6, G3X9G2, Q8R5H6, E9QKI2, Q80TJ1, P47708, P62482, Q9JIS5, D9HP81, Q8BJI1, F7CZ64, E9Q3V9, Q9DBS2, E9Q6L9, P97441, D3YTU0, P06837, P80560, Q80U23, Q8JZP2, A0A0R4J2C2, Q99M87, S4R1C4, F8VPU2, Q8K097, G5E829, A0A0R4J2B2, E9PUM4, J3QNK8, Q9J…	936	357	22680	4.00452	7.01709e-17	5.39776e-18	4.00479e-18
GOTERM_CC_DIRECT	GO:0030054~cell junction	90	7.8329	1.34166e-17	Q9ES28, E9Q9H0, A0A0R4J0A6, E9PYN1, S4R2K9, Q8R191, Q9QYX7, Q61553, Q61234, P14873, Q8BGD5, Q68FG2, O88737, O88935, Q6R891, A0A0G2JFT8, Q69ZK9, H3BJZ7, P62835, D3Z4E6, Q920N7, P49615, O35526, Q8BG39, S4R1P5, Q8BIW1, E9Q3E2, J3QM71, Q8K1M6, G3X9G2, Q9Z2A0, Q8R5H6, Q9QXS1, Q6ZQ82, G5E884, F8WHW6, P57780, Q80TJ1, P47708, P62482, Q9JIS5, D9HP81, Q8BJI1, Q8K021, Q8K341, F7CZ64, A0A0A6YWG7, E9Q3V9, Q9D…	916	718	19662	2.69061	9.27086e-15	6.18057e-16	5.05358e-16
Annotation Cluster 6	Enrichment Score: 14.875494524621658
Category	Term	Count	%	PValue	Genes	List Total	Pop Hits	Pop Total	Fold Enrichment	Bonferroni	Benjamini	FDR
UP_KEYWORDS	Nucleotide-binding	172	14.9695	3.55882e-27	P84309, P07901, Q9CPS6, Q9CW03, F7D3W5, P38647, O35099, Q922B2, Q9EPU0, Q8BML9, P17156, Q66L47, E9PVY0, P62631, Q9R0Y5, Q8VC30, E9Q828, G3X9G2, Q03265, P10126, A0A0J9YUN4, Q5PR73, Q9JLM8, Q9ER72, Q3V117, P15532, Q02053, P17710, O55143, O88848, Q6PGN3, Q9R1C6, B1AQD4, A2AH85, P32921, A0A1B0GSR5, Q91VR5, Q8BG51, P28661, Q7TT50, Q9R1T4, Q3TLP8, Q8R5C5, Q3V3R1, P61161, Q8CGC7, Q9JKR6, Q99P58, Q9CZD3,…	936	1754	22680	2.37611	1.21356e-24	1.21356e-25	9.00381e-26
GOTERM_MF_DIRECT	GO:0000166~nucleotide binding	196	17.0583	9.47789e-24	Q9CPS6, Q9CW03, Q5EBP8, Q66L47, Q9R0Y5, E9Q828, G3X9G2, P10126, Q3V117, Q6PGN3, B1AQD4, P32921, Q91VR5, P28661, Q99K48, Q3TLP8, P61161, Q9JKR6, Q9CZD3, E9Q969, P47857, E9Q1G8, Q64012, P18872, Q91WC3, D3Z3N4, Q9CQA9, Q9DC28, E9QAX2, P62823, A0JNY3, Q9D1G1, Q8C0C7, B1AQZ0, Q9CWD8, P32067, Q8R071, Q9ESW4, Q99JY9, Q8VHJ5, Q8BHF7, B7ZCF1, P07310, P05132, A2CG35, B2RSH2, P49615, Q8K310, Q9Z2Q6, Q9Z204,…	861	1936	17446	2.05137	9.53476e-21	4.76738e-21	4.502e-21
UP_KEYWORDS	ATP-binding	117	10.1828	5.82879e-14	P84309, P07901, Q9CW03, P38647, O35099, Q922B2, Q9EPU0, Q8BML9, P17156, E9PVY0, Q9R0Y5, Q8VC30, E9Q828, G3X9G2, Q03265, Q9JLM8, Q9ER72, Q3V117, P15532, Q02053, P17710, O55143, Q6PGN3, Q9R1C6, P32921, A0A1B0GSR5, Q91VR5, Q7TT50, Q8R5C5, Q3V3R1, P61161, Q8CGC7, Q9JKR6, Q9CZD3, Q99NB1, P47857, Q91WC3, P68404, Q9CQA9, Q9DC28, E9QAX2, P28028, A0JNY3, Q8C0C7, Q5SVJ0, Q9CWD8, E9QM73, Q8R071, D3YWQ0, Q62…	936	1363	22680	2.07997	1.98758e-11	9.93808e-13	7.37342e-13
GOTERM_MF_DIRECT	GO:0005524~ATP binding	128	11.1401	9.51127e-10	P84309, P07901, Q9CW03, P38647, O35099, Q922B2, Q9EPU0, Q8BML9, P17156, Q3UHL1, E9PVY0, Q6NZR5, Q9R0Y5, Q8VC30, E9Q828, G3X9G2, Q03265, Q9JLM8, Q9ER72, Q3V117, P15532, Q02053, P17710, O55143, Q6PGN3, Q9R1C6, P32921, A0A1B0GSR5, Q91VR5, Q7TT50, Q99M87, Q8R5C5, Q3V3R1, P61161, Q8CGC7, Q9JKR6, Q9CZD3, Q61937, Q99NB1, P47857, Q91WC3, P68404, Q9CQA9, Q9DC28, E9QAX2, P28028, A0JNY3, Q8C0C7, Q5SVJ0, Q9C…	861	1507	17446	1.72103	9.56833e-07	9.02424e-08	8.52189e-08
UP_SEQ_FEATURE	nucleotide phosphate-binding region:ATP	69	6.00522	0.0022423	Q9CW03, Q5SVJ0, O35099, Q9CWD8, E9QM73, Q8R071, Q62167, Q8VHJ5, Q8BHF7, Q9EPU0, E9PVY0, B7ZCF1, P07310, F6Q8A4, P05132, Q8R1Q8, P49615, Q9R0Y5, Q9Z1W9, J3QM71, Q8VC30, G3X9G2, Q8JZQ2, O35286, Q03265, Q9WTM5, Q9Z2A0, P30275, Q9JLM8, Q3V117, P54823, G5E884, Q02053, E9QAQ5, D3Z4J3, V9GX76, Q6PGN3, A0A0G2JGS4, A0A1B0GSR5, Q91VR5, Q7TT50, P70404, Q6P5D3, Q8VEJ9, Q3V3R1, P61161, Q8CGC7, Q9CZD3, Q8BW96,…	898	963	18012	1.43717	0.994428	0.174865	0.173201
Annotation Cluster 7	Enrichment Score: 11.567549004505302
Category	Term	Count	%	PValue	Genes	List Total	Pop Hits	Pop Total	Fold Enrichment	Bonferroni	Benjamini	FDR
GOTERM_CC_DIRECT	GO:0005783~endoplasmic reticulum	127	11.0531	5.87289e-15	Q9CR67, F7D3W5, O35099, Q99L04, Q8VCM8, O70251, Q3TZZ7, O08547, Q3U7R1, Q9D365, Q9DCN2, O55013, Q8VCD6, Q99KF1, Q8K2C9, P37040, Q8BXZ1, Q3UZG4, Q9D7N9, Q4VWZ5, Q9D517, Q91YQ5, Q9ES97, Q8BH80, Q6QD59, Q61165, Q99P72, P14211, Q9DB25, O55022, Q8BXQ2, O55143, P24369, Q7TQ95, P07724, Q9WV55, Q6ZWV3, G3X9H5, A0A0R4J1E2, Q9ES89, B1ASW6, Q9JKR6, B1ATI0, A0A0R4J263, Q9D6J5, Q8BH66, P70392, Q9JME7, Q8BI84,…	916	1323	19662	2.06052	4.06597e-12	2.25454e-13	1.84343e-13
UP_KEYWORDS	Endoplasmic reticulum	95	8.26806	4.97685e-14	Q9CR67, E9Q9H0, Q8BFZ9, Q3UUQ7, O35099, Q8VCM8, Q3TZZ7, Q80WQ2, P11881, O08547, Q3U7R1, Q9D365, Q8BLF1, Q9DCN2, Q5DU41, O55013, Q8BGD5, A0A1B0GRA5, Q99KF1, Q8K2C9, P37040, Q9DC16, Q8K0T0, Q9D8L3, Q8BXZ1, Q8K273, Q9D958, Q3UZG4, Q8BHN3, Q99PL5, S4R1P5, Q4VWZ5, Q9D517, Q9D0L7, Q52L67, Q64518, Q91YQ5, Q9ES97, Q8BH80, P35564, Q6QD59, Q61165, Q99P72, P14211, O35954, F8VQC7, Q9DB25, O55143, O55022, Q8B…	936	997	22680	2.30885	1.69607e-11	8.93214e-13	6.62707e-13
GOTERM_CC_DIRECT	GO:0005789~endoplasmic reticulum membrane	67	5.83116	6.78495e-08	Q9CR67, E9Q9H0, Q9D1G1, Q8BFZ9, Q3UUQ7, Q6GQT9, Q9DBH5, Q8VCM8, P11881, Q99L43, O08547, Q9DCN2, Q5DU41, Q8BGD5, Q99KF1, Q8VCD6, P37040, Q9DC16, Q8K0T0, Q9D8L3, Q8BXZ1, S4R1P5, Q9D517, Q9D0L7, Q64518, Q91YQ5, Q9ES97, Q8BH80, P35564, Q6QD59, Q61165, Q99P72, O35954, F8VQC7, Q9DB25, O55143, O55022, Q7TQ95, Q4V9Z5, Q61335, E9Q6L9, Q9WV55, Q9EP69, Q9ES89, Q9CRY7, Q80WW9, Q91ZV0, B1ATI0, A0A0R4J263, E9Q…	916	710	19662	2.02558	4.68829e-05	1.33954e-06	1.09528e-06
Annotation Cluster 8	Enrichment Score: 10.554489129208566
Category	Term	Count	%	PValue	Genes	List Total	Pop Hits	Pop Total	Fold Enrichment	Bonferroni	Benjamini	FDR
UP_KEYWORDS	Actin-binding	43	3.74238	9.9068e-15	Q3UGX2, O89053, Q7TPR4, Q9WV92, Q62261, Q5EBJ4, P18760, Q9R0P5, Q99JY9, Q61553, Q61234, P40124, Q68FG2, P61161, O88935, Q6R891, P47754, E9Q447, S4R1P5, Q8BH44, Q9QYB5, E9Q3E2, E9PX29, P45591, Q9WUM4, Q9R0Q6, Q8R5H6, E9QK41, Q9QXS1, O08579, Q9WV69, P13020, D3Z4J3, P57780, V9GX76, Q91YD9, Q2M3X8, O88342, A2AMW0, Q9DAW9, Q9QYC0, Q6ZWR6, P62962	936	252	22680	4.13462	3.36942e-12	1.87679e-13	1.39246e-13
GOTERM_MF_DIRECT	GO:0003779~actin binding	47	4.09051	3.85666e-10	Q3UGX2, O89053, Q7TPR4, Q9WV92, Q62261, Q5EBJ4, P18760, Q9R0P5, Q99JY9, Q61553, P14873, Q61234, P40124, P61161, P68510, G3X8X7, Q6R891, P47754, E9Q4K0, E9Q447, S4R1P5, A2ARP8, Q8BH44, Q9QYB5, E9Q3E2, E9PX29, P45591, E9PUM4, Q9WUM4, Q9R0Q6, Q8R5H6, E9QK41, Q9QXS1, O08579, Q9WV69, P13020, D3Z4J3, P57780, V9GX76, Q91YD9, Q2M3X8, O88342, A2AMW0, Q9DAW9, Q9QYC0, Q6ZWR6, P62962	861	338	17446	2.81756	3.8798e-07	4.84975e-08	4.57978e-08
GOTERM_MF_DIRECT	GO:0051015~actin filament binding	26	2.26284	5.68052e-09	Q3UGX2, O89053, Q7TPR4, Q5EBJ4, P18760, Q9R0P5, Q99JY9, Q61553, P61161, G3X8X7, Q6R891, Q8BH44, P45591, E9PUM4, Q9WUM4, Q9R0Q6, P58252, E0CXB9, P57780, V9GX76, P47708, E9QAX2, O88342, A2AMW0, Q9QYC0, Q6ZWR6	861	132	17446	3.9911	5.71459e-06	4.08186e-07	3.85464e-07
Annotation Cluster 9	Enrichment Score: 9.259128632016333
Category	Term	Count	%	PValue	Genes	List Total	Pop Hits	Pop Total	Fold Enrichment	Bonferroni	Benjamini	FDR
KEGG_PATHWAY	mmu01130:Biosynthesis of antibiotics	46	4.00348	2.16861e-12	Q61753, S4R1W8, A0A0A0MQF6, Q9CZS1, A6ZI44, P17751, P70404, Q8K2B3, A0A1B0GSX0, Q8CAY6, P16125, Q91VA7, Q9CWJ9, P97807, A0A0R4J0G0, Q8BWT1, Q8CBC8, B1ATI0, Q9CYR6, P52480, Q99NB1, P47857, P08249, Q9D6R2, P06745, Q9R0Y5, P28271, Q80W54, Q9WUM5, Q9Z2I8, Q3V117, A2AQN4, Q3U367, P15532, A2CEK3, P17710, P14152, Q99KI0, P05063, Q922Q4, E9Q7L0, P17183, P17182, Q9CZU6, Q8BMS1, A2AFQ2, P05201	514	214	7691	3.21635	5.31307e-10	7.59015e-11	6.19604e-11
KEGG_PATHWAY	mmu01200:Carbon metabolism	32	2.78503	1.02622e-11	Q61753, S4R1W8, A0A0A0MQF6, A6ZI44, P17751, Q9EQ20, P70404, Q8K2B3, Q8CAY6, Q91VA7, P97807, P52480, Q99NB1, P47857, P08249, Q9D6R2, P06745, Q8VC30, P28271, H3BKH6, Q9WUM5, Q9Z2I8, A2AQN4, P17710, P14152, Q99KI0, P05063, E9Q7L0, P17183, P17182, Q9CZU6, Q8BMS1, P05201	514	116	7691	4.12773	2.51422e-09	3.14279e-10	2.56554e-10
KEGG_PATHWAY	mmu01230:Biosynthesis of amino acids	18	1.56658	7.50228e-06	Q61753, Q9D6R2, S4R1W8, A0A0A0MQF6, P28271, A6ZI44, P17751, P70404, Q91VA7, Q8CBC8, Q99KI0, Q922Q4, P05063, P17183, P52480, P17182, Q9CZU6, P47857, P05201	514	76	7691	3.54388	0.00183638	0.000114879	9.37785e-05
Annotation Cluster 10	Enrichment Score: 9.143972289590474
Category	Term	Count	%	PValue	Genes	List Total	Pop Hits	Pop Total	Fold Enrichment	Bonferroni	Benjamini	FDR
GOTERM_BP_DIRECT	GO:0055114~oxidation-reduction process	85	7.39774	1.63441e-15	Q9D0M3, Q61753, Q8BK30, Q9CR68, Q9CZS1, Q8K3J1, Q9R112, Q9DCJ5, Q99L04, Q9EQ20, Q8JZN5, Q91XH5, A0A1B0GSX0, Q9DCN2, P37040, Q8C0L0, A2AQR0, Q8BW75, Q9CZ13, P08249, Q9DB77, Q8R1I1, A0A0R4J083, Q921G7, Q52L67, Q8BWF0, Q9CQX2, Q9CQ75, P50544, Q5M8N4, Q80XN0, P62482, Q922Q4, A0A0R4J275, Q99LC5, Q8BMS1, A2AFQ2, Q99LC3, Q8BJ03, Q9Z1P6, Q9CQ69, Q91YP0, Q62425, P03888, P03921, E9QPX3, Q91WD5, P70404, Q8K…	880	676	18082	2.58366	5.11424e-12	1.52236e-12	1.48568e-12
UP_KEYWORDS	NAD	33	2.87206	4.00934e-12	Q80SW1, Q61753, S4R1W8, A0A0A0MQF6, P03888, P03921, Q9CZS1, Q8K3J1, P11103, Q91WD5, Q9EQ20, P70404, A0A1B0GSX0, P16125, Q91VA7, Q9DCN2, Q3ULJ0, O88712, B1ATI0, Q9D6J6, P08249, Q91YT0, Q9D6R2, Q60930, Q60932, Q8BWF0, Q3U367, Q91VD9, Q9Z0X1, P24549, Q80XN0, P14152, Q8BMS1, A2AFQ2	936	183	22680	4.36948	1.36719e-09	5.69661e-11	4.22652e-11
UP_KEYWORDS	Oxidoreductase	54	4.69974	1.19705e-06	Q61753, Q9CR68, Q9CZS1, Q8K3J1, Q9R112, Q99L04, Q9EQ20, Q8JZN5, Q91XH5, A0A1B0GSX0, Q9DCN2, P37040, A2AQR0, Q8BW75, P08249, A0A0R4J083, Q921G7, Q52L67, Q8BWF0, P50544, Q5M8N4, Q80XN0, P62482, Q922Q4, Q8BMS1, A2AFQ2, Q91YP0, S4R1W8, A0A0A0MQF6, P03888, P03921, Q91WD5, P70404, Q8K2B3, P16125, Q91VA7, Q3ULJ0, P09671, P00405, O88712, B1ATI0, Q8R127, Q9D6J6, Q91YT0, Q9D6R2, P03930, Q64133, F7A8H6, Q3U…	936	639	22680	2.04767	0.000408112	8.8738e-06	6.58379e-06
GOTERM_MF_DIRECT	GO:0016491~oxidoreductase activity	54	4.69974	3.38504e-05	Q61753, Q9CR68, Q9CZS1, Q8K3J1, Q9R112, Q99L04, Q9EQ20, Q8JZN5, Q91XH5, A0A1B0GSX0, Q9DCN2, P37040, A2AQR0, Q8BW75, P08249, A0A0R4J083, Q921G7, Q52L67, Q8BWF0, P50544, Q5M8N4, Q80XN0, P62482, Q922Q4, Q99LC5, Q8BMS1, A2AFQ2, Q91YP0, P03888, P03921, Q91WD5, P70404, Q8K2B3, P16125, Q3ULJ0, Q4KMM3, P09671, P00405, O88712, B1ATI0, Q8R127, Q9D6J6, Q91YT0, Q9D6R2, P03930, Q64133, F7A8H6, Q3U367, Q91VD9,…	861	604	17446	1.81155	0.0334807	0.00113512	0.00107193
Annotation Cluster 11	Enrichment Score: 8.397341392008713
Category	Term	Count	%	PValue	Genes	List Total	Pop Hits	Pop Total	Fold Enrichment	Bonferroni	Benjamini	FDR
GOTERM_BP_DIRECT	GO:0006412~translation	58	5.04787	2.73767e-13	Q8C0C7, P62717, F6XI62, Q9CR62, O70251, P62281, Q922B2, P12970, Q8K0D5, P35980, O09167, P62911, Q3UZG4, P48962, P25444, P47911, P62631, Q8BH59, Q99PL5, A2A7S7, P10126, Q9ER72, Q9DB27, Q8BP47, E9PV90, A0A140T8M7, Q8R010, Q9Z2Z6, P60867, P62843, D3YYB0, P53026, P32921, Q9Z0N1, Q6ZWV3, D3Z780, Q9DCH4, A0A0R4J1E2, E9PYL9, Q8CGC7, Q9CZD3, G5E902, A0A140T8T4, P62908, F6YVP7, Q99N93, P62264, P62267, P58…	880	401	18082	2.97199	8.40781e-10	1.40123e-10	1.36746e-10
GOTERM_CC_DIRECT	GO:0030529~intracellular ribonucleoprotein complex	49	4.26458	6.72822e-13	P09405, P62717, F6XI62, Q5EBP8, P62281, P32067, P12970, P35980, Q6DFW4, G5E924, O09167, P62911, Q8CJG0, P25444, P47911, Q9Z204, H3BJW3, Q9WTM5, E9QAQ5, D3Z4J3, P57780, P60867, Q9Z1X4, P62843, D3YYB0, P53026, Q91VR5, S4R1W8, A0A0A0MQF6, Q8VDM6, Q8CGC7, Q61937, P62908, Q99N93, P61979, Q91VM5, Q64012, Q7TMK9, Q3UEB3, G3X9M0, P62264, P62267, P58252, Q9D8E6, P62305, P62702, Q9D0E1, P27659, P62301, P41…	916	320	19662	3.28684	4.64901e-10	2.11327e-11	1.72793e-11
UP_KEYWORDS	Ribonucleoprotein	44	3.82942	2.52998e-12	P53026, Q6ZWV3, P62717, F6XI62, Q5EBP8, P62281, Q8VDM6, P12970, E9PYL9, P14576, P35980, Q6DFW4, G5E924, O09167, P62911, Q8CJG0, F6Q8A4, P25444, P47911, F6YVP7, Q9Z204, P62908, Q99N93, P61979, Q91VM5, Q7TMK9, Q64012, Q3UEB3, G3X9M0, P62264, P62267, E9Q3T0, A0A140T8K6, Q9D8E6, A0A140T8M7, P62305, P62702, Q9D0E1, P27659, P62301, P60867, P41105, P62843, D3YYB0	936	308	22680	3.46154	8.62722e-10	3.75098e-11	2.78298e-11
UP_KEYWORDS	Ribosomal protein	30	2.61097	5.47591e-09	P53026, Q6ZWV3, P62717, F6XI62, P62281, P12970, E9PYL9, P35980, O09167, P62911, F6Q8A4, P25444, P47911, F6YVP7, P62908, Q99N93, G3X9M0, P62264, P62267, E9Q3T0, A0A140T8K6, Q9D8E6, A0A140T8M7, P62702, P27659, P62301, P60867, P41105, P62843, D3YYB0	936	203	22680	3.5809	1.86728e-06	5.3351e-08	3.9583e-08
GOTERM_MF_DIRECT	GO:0003735~structural constituent of ribosome	37	3.22019	3.01818e-08	Q9Z1P6, P53026, Q6ZWV3, P62717, F6XI62, Q9CR62, P62281, E9PYL9, P35980, O09167, G5E902, P62911, P48962, P25444, P47911, Q8BH59, A0A140T8T4, F6YVP7, P62908, Q99N93, G3X9M0, P62264, P62267, E9Q3T0, A0A140T8K6, E9PV90, Q9D8E6, A0A140T8M7, Q9DB41, P62702, Q9Z2Z6, P27659, Q9D6M3, P62301, P60867, P41105, P62843, D3YYB0	861	264	17446	2.83982	3.03625e-05	1.68683e-06	1.59293e-06
GOTERM_CC_DIRECT	GO:0005840~ribosome	29	2.52393	5.04985e-08	P53026, Q6ZWV3, P62717, F6XI62, P62281, P12970, P35980, O09167, P62911, F6Q8A4, P25444, P47911, Q99PL5, A0A140T8T4, P62908, Q99N93, P35564, G3X9M0, P62264, P62267, A0A140T8K6, Q9D8E6, P62702, P27659, P62301, P60867, P41105, P62843, D3YYB0	916	188	19662	3.3111	3.48938e-05	1.02688e-06	8.39638e-07
GOTERM_CC_DIRECT	GO:0022625~cytosolic large ribosomal subunit	15	1.30548	7.65342e-05	P53026, Q6ZWV3, P62717, F6XI62, P12970, E9PYL9, P35980, E9Q3T0, Q9D8E6, A0A140T8M7, O09167, P62911, P27659, P47911, P41105	916	91	19662	3.5382	0.051513	0.000839447	0.000686378
KEGG_PATHWAY	mmu03010:Ribosome	23	2.00174	0.000222605	P53026, P62908, Q99N93, Q6ZWV3, P62717, F6XI62, P62281, P12970, P62264, P62267, P35980, Q9D8E6, O09167, P62702, P62911, P27659, P25444, P60867, P47911, P62301, P41105, D3YYB0, P62843	514	145	7691	2.37345	0.0530834	0.00241629	0.00197248
Annotation Cluster 12	Enrichment Score: 8.088077375616544
Category	Term	Count	%	PValue	Genes	List Total	Pop Hits	Pop Total	Fold Enrichment	Bonferroni	Benjamini	FDR
KEGG_PATHWAY	mmu01200:Carbon metabolism	32	2.78503	1.02622e-11	Q61753, S4R1W8, A0A0A0MQF6, A6ZI44, P17751, Q9EQ20, P70404, Q8K2B3, Q8CAY6, Q91VA7, P97807, P52480, Q99NB1, P47857, P08249, Q9D6R2, P06745, Q8VC30, P28271, H3BKH6, Q9WUM5, Q9Z2I8, A2AQN4, P17710, P14152, Q99KI0, P05063, E9Q7L0, P17183, P17182, Q9CZU6, Q8BMS1, P05201	514	116	7691	4.12773	2.51422e-09	3.14279e-10	2.56554e-10
UP_KEYWORDS	Tricarboxylic acid cycle	12	1.04439	1.44604e-09	Q91VA7, P97807, Q9D6R2, P14152, Q99KI0, P28271, Q9WUM5, Q9Z2I8, Q9CZU6, P08249, P70404, Q8K2B3	936	25	22680	11.6308	4.93099e-07	1.54093e-08	1.14327e-08
GOTERM_BP_DIRECT	GO:0006099~tricarboxylic acid cycle	13	1.13142	3.89998e-09	Q9D6R2, P28271, Q9WUM5, Q9Z2I8, P70404, Q8K2B3, Q91VA7, P97807, P14152, Q99KI0, E9Q7L0, Q9CZU6, P08249	880	29	18082	9.21105	1.19768e-05	1.71098e-06	1.66975e-06
KEGG_PATHWAY	mmu00020:Citrate cycle (TCA cycle)	15	1.30548	4.46943e-09	Q9D6R2, P28271, Q9WUM5, Q9Z2I8, Q3V117, P70404, Q8K2B3, Q91VA7, P97807, A0A0R4J0G0, P14152, Q99KI0, E9Q7L0, Q9CZU6, P08249	514	32	7691	7.01392	1.09501e-06	1.09501e-07	8.93886e-08
KEGG_PATHWAY	mmu01210:2-Oxocarboxylic acid metabolism	8	0.696258	0.000140242	Q91VA7, Q9D6R2, Q8CBC8, Q99KI0, P28271, Q9CZU6, P70404, P05201	514	19	7691	6.30023	0.0337781	0.00163616	0.00133564
Annotation Cluster 13	Enrichment Score: 7.7048582788509385
Category	Term	Count	%	PValue	Genes	List Total	Pop Hits	Pop Total	Fold Enrichment	Bonferroni	Benjamini	FDR
GOTERM_MF_DIRECT	GO:0008137~NADH dehydrogenase (ubiquinone) activity	19	1.65361	5.09187e-15	Q9Z1P6, Q62425, P03888, P03921, Q8K3J1, Q9ERS2, E9QPX3, Q9DCJ5, Q91WD5, Q9CQ54, Q9CQ75, Q9CQC7, Q91VD9, A0A0R4J275, Q9D6J6, Q99LC3, Q9D6J5, Q9CQJ8, Q91YT0	861	35	17446	10.9996	5.13767e-12	1.02449e-12	9.67456e-13
GOTERM_MF_DIRECT	GO:0003954~NADH dehydrogenase activity	10	0.870322	9.86746e-10	Q9DC69, Q91VD9, P03888, P03921, Q8K3J1, Q9ERS2, Q91WD5, Q9D6J6, Q9D6J5, Q91YT0	861	13	17446	15.5865	9.92666e-07	9.02424e-08	8.52189e-08
UP_KEYWORDS	Ubiquinone	12	1.04439	1.44604e-09	Q8BK30, Q91VD9, Q921G7, P03888, P03921, Q8K3J1, A0A0R4J275, E9QPX3, Q91WD5, Q9D6J6, Q9CQJ8, Q91YT0	936	25	22680	11.6308	4.93099e-07	1.54093e-08	1.14327e-08
GOTERM_MF_DIRECT	GO:0016651~oxidoreductase activity, acting on NAD(P)H	6	0.522193	0.000170447	Q91VD9, Q9Z0X1, Q8K3J1, E9QPX3, Q91WD5, Q91YT0	861	12	17446	10.1312	0.157586	0.00453367	0.0042813
UP_KEYWORDS	4Fe-4S	7	0.609225	0.00241467	Q91VD9, Q921G7, Q8K3J1, Q99KI0, P28271, Q91WD5, Q91YT0	936	34	22680	4.98869	0.561501	0.0111271	0.00825556
Annotation Cluster 14	Enrichment Score: 7.16190839673495
Category	Term	Count	%	PValue	Genes	List Total	Pop Hits	Pop Total	Fold Enrichment	Bonferroni	Benjamini	FDR
UP_KEYWORDS	GTP-binding	47	4.09051	5.70184e-13	B1AQZ0, Q9D1G1, Q9Z0N1, Q8BG51, P28661, Q9R1T4, P35278, Q3TLP8, Q8K0D5, P14576, A0A0R4J0G0, O35963, Q99P58, Q66L47, P35285, Q9D6F9, P62835, Q8BHH2, A2CG35, P27601, P62631, B2RSH2, A0A0A0MQA5, Q9Z2Q6, Q8BH66, E9Q1G8, P97950, Q8K1M6, Q9WUM5, Q9Z2I8, A0A0J9YUN4, P10126, Q5PR73, P18872, Q7TMM9, B7ZC46, P35293, F8VQE9, O88848, P61750, P58252, Q8BHC1, Q91V41, P62823, B1AQD4, A2AH85, P21278, Q91Z61	936	332	22680	3.43026	1.94442e-10	9.25871e-12	6.86936e-12
GOTERM_MF_DIRECT	GO:0005525~GTP binding	53	4.61271	2.97227e-11	P07901, B1AQZ0, Q9D1G1, Q8K0D5, O35963, Q66L47, P62835, A2CG35, P62631, B2RSH2, A0A0A0MQA5, Q9Z2Q6, P97950, Q8K1M6, Q9Z2I8, P10126, A0A0J9YUN4, Q5PR73, Q7TMM9, P15532, P35293, O88848, P61750, B1AQD4, A2AH85, Q91Z61, Q9Z0N1, Q8BG51, P28661, Q9R1T4, P35278, Q3TLP8, P14576, A0A0R4J0G0, Q99P58, P35285, Q9D6F9, Q8BHH2, P27601, Q8BH66, E9Q1G8, P14824, Q9WUM5, Q9EQP2, P18872, Q9QXY6, B7ZC46, F8VQE9, P58…	861	383	17446	2.80395	2.9901e-08	4.27157e-09	4.03379e-09
INTERPRO	IPR027417:P-loop containing nucleoside triphosphate hydrolase	85	7.39774	2.06624e-10	E9Q9H0, B1AQZ0, Q9D1G1, Q9CW03, Q9CWD8, Q62167, Q8K0D5, Q9EPU0, O35963, Q66L47, B7ZCF1, P62835, A2CG35, P62631, B2RSH2, Q8R1Q8, Q9Z2Q6, P70290, Q6NZR5, Q9R0Y5, P97950, Q8K1M6, Q8JZQ2, O35286, Q03265, Q9WTM5, P10126, A0A0J9YUN4, Q5PR73, P54823, P35293, O88848, D3Z4J3, A2A690, P61750, Q8BZY3, V9GX76, J3QK20, Q99LC3, B1AQD4, A2AH85, Q91Z61, Q91VR5, Q9Z0N1, Q8BG51, P28661, Q9R1T4, P35278, Q8VDM6, Q3T…	923	909	20594	2.08638	3.525e-07	3.525e-07	3.41549e-07
UP_SEQ_FEATURE	nucleotide phosphate-binding region:GTP	43	3.74238	8.3605e-09	B1AQZ0, Q9D1G1, Q9Z0N1, P28661, Q9R1T4, P35278, Q3TLP8, Q8K0D5, P14576, A0A0R4J0G0, O35963, Q99P58, Q66L47, P35285, Q9D6F9, P62835, Q8BHH2, A2CG35, P27601, P62631, A0A0A0MQA5, Q9Z2Q6, Q8BH66, E9Q1G8, P97950, Q8K1M6, A0A0J9YUN4, P10126, Q5PR73, P18872, Q7TMM9, B7ZC46, P35293, F8VQE9, O88848, P61750, P58252, Q8BHC1, Q91V41, P62823, B1AQD4, A2AH85, P21278, Q91Z61	898	319	18012	2.70373	1.93293e-05	9.66892e-06	9.57695e-06
GOTERM_MF_DIRECT	GO:0003924~GTPase activity	32	2.78503	3.9278e-08	Q9Z0N1, Q8BG51, P35278, E9QKR0, Q3TLP8, Q62167, Q8K0D5, P14576, O35963, Q99P58, Q66L47, P35285, Q9D6F9, P62835, P27601, P62631, B2RSH2, A0A0A0MQA5, Q8BH66, Q8K1M6, A0A0J9YUN4, P10126, P18872, Q7TMM9, F8VQE9, P58252, Q91V41, P62823, B1AQD4, A2AH85, P21278, Q91Z61	861	209	17446	3.10239	3.95129e-05	2.07966e-06	1.9639e-06
GOTERM_BP_DIRECT	GO:0007264~small GTPase mediated signal transduction	33	2.87206	1.48311e-07	Q9ES28, Q9D1G1, Q8BG51, P27671, P59764, P35278, Q3TLP8, Q99M87, O35963, Q99P58, P35285, P62835, Q8BHH2, A2CG35, P27601, F8VPQ1, P70392, P97950, Q5PR73, Q9EQZ6, P35293, A2AH25, F8VQE9, E9Q0N0, O88848, P61750, Q8BHC1, Q91V41, P62823, B1AQD4, A0A0A6YWG7, Q9QUG9, Q91Z61	880	236	18082	2.8732	0.000455359	5.06069e-05	4.93875e-05
UP_KEYWORDS	Prenylation	22	1.91471	2.04928e-06	A0A0N4SW28, Q9D1G1, P97950, Q9JMF3, Q9Z0P4, P35278, Q5PR73, Q3TLP8, P35293, G3X9Q2, O35963, Q99P58, P16330, P35285, Q8BHC1, Q91V41, P62823, P62835, Q8BHH2, A2CG35, B1AQD4, Q91Z61	936	157	22680	3.39539	0.000698561	1.45584e-05	1.08014e-05
INTERPRO	IPR005225:Small GTP-binding protein domain	23	2.00174	4.67682e-06	Q8BG51, Q9D1G1, P97950, P35278, Q5PR73, Q3TLP8, Q8K0D5, P35293, O88848, O35963, P61750, Q99P58, P58252, P35285, Q8BHC1, Q91V41, P62823, P62835, Q8BHH2, A2CG35, B1AQD4, A2AH85, Q91Z61	923	165	20594	3.11016	0.00794692	0.00132978	0.00128846
UP_SEQ_FEATURE	lipid moiety-binding region:S-geranylgeranyl cysteine	19	1.65361	7.85259e-06	A0A0N4SW28, Q9D1G1, P97950, P35278, Q5PR73, Q3TLP8, P35293, G3X9Q2, O35963, Q99P58, P35285, Q8BHC1, Q91V41, P62823, P62835, Q8BHH2, A2CG35, B1AQD4, Q91Z61	898	110	18012	3.46455	0.0179914	0.00454076	0.00449757
INTERPRO	IPR001806:Small GTPase superfamily	19	1.65361	3.03053e-05	Q8BG51, Q9D1G1, P97950, P35278, Q5PR73, Q3TLP8, P35293, F8VQE9, O35963, Q99P58, P35285, Q8BHC1, Q91V41, P62823, P62835, Q8BHH2, A2CG35, B1AQD4, Q91Z61	923	134	20594	3.16365	0.0503878	0.00368182	0.00356744
UP_SEQ_FEATURE	short sequence motif:Effector region	15	1.30548	0.000425684	Q9D1G1, P35278, Q5PR73, Q3TLP8, P35293, Q99P58, P35285, Q8BHC1, Q91V41, P62823, P62835, Q8BHH2, A2CG35, B1AQD4, Q91Z61	898	100	18012	3.00869	0.626333	0.046886	0.0464401
Annotation Cluster 15	Enrichment Score: 7.013990998215662
Category	Term	Count	%	PValue	Genes	List Total	Pop Hits	Pop Total	Fold Enrichment	Bonferroni	Benjamini	FDR
UP_KEYWORDS	NAD	33	2.87206	4.00934e-12	Q80SW1, Q61753, S4R1W8, A0A0A0MQF6, P03888, P03921, Q9CZS1, Q8K3J1, P11103, Q91WD5, Q9EQ20, P70404, A0A1B0GSX0, P16125, Q91VA7, Q9DCN2, Q3ULJ0, O88712, B1ATI0, Q9D6J6, P08249, Q91YT0, Q9D6R2, Q60930, Q60932, Q8BWF0, Q3U367, Q91VD9, Q9Z0X1, P24549, Q80XN0, P14152, Q8BMS1, A2AFQ2	936	183	22680	4.36948	1.36719e-09	5.69661e-11	4.22652e-11
GOTERM_MF_DIRECT	GO:0051287~NAD binding	18	1.56658	5.96853e-10	Q80SW1, Q61753, Q9D6R2, S4R1W8, A0A0A0MQF6, P11103, Q8BWF0, Q91WD5, P70404, Q3U367, P16125, Q9DCN2, Q91VA7, Q3ULJ0, P14152, O88712, Q8BMS1, A2AFQ2, Q91YT0	861	55	17446	6.63136	6.00434e-07	6.67149e-08	6.30011e-08
GOTERM_MF_DIRECT	GO:0016616~oxidoreductase activity, acting on the CH-OH group of donors, NAD or NADP as acceptor	10	0.870322	1.657e-05	P16125, Q91VA7, Q3ULJ0, Q61753, Q9D6R2, P14152, O88712, P08249, P70404, A0A1B0GSX0	861	32	17446	6.33203	0.0165314	0.000595335	0.000562196
UP_SEQ_FEATURE	nucleotide phosphate-binding region:NAD	19	1.65361	0.00221704	Q61753, Q60930, S4R1W8, A0A0A0MQF6, Q60932, Q9CZS1, Q8BWF0, Q9EQ20, P70404, Q3U367, A0A1B0GSX0, P16125, Q3ULJ0, P24549, Q80XN0, P14152, O88712, B1ATI0, A2AFQ2, P08249	898	171	18012	2.22866	0.994092	0.174865	0.173201
Annotation Cluster 16	Enrichment Score: 6.641177814152783
Category	Term	Count	%	PValue	Genes	List Total	Pop Hits	Pop Total	Fold Enrichment	Bonferroni	Benjamini	FDR
GOTERM_CC_DIRECT	GO:0005905~clathrin-coated pit	17	1.47955	9.24674e-09	A0A140LHQ8, Q8K1M6, Q5SXR6, A0A0R4J0I9, Q9CR95, Q62351, P17427, P17426, P84091, E9Q0N0, V9GX76, Q60902, P63038, J3QNU6, Q8K341, Q6IRU5, P62743	916	60	19662	6.08177	6.38948e-06	2.04811e-07	1.67464e-07
UP_KEYWORDS	Coated pit	14	1.21845	6.04585e-08	A0A140LHQ8, Q8K1M6, Q5SXR6, A0A0R4J0I9, P17427, P17426, P84091, E9Q0N0, V9GX76, Q60902, J3QNU6, Q8K341, Q6IRU5, P62743	936	49	22680	6.92308	2.06161e-05	5.57199e-07	4.13406e-07
GOTERM_BP_DIRECT	GO:0006897~endocytosis	27	2.34987	7.046e-07	P09405, A0A0R4J0I9, Q3TZZ7, Q3TLP8, P17427, P17426, P84091, O08553, A2ALV3, P35285, Q60902, A0A140LHQ8, O08917, Q8K1M6, Q9CR95, A0A0J9YUN4, Q62351, P15532, E9Q0N0, F8WHW6, Q9WVK4, V9GX76, Q9DC28, Q8K021, J3QNU6, P62743, B1AQD4	880	181	18082	3.06513	0.00216149	0.000196712	0.000191972
UP_KEYWORDS	Endocytosis	18	1.56658	6.91671e-06	A0A140LHQ8, Q8K1M6, A0A0R4J0I9, Q9CR95, A0A0J9YUN4, Q62351, Q3TZZ7, P17427, D3Z656, P17426, P84091, P15532, E9Q0N0, A2ALV3, F8WHW6, V9GX76, Q60902, P62743	936	118	22680	3.69622	0.00235583	4.45018e-05	3.30175e-05
Annotation Cluster 17	Enrichment Score: 6.0469667130036235
Category	Term	Count	%	PValue	Genes	List Total	Pop Hits	Pop Total	Fold Enrichment	Bonferroni	Benjamini	FDR
UP_KEYWORDS	Chaperone	26	2.26284	3.41524e-07	P07901, Q9WV98, P38647, P11983, Q99M87, P17156, Q9JKR6, P62075, Q61937, Q9CZP5, P60904, Q9D832, Q80TZ3, P80315, P80314, Q8CIV8, P80313, P54103, P35564, Q5U458, P19324, P14211, P09103, P63038, P80317, P80316	936	191	22680	3.29843	0.000116453	2.70836e-06	2.00943e-06
GOTERM_MF_DIRECT	GO:0051082~unfolded protein binding	17	1.47955	5.86413e-07	P80315, Q9D832, P80314, P80313, Q8CIV8, P07901, P38647, P11983, P35564, Q99M87, P19324, Q6P5E4, P14211, P17156, Q61937, P80317, P80316	861	75	17446	4.59283	0.000589758	2.68151e-05	2.53224e-05
GOTERM_BP_DIRECT	GO:0006457~protein folding	21	1.82768	3.60973e-06	P27773, P80315, Q9D832, P80314, P80313, Q8CIV8, P07901, P38647, P11983, P35564, Q99M87, P14211, Q8C0L0, O35465, P24369, P09103, Q8BXZ1, Q8VBT0, P63038, P80317, P80316	880	128	18082	3.37111	0.0110243	0.000641988	0.000626518
Annotation Cluster 18	Enrichment Score: 4.931674997175642
Category	Term	Count	%	PValue	Genes	List Total	Pop Hits	Pop Total	Fold Enrichment	Bonferroni	Benjamini	FDR
UP_KEYWORDS	Calcium transport	17	1.47955	1.18602e-06	Q64518, Q8VCX5, E9Q828, Q0VF55, G3X9J1, P11881, Q9Z1L5, O08532, A0A1B0GRA5, Q3UMR5, O55143, S4R1C4, J3QK20, G5E829, F7CZ64, Q8K596, E9Q401	936	93	22680	4.42928	0.000404352	8.8738e-06	6.58379e-06
GOTERM_BP_DIRECT	GO:0006816~calcium ion transport	23	2.00174	1.22225e-06	O89053, Q64518, Q8VCX5, E9Q828, Q5SVJ0, P14824, G3X9J1, P11881, Q9Z1L5, O08532, P68404, A0A1B0GRA5, Q3UMR5, O55143, S4R1C4, P63328, J3QK20, A0A0G2JGS4, F8WIS9, G5E829, F7CZ64, Q8K596, E9Q401	880	141	18082	3.35176	0.0037465	0.000288734	0.000281776
GOTERM_BP_DIRECT	GO:0006874~cellular calcium ion homeostasis	19	1.65361	1.36981e-06	Q64518, E9Q828, Q8BH80, Q0VF55, G3X9J1, P68404, A0A1B0GRA5, O55143, S4R1C4, Q3UJU9, P14094, Q9JIS5, J3QK20, G5E829, Q9EPE9, P08226, Q8K596, Q99JB2, E9Q401	880	100	18082	3.90407	0.00419785	0.000300478	0.000293237
GOTERM_BP_DIRECT	GO:0070588~calcium ion transmembrane transport	14	1.21845	0.00031622	Q64518, E9Q828, G3X9J1, P11881, Q9Z1L5, O08532, Q3UMR5, O55143, S4R1C4, J3QK20, G5E829, F7CZ64, Q8K596, E9Q401	880	88	18082	3.26896	0.621396	0.0194222	0.0189542
KEGG_PATHWAY	mmu04020:Calcium signaling pathway	26	2.26284	0.000349722	Q5SVJ0, Q0VF55, G3X9J1, Q8R071, P11881, A0A1B0GRA5, S4R1C4, Q66L47, P63328, G5E829, P48962, P05132, Q8K596, E9Q401, Q60930, Q64518, Q60932, E9Q828, P51830, Q3UVX5, P68404, O55143, A0A0G2JGS4, F8WIS9, Q3UKW2, P21278	514	180	7691	2.16133	0.0821275	0.0031734	0.00259053
Annotation Cluster 19	Enrichment Score: 4.128179265093967
Category	Term	Count	%	PValue	Genes	List Total	Pop Hits	Pop Total	Fold Enrichment	Bonferroni	Benjamini	FDR
GOTERM_MF_DIRECT	GO:0004129~cytochrome-c oxidase activity	11	0.957354	4.6891e-07	Q62425, P48771, P00405, P12787, P19783, A0A140LIU4, P56391, Q9CPQ1, Q8BJ03, Q9D881, Q9DCW5	861	28	17446	7.96026	0.000471612	2.2463e-05	2.12126e-05
GOTERM_CC_DIRECT	GO:0005751~mitochondrial respiratory chain complex IV	6	0.522193	0.000438544	Q62425, P00405, P12787, P19783, Q9D881, Q9DCW5	916	15	19662	8.58603	0.261475	0.00383587	0.00313642
GOTERM_BP_DIRECT	GO:0006123~mitochondrial electron transport, cytochrome c to oxygen	5	0.435161	0.00200613	P12787, P19783, P62897, Q9D881, Q9DCW5	880	12	18082	8.56155	0.997903	0.0758473	0.0740196
Annotation Cluster 20	Enrichment Score: 3.992123004150791
Category	Term	Count	%	PValue	Genes	List Total	Pop Hits	Pop Total	Fold Enrichment	Bonferroni	Benjamini	FDR
UP_KEYWORDS	Hydrogen ion transport	13	1.13142	1.83681e-07	P97450, P03930, P56135, Q9CPQ8, Q9CQQ7, Q03265, P51863, Q9R1Q9, Q9Z1G3, P57746, K3W4T3, Q9D3D9, Q9DB20	936	45	22680	7	6.26334e-05	1.52769e-06	1.13345e-06
GOTERM_CC_DIRECT	GO:0005753~mitochondrial proton-transporting ATP synthase complex	9	0.78329	6.15469e-07	P97450, P56379, P03930, P56135, Q9CPQ8, Q9D3D9, Q9CQQ7, Q03265, Q9DB20	916	18	19662	10.7325	0.000425199	1.06322e-05	8.6935e-06
GOTERM_BP_DIRECT	GO:0006754~ATP biosynthetic process	9	0.78329	7.71052e-06	P03930, O55126, P56135, Q9CPQ8, Q9D3D9, P52480, A6ZI44, Q03265, Q9DB20	880	23	18082	8.04042	0.023401	0.00107632	0.00105038
GOTERM_BP_DIRECT	GO:0015992~proton transport	13	1.13142	1.82072e-05	P97450, P03930, P56135, Q9CPQ8, Q9CQQ7, Q03265, P51863, Q9R1Q9, Q9Z1G3, P57746, K3W4T3, Q9D3D9, Q9DB20	880	58	18082	4.60553	0.0543802	0.00181063	0.001767
GOTERM_BP_DIRECT	GO:0015986~ATP synthesis coupled proton transport	8	0.696258	7.73751e-05	P97450, P03930, K3W4T3, Q9CPQ8, Q9D3D9, Q9CQQ7, Q03265, Q9DB20	880	23	18082	7.14704	0.211504	0.00540043	0.0052703
UP_KEYWORDS	ATP synthesis	6	0.522193	0.000114964	P03930, P56135, Q9CPQ8, Q9D3D9, Q03265, Q9DB20	936	13	22680	11.1834	0.0384463	0.000642665	0.000476816
GOTERM_CC_DIRECT	GO:0000276~mitochondrial proton-transporting ATP synthase complex, coupling factor F(o)	6	0.522193	0.000130007	P97450, P03930, P56135, Q9CPQ8, Q9CQQ7, Q9DB20	916	12	19662	10.7325	0.085923	0.00134082	0.00109633
GOTERM_MF_DIRECT	GO:0046933~proton-transporting ATP synthase activity, rotational mechanism	6	0.522193	0.000396673	Q9CPQ8, Q9D3D9, Q9CQQ7, Q03265, Q9R1Q9, Q9DB20	861	14	17446	8.68392	0.329098	0.00997631	0.00942097
GOTERM_BP_DIRECT	GO:0046034~ATP metabolic process	9	0.78329	0.000580209	P97450, Q91VD9, Q9R0Y5, P56135, P14094, Q9CPQ8, Q9D3D9, Q03265, Q9DB20	880	40	18082	4.62324	0.831756	0.0282829	0.0276014
GOTERM_MF_DIRECT	GO:0015078~hydrogen ion transmembrane transporter activity	8	0.696258	0.000786649	P97450, P03930, K3W4T3, Q9CPQ8, Q9D3D9, Q9CQQ7, P51863, Q9Z1G3	861	32	17446	5.06562	0.546917	0.017586	0.016607
UP_KEYWORDS	CF(0)	5	0.435161	0.0010893	P97450, P03930, P56135, Q9CPQ8, Q9CQQ7	936	12	22680	10.0962	0.310408	0.00538338	0.00399412
GOTERM_CC_DIRECT	GO:0045263~proton-transporting ATP synthase complex, coupling factor F(o)	5	0.435161	0.00170823	P97450, P03930, P56135, Q9CPQ8, Q9CQQ7	916	12	19662	8.94378	0.693151	0.0118039	0.00965152
GOTERM_MF_DIRECT	GO:0016887~ATPase activity	18	1.56658	0.020473	P97450, P07901, P03930, P56135, Q9CPQ8, Q9CQQ7, Q03265, Q9WTM5, Q62167, Q61102, Q8VEJ9, P14094, H3BLH0, Q9D3D9, E9Q0J5, P55096, Q9EPE9, Q9DB20	861	200	17446	1.82362	1	0.228843	0.216104
Annotation Cluster 21	Enrichment Score: 3.9565209638419594
Category	Term	Count	%	PValue	Genes	List Total	Pop Hits	Pop Total	Fold Enrichment	Bonferroni	Benjamini	FDR
GOTERM_MF_DIRECT	GO:0051082~unfolded protein binding	17	1.47955	5.86413e-07	P80315, Q9D832, P80314, P80313, Q8CIV8, P07901, P38647, P11983, P35564, Q99M87, P19324, Q6P5E4, P14211, P17156, Q61937, P80317, P80316	861	75	17446	4.59283	0.000589758	2.68151e-05	2.53224e-05
INTERPRO	IPR017998:Chaperone tailless complex polypeptide 1 (TCP-1)	7	0.609225	3.01665e-06	P80315, P80314, P80313, P11983, P63038, P80317, P80316	923	11	20594	14.1986	0.00513319	0.00132054	0.00127951
GOTERM_BP_DIRECT	GO:1904871~positive regulation of protein localization to Cajal body	6	0.522193	1.32945e-05	P80315, P80314, P80313, P11983, P80317, P80316	880	8	18082	15.4108	0.0400056	0.00157029	0.00153245
INTERPRO	IPR027409:GroEL-like apical domain	7	0.609225	1.74593e-05	P80315, P80314, P80313, P11983, P63038, P80317, P80316	923	14	20594	11.156	0.0293466	0.00297856	0.00288602
INTERPRO	IPR027413:GroEL-like equatorial domain	7	0.609225	1.74593e-05	P80315, P80314, P80313, P11983, P63038, P80317, P80316	923	14	20594	11.156	0.0293466	0.00297856	0.00288602
GOTERM_CC_DIRECT	GO:0044297~cell body	17	1.47955	1.87603e-05	P80315, P80314, E9Q1G8, P80313, P03995, P12658, G3UZJ2, P11983, E9QKR0, P18872, E9QAQ5, Q9CYN9, O88587, P20357, P41105, P80317, P28028, P80316	916	102	19662	3.57751	0.0128798	0.00027007	0.000220824
GOTERM_CC_DIRECT	GO:0005832~chaperonin-containing T-complex	6	0.522193	2.32582e-05	P80315, P80314, P80313, P11983, P80317, P80316	916	9	19662	14.31	0.0159431	0.000321428	0.000262818
INTERPRO	IPR002423:Chaperonin Cpn60/TCP-1	7	0.609225	2.79963e-05	P80315, P80314, P80313, P11983, P63038, P80317, P80316	923	15	20594	10.4123	0.0466396	0.00368182	0.00356744
GOTERM_BP_DIRECT	GO:1904851~positive regulation of establishment of protein localization to telomere	6	0.522193	2.87117e-05	P80315, P80314, P80313, P11983, P80317, P80316	880	9	18082	13.6985	0.0843994	0.00259334	0.00253085
INTERPRO	IPR002194:Chaperonin TCP-1, conserved site	6	0.522193	3.71445e-05	P80315, P80314, P80313, P11983, P80317, P80316	923	10	20594	13.3872	0.0614036	0.00372756	0.00361176
INTERPRO	IPR027410:TCP-1-like chaperonin intermediate domain	6	0.522193	3.71445e-05	P80315, P80314, P80313, P11983, P80317, P80316	923	10	20594	13.3872	0.0614036	0.00372756	0.00361176
GOTERM_BP_DIRECT	GO:1904874~positive regulation of telomerase RNA localization to Cajal body	7	0.609225	4.44764e-05	P80315, P80314, P80313, P11983, Q9WTM5, P80317, P80316	880	15	18082	9.58894	0.127672	0.00369154	0.00360259
GOTERM_CC_DIRECT	GO:0002199~zona pellucida receptor complex	6	0.522193	0.000203175	P80315, P80314, P80313, P11983, P80317, P80316	916	13	19662	9.90695	0.130997	0.00200563	0.00163992
GOTERM_BP_DIRECT	GO:1901998~toxin transport	8	0.696258	0.00127513	P80315, P80314, P80313, K3W4T3, P11983, A0A0J9YUN4, P80317, P80316	880	35	18082	4.69662	0.980128	0.0567527	0.0553852
GOTERM_BP_DIRECT	GO:0032212~positive regulation of telomere maintenance via telomerase	7	0.609225	0.00396995	P80315, P80314, P80313, P11983, Q5EBP8, P80317, P80316	880	32	18082	4.49482	0.999995	0.132519	0.129325
GOTERM_BP_DIRECT	GO:0007339~binding of sperm to zona pellucida	7	0.609225	0.00723825	P80315, P80314, P80313, P11983, P80317, Q80X50, P80316	880	36	18082	3.99539	1	0.213737	0.208587
GOTERM_BP_DIRECT	GO:0090666~scaRNA localization to Cajal body	3	0.261097	0.013264	P80315, P80314, P11983	880	4	18082	15.4108	1	0.303982	0.296657
GOTERM_BP_DIRECT	GO:0051973~positive regulation of telomerase activity	3	0.261097	0.397882	P80315, P80314, P11983	880	28	18082	2.20154	1	1	0.976221
Annotation Cluster 22	Enrichment Score: 3.721184253028356
Category	Term	Count	%	PValue	Genes	List Total	Pop Hits	Pop Total	Fold Enrichment	Bonferroni	Benjamini	FDR
UP_KEYWORDS	RNA-binding	60	5.22193	6.88568e-10	S4R1M2, P09405, F6XI62, Q5EBP8, Q80W00, P62281, P32067, Q62167, Q9EPU0, G5E924, Q52KI8, Q8BTV2, Q60749, Q8CJG0, Q3UZG4, O88532, Q8K310, Q9Z204, A2A7S7, P60824, P70372, Q6NZN0, H3BJW3, P54823, D3Z656, Q9Z1X4, Q80SW1, Q91VR5, Q6ZQ58, Q99K48, Q8VDM6, P14576, Q8CGC7, Q8BIF2, E9Q969, Q6A068, Q61937, Q9CY58, Q9CY57, P62908, H7BX95, P61979, Q61701, Q91VM5, P28271, Q8BG81, Q64012, Q7TMK9, Q61584, Q3UEB3,…	936	601	22680	2.41905	2.34802e-07	8.02613e-09	5.95487e-09
GOTERM_MF_DIRECT	GO:0003723~RNA binding	77	6.70148	8.86678e-09	S4R1M2, P09405, F6XI62, Q5EBP8, Q80W00, P62281, P32067, P12970, Q62167, Q9EPU0, Q8BML9, P35980, G5E924, Q52KI8, Q8BTV2, Q60749, Q8CJG0, Q3UZG4, O88532, P25444, Q8K310, Q9Z204, A2A7S7, Q6NZR5, Q60676, P60824, P70372, Q6NZN0, H3BJW3, P54823, D3Z656, Q9DB27, P60867, Q9Z1X4, P62843, P53026, Q80SW1, Q91VR5, Q6ZQ58, Q99K48, Q8VDM6, Q8CGC7, Q8BIF2, Q8CH09, E9Q969, Q6A068, Q61937, Q9CY58, Q9CY57, Q9D7H3,…	861	780	17446	2.00027	8.91994e-06	5.57499e-07	5.26465e-07
SMART	SM00360:RRM	26	2.26284	1.37308e-05	S4R1M2, P09405, Q99K48, Q5EBP8, P32067, Q8BIF2, G5E924, E9Q969, Q8BTV2, Q8K310, Q9Z204, H7BX95, P60824, P70372, Q61701, Q6NZN0, H3BJW3, Q91VM5, Q8BG81, Q7TMK9, Q64012, Q3UEB3, D3Z3N4, Q99M28, Q7TN98, Q9D0E1	444	229	10425	2.66582	0.00401507	0.00199545	0.00194777
INTERPRO	IPR000504:RNA recognition motif domain	27	2.34987	3.23724e-05	S4R1M2, P09405, Q99K48, Q5EBP8, P32067, Q8BIF2, G5E924, E9Q969, Q8BTV2, Q8K310, Q9Z204, H7BX95, P60824, P70372, Q61701, Q6NZN0, H3BJW3, Q91VM5, Q8BG81, Q7TMK9, Q64012, D3Z656, Q3UEB3, D3Z3N4, Q99M28, Q7TN98, Q9D0E1	923	241	20594	2.49969	0.0537309	0.00368182	0.00356744
INTERPRO	IPR012677:Nucleotide-binding, alpha-beta plait	28	2.4369	0.000167726	S4R1M2, P09405, Q99K48, Q5EBP8, P32067, Q8BIF2, G5E924, E9Q969, Q8BTV2, Q8K310, Q9Z204, H7BX95, P60824, P70372, Q61701, Q6NZN0, H3BJW3, Q91VM5, Q8BG81, Q7TMK9, Q64012, D3Z656, Q3UEB3, D3Z3N4, Q99M28, A0A140T8M7, Q7TN98, Q9D0E1	923	281	20594	2.22326	0.248861	0.0136257	0.0132024
GOTERM_BP_DIRECT	GO:0006397~mRNA processing	31	2.698	0.000513087	Q91VR5, Q99K48, Q5EBP8, Q9R0L7, G5E866, Q99KP6, Q8BIF2, Q52KI8, G5E924, Q8CH09, Q8BTV2, Q6A068, Q60749, P05132, Q9Z204, H7BX95, P61979, Q6NZN0, H3BJW3, Q91VM5, Q3TUQ5, O35286, Q7TMK9, Q64012, Q3UEB3, Q99M28, Q3U0V1, Q9QYS9, P62305, Q9D0E1, A2AH85	880	322	18082	1.9782	0.793219	0.0276437	0.0269776
UP_SEQ_FEATURE	domain:RRM 1	15	1.30548	0.00465452	P09405, H7BX95, P70372, Q61701, Q6NZN0, Q99K48, Q5EBP8, Q7TMK9, Q3UEB3, F7A8H6, G5E924, E9Q969, Q7TN98, Q9D0E1, Q8K310	898	128	18012	2.35054	0.999979	0.199369	0.197472
UP_SEQ_FEATURE	domain:RRM 2	15	1.30548	0.00465452	P09405, H7BX95, P70372, Q61701, Q6NZN0, Q99K48, Q5EBP8, Q7TMK9, Q3UEB3, F7A8H6, G5E924, E9Q969, Q7TN98, Q9D0E1, Q8K310	898	128	18012	2.35054	0.999979	0.199369	0.197472
UP_SEQ_FEATURE	domain:RRM 3	7	0.609225	0.0369368	P09405, P70372, Q61701, G5E924, Q7TMK9, Q9D0E1, F7A8H6	898	50	18012	2.80811	1	0.700285	0.693624
UP_SEQ_FEATURE	domain:RRM	11	0.957354	0.0637783	Q9Z204, P60824, Q99M28, H3BJW3, Q8BIF2, Q91VM5, Q8BTV2, Q8BG81, P32067, Q64012, D3Z656	898	116	18012	1.90204	1	1	0.990917
GOTERM_MF_DIRECT	GO:0003676~nucleic acid binding	48	4.17755	0.978851	S4R1M2, P09405, Q91VR5, Q99K48, Q5EBP8, P32067, Q922B2, Q3TLP8, Q62167, Q6P5D3, Q8BIF2, G5E924, Q8CH09, E9Q969, Q8BTV2, Q61937, Q60749, Q8CJG0, O88532, Q8K310, Q9Z204, E9QAS5, H7BX95, P60824, P61979, P70372, Q61701, Q6NZN0, H3BJW3, Q91VM5, E9PZS5, O35286, Q8BG81, Q7TMK9, Q64012, D3Z656, Q61584, P54823, Q3UEB3, Q8BP47, Q8BZY3, Q99M28, Q8C522, Q3U0V1, Q9QYS9, Q7TN98, Q9D0E1, Q8R2P8	861	1237	17446	0.786257	1	1	0.978851
Annotation Cluster 23	Enrichment Score: 3.5943159770846402
Category	Term	Count	%	PValue	Genes	List Total	Pop Hits	Pop Total	Fold Enrichment	Bonferroni	Benjamini	FDR
GOTERM_CC_DIRECT	GO:0005750~mitochondrial respiratory chain complex III	7	0.609225	1.7865e-06	Q9D0M3, Q9CQ69, Q9CR68, Q9CQB4, Q9CZ13, Q8R1I1, Q9DB77	916	10	19662	15.0255	0.00123371	2.87087e-05	2.34738e-05
GOTERM_BP_DIRECT	GO:0006122~mitochondrial electron transport, ubiquinol to cytochrome c	7	0.609225	1.65851e-05	Q9D0M3, Q9CQ69, Q9CQB4, Q9CZ13, Q8R1I1, Q9DB77, P62897	880	13	18082	11.0642	0.0496579	0.00181063	0.001767
GOTERM_MF_DIRECT	GO:0008121~ubiquinol-cytochrome-c reductase activity	4	0.348129	0.00359802	Q9CQ69, Q9CR68, Q9CQB4, Q8R1I1	861	7	17446	11.5786	0.973381	0.0613493	0.0579342
GOTERM_BP_DIRECT	GO:0009060~aerobic respiration	6	0.522193	0.0393506	Q9CQB4, Q9CZ13, Q8R1I1, Q9DB77, Q9DCW5, Q91YT0	880	39	18082	3.16119	1	0.601587	0.587091
Annotation Cluster 24	Enrichment Score: 3.5703000806604037
Category	Term	Count	%	PValue	Genes	List Total	Pop Hits	Pop Total	Fold Enrichment	Bonferroni	Benjamini	FDR
GOTERM_BP_DIRECT	GO:0006874~cellular calcium ion homeostasis	19	1.65361	1.36981e-06	Q64518, E9Q828, Q8BH80, Q0VF55, G3X9J1, P68404, A0A1B0GRA5, O55143, S4R1C4, Q3UJU9, P14094, Q9JIS5, J3QK20, G5E829, Q9EPE9, P08226, Q8K596, Q99JB2, E9Q401	880	100	18082	3.90407	0.00419785	0.000300478	0.000293237
INTERPRO	IPR006068:Cation-transporting P-type ATPase, C-terminal	7	0.609225	2.79963e-05	O55143, Q64518, S4R1C4, E9Q828, Q0VF55, G5E829, A0A0G2JGX4	923	15	20594	10.4123	0.0466396	0.00368182	0.00356744
SMART	SM00831:SM00831	7	0.609225	3.16852e-05	O55143, Q64518, S4R1C4, E9Q828, Q0VF55, G5E829, A0A0G2JGX4	444	16	10425	10.2724	0.00924096	0.00232094	0.00226549
INTERPRO	IPR023298:P-type ATPase, transmembrane domain	7	0.609225	4.30982e-05	O55143, Q64518, S4R1C4, E9Q828, Q0VF55, G5E829, A0A0G2JGX4	923	16	20594	9.76151	0.0708891	0.00408475	0.00395785
INTERPRO	IPR004014:Cation-transporting P-type ATPase, N-terminal	7	0.609225	9.24972e-05	O55143, Q64518, S4R1C4, E9Q828, Q0VF55, G5E829, A0A0G2JGX4	923	18	20594	8.6769	0.145986	0.00789001	0.00764489
GOTERM_MF_DIRECT	GO:0005388~calcium-transporting ATPase activity	6	0.522193	0.00010363	O55143, Q64518, S4R1C4, E9Q828, Q0VF55, G5E829	861	11	17446	11.0523	0.0990067	0.00289589	0.00273469
INTERPRO	IPR006408:Calcium-transporting P-type ATPase, subfamily IIB	4	0.348129	0.000345854	S4R1C4, E9Q828, Q0VF55, G5E829	923	4	20594	22.312	0.445745	0.0218529	0.021174
INTERPRO	IPR022141:Calcium transporting P-type ATPase, C-terminal, plasma membrane	4	0.348129	0.000345854	S4R1C4, E9Q828, Q0VF55, G5E829	923	4	20594	22.312	0.445745	0.0218529	0.021174
GOTERM_BP_DIRECT	GO:1901660~calcium ion export	4	0.348129	0.000441366	S4R1C4, E9Q828, G5E829, G3X9J1	880	4	18082	20.5477	0.742242	0.0242042	0.023621
INTERPRO	IPR023214:HAD-like domain	12	1.04439	0.000846876	Q9JM14, O35954, O55143, Q64518, S4R1C4, E9Q828, Q3UGR5, P60487, Q0VF55, G5E829, Q9EPE9, A0A0G2JGX4	923	80	20594	3.3468	0.764344	0.0466055	0.0451576
INTERPRO	IPR001757:Cation-transporting P-type ATPase	8	0.696258	0.00111744	O55143, Q64518, S4R1C4, E9Q828, Q0VF55, G5E829, Q9EPE9, A0A0G2JGX4	923	37	20594	4.82422	0.851537	0.0488808	0.0473622
INTERPRO	IPR008250:P-type ATPase, A domain	8	0.696258	0.00111744	O55143, Q64518, S4R1C4, E9Q828, Q0VF55, G5E829, Q9EPE9, A0A0G2JGX4	923	37	20594	4.82422	0.851537	0.0488808	0.0473622
INTERPRO	IPR018303:P-type ATPase, phosphorylation site	8	0.696258	0.00111744	O55143, Q64518, S4R1C4, E9Q828, Q0VF55, G5E829, Q9EPE9, A0A0G2JGX4	923	37	20594	4.82422	0.851537	0.0488808	0.0473622
INTERPRO	IPR023299:P-type ATPase, cytoplasmic domain N	8	0.696258	0.00111744	O55143, Q64518, S4R1C4, E9Q828, Q0VF55, G5E829, Q9EPE9, A0A0G2JGX4	923	37	20594	4.82422	0.851537	0.0488808	0.0473622
UP_SEQ_FEATURE	active site:4-aspartylphosphate intermediate	5	0.435161	0.0797087	O55143, Q64518, S4R1C4, Q9EPE9, A0A0G2JGX4	898	33	18012	3.03908	1	1	0.990917
Annotation Cluster 25	Enrichment Score: 3.3979061986867474
Category	Term	Count	%	PValue	Genes	List Total	Pop Hits	Pop Total	Fold Enrichment	Bonferroni	Benjamini	FDR
UP_KEYWORDS	Calcium	67	5.83116	2.37046e-07	P12658, A0A0R4J0I9, Q9DBH5, Q3TZZ7, G3X9J1, P11881, Q3U7R1, Q9QYX7, Q61234, A0A1B0GRA5, Q3UMR5, A2AQR0, Q60902, O88456, Q02819, Q8BH59, Q8K596, O89023, S4R1P5, Q9Z2I0, Q64518, Q8VCX5, E9Q828, P35564, Q3THE2, A0A0A0MQ90, P14211, O35954, O55143, P57780, Q80TJ1, P47708, J3QK20, F7CZ64, Q6IRU5, Q7TPR4, Q8BG51, O08529, Q8JZP2, A0A0R4J2C2, K4DI58, Q0VF55, Q9WTR5, Q9Z1L5, Q9CTY5, O08532, D3Z5M6, O35465,…	936	827	22680	1.96307	8.08296e-05	1.92459e-06	1.42792e-06
INTERPRO	IPR018247:EF-Hand 1, calcium-binding site	23	2.00174	1.21973e-05	S4R1P5, Q9Z2I0, Q7TPR4, Q8BG51, Q8VCX5, P12658, O08529, Q9EQP2, Q9QXY6, Q3THE2, Q9CTY5, Q6NS52, E9Q0N0, Q9WVK4, A2AQR0, P57780, Q60902, O88456, Q02819, Q3UKW2, E9Q447, Q8BH59, Q9QUG9	923	175	20594	2.93244	0.0205938	0.00260108	0.00252027
UP_SEQ_FEATURE	calcium-binding region:2	17	1.47955	0.000165056	S4R1P5, Q7TPR4, Q8BG51, Q8VCX5, P12658, O08529, A0A0A0MQ90, Q9CTY5, Q6NS52, E9Q0N0, P57780, O88456, Q02819, Q3UKW2, E9Q447, Q8BH59, Q9QUG9	898	114	18012	2.99109	0.31726	0.0274449	0.0271838
INTERPRO	IPR002048:EF-hand domain	23	2.00174	0.000452657	S4R1P5, Q7TPR4, Q8BG51, Q8VCX5, P12658, O08529, Q9EQP2, Q9QXY6, Q3THE2, Q9CTY5, Q6NS52, E9Q0N0, Q9WVK4, A2AQR0, P57780, Q60902, O88456, Q02819, Q3UKW2, E9Q447, Q8BH59, Q9QUG9, E9Q401	923	223	20594	2.30124	0.5381	0.0275798	0.0267229
UP_SEQ_FEATURE	calcium-binding region:1	17	1.47955	0.000524065	S4R1P5, Q7TPR4, Q8BG51, Q8VCX5, P12658, O08529, A0A0A0MQ90, Q9CTY5, Q6NS52, E9Q0N0, P57780, O88456, Q02819, Q3UKW2, E9Q447, Q8BH59, Q9QUG9	898	126	18012	2.70623	0.702385	0.0550982	0.0545742
INTERPRO	IPR011992:EF-hand-like domain	26	2.26284	0.000590397	Q7TPR4, Q8BG51, P12658, O08529, Q9CTY5, A2AQR0, Q7TQD2, Q60902, O88456, Q02819, E9Q447, Q8BH59, E9Q401, S4R1P5, Q9Z2I0, Q8VCX5, Q9EQP2, Q9QXY6, Q3THE2, A0A0A0MQ90, Q6NS52, E9Q0N0, Q9WVK4, P57780, Q3UKW2, Q9QUG9	923	273	20594	2.12495	0.634875	0.0347316	0.0336526
SMART	SM00054:EFh	15	1.30548	0.00343661	S4R1P5, Q7TPR4, Q8VCX5, P12658, Q3THE2, Q9CTY5, Q6NS52, E9Q0N0, A2AQR0, P57780, Q60902, Q3UKW2, E9Q447, Q8BH59, Q9QUG9	444	145	10425	2.42894	0.635293	0.114546	0.111809
UP_SEQ_FEATURE	domain:EF-hand 2	18	1.56658	0.00583732	S4R1P5, Q7TPR4, Q8BG51, Q8VCX5, P12658, O08529, Q3THE2, Q9CTY5, Q6NS52, E9Q0N0, A2AQR0, P57780, O88456, Q02819, Q3UKW2, E9Q447, Q8BH59, Q9QUG9	898	173	18012	2.08695	0.999999	0.228843	0.226666
UP_SEQ_FEATURE	domain:EF-hand 1	18	1.56658	0.00617886	S4R1P5, Q7TPR4, Q8BG51, Q8VCX5, P12658, O08529, Q3THE2, A0A0A0MQ90, Q9CTY5, Q6NS52, E9Q0N0, A2AQR0, P57780, Q02819, Q3UKW2, E9Q447, Q8BH59, Q9QUG9	898	174	18012	2.07496	0.999999	0.238195	0.23593
GOTERM_MF_DIRECT	GO:0005509~calcium ion binding	49	4.26458	0.0126665	P09405, P12658, A0A0R4J0I9, Q3TZZ7, G3X9J1, P11881, Q9QYX7, A0A1B0GRA5, A2AQR0, Q60902, O88456, Q02819, Q920N7, Q8BH59, S4R1P5, Q8VCX5, P35564, Q3THE2, A0A0A0MQ90, P14211, O55143, D3Z4J3, Q9D3A9, P57780, Q80TJ1, P47708, Q7TPR4, Q8BG51, O08529, A0A0R4J2C2, Q9WTR5, Q9D024, Q9CTY5, D3Z5M6, S4R1C4, E9Q447, E9Q401, P14824, Q9EQP2, Q9QXY6, Q6NS52, Q91XD7, P13020, E9Q0N0, Q9WVK4, G3X9Y1, Q3UKW2, P28028,…	861	699	17446	1.4204	0.999997	0.161996	0.152978
Annotation Cluster 26	Enrichment Score: 3.301139722919144
Category	Term	Count	%	PValue	Genes	List Total	Pop Hits	Pop Total	Fold Enrichment	Bonferroni	Benjamini	FDR
KEGG_PATHWAY	mmu04261:Adrenergic signaling in cardiomyocytes	26	2.26284	6.20514e-06	Q6P1F6, P84309, Q5SVJ0, Q61151, Q0VF55, Q9Z1L5, O08532, S4R1C4, G5E829, P05132, B2RSH2, A0A0G2JGX4, E9Q401, Q8BG02, E9Q828, Q61165, P51830, Q9EQZ6, P14231, Q7M729, P14094, J3QK20, A0A0G2JGS4, F8WIS9, Q3UKW2, F7CZ64	514	142	7691	2.73971	0.00151911	0.00010859	8.86449e-05
KEGG_PATHWAY	mmu04972:Pancreatic secretion	20	1.74064	2.68784e-05	P84309, E9Q8N8, Q64518, E9Q828, Q0VF55, Q61165, P11881, Q3TLP8, P51830, P68404, O55143, P14231, S4R1C4, Q99P58, P14094, P00920, P62835, G5E829, A0A0G2JGX4, E9Q401	514	100	7691	2.99261	0.00656366	0.000365845	0.000298649
KEGG_PATHWAY	mmu04971:Gastric acid secretion	15	1.30548	0.000236697	P84309, Q5SVJ0, Q61165, P11881, P51830, P68404, P14231, P14094, P00920, A0A0G2JGS4, F8WIS9, P05132, Q3UKW2, B2RSH2, A0A0G2JGX4	514	72	7691	3.1173	0.0563479	0.00241629	0.00197248
KEGG_PATHWAY	mmu04911:Insulin secretion	16	1.39252	0.000494489	P84309, Q5SVJ0, P51830, Q9EQZ6, Q9QYX7, P68404, P14231, P14094, D9HP81, A0A0G2JGS4, F8WIS9, P05132, O35526, A0A0G2JGX4, P21278, E9Q401	514	86	7691	2.78382	0.114125	0.00432678	0.00353206
KEGG_PATHWAY	mmu04022:cGMP-PKG signaling pathway	23	2.00174	0.00114851	P84309, Q60930, Q64518, Q60932, E9Q828, F7D3W5, Q0VF55, G3X9J1, P11881, P51830, O55143, P14231, S4R1C4, P14094, P63328, G5E829, P48962, P27601, Q3UKW2, B2RSH2, Q8K596, A0A0G2JGX4, P21278	514	163	7691	2.11135	0.245384	0.00907692	0.00740973
KEGG_PATHWAY	mmu04970:Salivary secretion	14	1.21845	0.0015757	P84309, E9Q828, Q0VF55, Q61165, P11881, P51830, P68404, P14231, S4R1C4, P14094, G5E829, P05132, Q3UKW2, A0A0G2JGX4	514	77	7691	2.72055	0.320468	0.0113543	0.00926883
KEGG_PATHWAY	mmu04024:cAMP signaling pathway	24	2.08877	0.0059235	P84309, E9Q828, Q5SVJ0, Q0VF55, Q61165, Q3TLP8, P51830, Q9EQZ6, G5E884, P23818, P23819, P14231, S4R1C4, P14094, P62835, A0A0G2JGS4, F8WIS9, G5E829, P05132, Q3UKW2, B2RSH2, P28028, A0A0G2JGX4, E9Q401	514	197	7691	1.82291	0.766733	0.0340125	0.0277653
KEGG_PATHWAY	mmu04976:Bile secretion	11	0.957354	0.018629	Q8BLF1, P84309, E9Q8N8, Q9D379, P14231, P14094, P00920, P05132, Q61165, P51830, A0A0G2JGX4	514	71	7691	2.31822	0.99002	0.0894925	0.0730551
Annotation Cluster 27	Enrichment Score: 3.266328613266337
Category	Term	Count	%	PValue	Genes	List Total	Pop Hits	Pop Total	Fold Enrichment	Bonferroni	Benjamini	FDR
UP_KEYWORDS	Membrane	490	42.6458	2.23114e-19	Q8CAQ8, Q9CR68, Q9CR67, Q9Z0P4, Q9CR62, Q9ER00, P18760, O70251, Q3TZZ7, P17427, Q3U7R1, Q9D365, P17426, A0A1B0GSX0, Q99KF1, P37040, A2AQR0, Q9JL56, P61264, Q60902, P63328, Q921G7, E9Q828, P15388, Q9DB25, P62482, E9Q6P5, Q7TQ95, Q9DB20, P97441, Q91V14, Q9CPQ8, K4DI58, Q5NCE8, Q9CPQ3, Q9CPQ1, Q9CTY5, G5E866, Q80TM9, Q6WQJ1, Q99JB2, Q91XV3, Q9D2R6, P97450, D3YWX2, Q8R5J9, Q64133, P18872, Q9DB05, P16…	936	8683	22680	1.36739	7.60819e-17	5.43442e-18	4.03199e-18
UP_SEQ_FEATURE	transmembrane region	229	19.9304	0.151637	Q8CAQ8, Q9CR67, Q9CZW5, A0A0R4J0I9, Q9CR62, Q9ER00, Q8VCM8, Q99KW9, Q3TZZ7, O08547, Q3U7R1, Q9D365, Q8BXR1, Q99KF1, Q9JL56, P61264, Q3UGR5, Q8CBC4, P48962, Q9D7N9, Q9JKC6, Q921G7, Q6QD59, Q8C8N2, P15388, E9QKI2, Q9CQC7, Q9DB25, Q8BXQ2, Q7TQ95, Q9WV55, P97441, Q91V14, P03921, K4DI58, Q5NCE8, Q9CPQ3, Q9CPQ1, Q9CTY5, A2AEG6, Q91XE8, B1ATI0, Q8R366, Q6WQJ1, Q8BGN3, Q9D6J5, Q8BGN5, Q9D2R6, P03930, Q8R…	898	4312	18012	1.06523	1	1	0.990917
UP_KEYWORDS	Transmembrane	271	23.5857	0.894382	Q8CAQ8, Q9CR68, Q9CR67, Q9CZW5, A0A0R4J0I9, Q9CR62, Q9ER00, Q8VCM8, O70251, Q99KW9, Q3TZZ7, O08547, Q3U7R1, Q9D365, A0A1B0GSX0, Q8BXR1, Q99KF1, P37040, Q9JL56, P61264, Q8CBC4, P48962, Q9D7N9, Q9JKC6, E9Q828, Q6QD59, Q8C8N2, P15388, E9QKI2, Q9CQC7, Q9DB25, Q8BXQ2, Q7TQ95, P56379, Q9WV55, P97441, Q91V14, P56135, P03921, K4DI58, Q5NCE8, Q3TLP8, Q9CPQ3, Q9CPQ1, Q9CTY5, A2AEG6, Q91XE8, G5E866, Q8R127,…	936	6955	22680	0.944146	1	1	0.894382
UP_SEQ_FEATURE	topological domain:Cytoplasmic	131	11.4012	0.904639	B0V2N1, P84309, A0A0R4J0A6, Q9CZW5, E9PYN1, A0A0R4J0I9, Q9ER00, Q8VCM8, O08547, Q9D365, O09126, Q99KF1, P58021, Q9JL56, P61264, Q8BW75, Q8BXZ1, Q920N7, Q9D7N9, O35526, Q9JKC6, Q91YQ5, Q8BH80, Q6QD59, Q61165, Q99P72, P15388, E9QKI2, Q9DB25, O35633, Q8BXQ2, O55143, Q7M729, Q3UHK1, Q7TQ95, Q5DTL9, P97441, Q91V14, Q9WV55, Q8BG51, K4DI58, P10852, Q9ES89, Q9CPQ3, Q9Z1L5, O35544, Q80UG2, B1ATI0, Q8R366,…	898	2880	18012	0.912356	1	1	0.990917
UP_KEYWORDS	Transmembrane helix	268	23.3246	0.922154	Q8CAQ8, Q9CR68, Q9CR67, Q9CZW5, A0A0R4J0I9, Q9CR62, Q9ER00, Q8VCM8, O70251, Q99KW9, Q3TZZ7, O08547, Q3U7R1, Q9D365, A0A1B0GSX0, Q8BXR1, Q99KF1, P37040, Q9JL56, P61264, Q8CBC4, P48962, Q9D7N9, Q9JKC6, E9Q828, Q6QD59, Q8C8N2, P15388, E9QKI2, Q9CQC7, Q9DB25, Q8BXQ2, Q7TQ95, P56379, Q9WV55, P97441, Q91V14, P56135, P03921, K4DI58, Q5NCE8, Q3TLP8, Q9CPQ3, Q9CPQ1, Q9CTY5, A2AEG6, Q91XE8, G5E866, Q8R127,…	936	6938	22680	0.935982	1	1	0.922154
GOTERM_CC_DIRECT	GO:0016021~integral component of membrane	273	23.7598	0.999757	Q8CAQ8, Q9CR68, Q9CR67, Q9CZW5, A0A0R4J0I9, Q9CR62, Q9ER00, Q8VCM8, O70251, Q99KW9, Q3TZZ7, O08547, Q3U7R1, Q9D365, A0A1B0GSX0, Q8BXR1, Q99KF1, P37040, Q9JL56, P61264, Q8CBC4, P48962, Q9D7N9, Q9JKC6, E9Q828, Q6QD59, Q8C8N2, P15388, E9QKI2, Q9CQC7, Q9DB25, Q8BXQ2, P62482, Q7TQ95, P56379, Q9WV55, P97441, Q91V14, P56135, P03921, K4DI58, Q5NCE8, Q3TLP8, Q9CPQ3, Q9CPQ1, Q9CTY5, A2AEG6, Q91XE8, G5E866,…	916	6878	19662	0.851986	1	1	0.999757
Annotation Cluster 28	Enrichment Score: 3.2589285017465173
Category	Term	Count	%	PValue	Genes	List Total	Pop Hits	Pop Total	Fold Enrichment	Bonferroni	Benjamini	FDR
UP_KEYWORDS	Iron-sulfur	14	1.21845	9.558e-07	Q9CR68, A0A1B0GS58, Q921G7, Q8K3J1, P28271, Q9CWD8, Q9CZX0, Q91WD5, Q9Z1J3, Q91VD9, Q99KI0, Q91WS0, Q9D6J6, Q91YT0	936	61	22680	5.56116	0.000325875	7.40745e-06	5.49585e-06
GOTERM_MF_DIRECT	GO:0051536~iron-sulfur cluster binding	14	1.21845	1.17588e-05	Q9CR68, A0A1B0GS58, Q921G7, Q8K3J1, P28271, Q9CWD8, Q9CZX0, Q91WD5, Q9Z1J3, Q91VD9, Q99KI0, Q91WS0, Q9D6J6, Q91YT0	861	64	17446	4.43242	0.0117598	0.000454977	0.00042965
UP_KEYWORDS	4Fe-4S	7	0.609225	0.00241467	Q91VD9, Q921G7, Q8K3J1, Q99KI0, P28271, Q91WD5, Q91YT0	936	34	22680	4.98869	0.561501	0.0111271	0.00825556
GOTERM_MF_DIRECT	GO:0051539~4 iron, 4 sulfur cluster binding	8	0.696258	0.00309402	Q91VD9, Q921G7, Q8K3J1, Q99KI0, P28271, Q9CWD8, Q91WD5, Q91YT0	861	40	17446	4.0525	0.955728	0.0555819	0.0524879
UP_SEQ_FEATURE	metal ion-binding site:Iron-sulfur (4Fe-4S)	5	0.435161	0.00536548	Q921G7, Q99KI0, P28271, Q91WD5, Q91YT0	898	15	18012	6.68597	0.999996	0.221614	0.219506
UP_KEYWORDS	Iron	23	2.00174	0.0620451	Q9D0M3, Q9CR68, A0A1B0GS58, Q921G7, Q8K3J1, P28271, P12787, Q9CQX2, Q9CWD8, Q9CZX0, Q91WD5, Q9Z1J3, Q99JR1, Q91VD9, Q99KI0, P63328, Q91WS0, P56395, P01942, Q91V61, Q9D6J6, P62897, Q91YT0	936	375	22680	1.48615	1	0.203436	0.150937
Annotation Cluster 29	Enrichment Score: 3.223903550372163
Category	Term	Count	%	PValue	Genes	List Total	Pop Hits	Pop Total	Fold Enrichment	Bonferroni	Benjamini	FDR
UP_KEYWORDS	Protein biosynthesis	24	2.08877	3.70471e-08	P32921, A2A7S7, Q9Z0N1, Q8C0C7, D3Z780, Q9DCH4, A0A0R4J1E2, O70251, P10126, Q922B2, Q9ER72, Q8K0D5, Q9DB27, Q8CGC7, Q8BML9, Q8BP47, P58252, Q9CZD3, Q8R010, Q3UZG4, Q8R2P8, P62631, Q9D0I9, A2AH85	936	147	22680	3.95604	1.2633e-05	3.50919e-07	2.60359e-07
UP_KEYWORDS	Aminoacyl-tRNA synthetase	11	0.957354	2.23061e-06	P32921, Q8CGC7, A2A7S7, Q8BML9, Q8BP47, Q8C0C7, Q9CZD3, Q922B2, Q9ER72, Q8R2P8, Q9D0I9	936	38	22680	7.01417	0.000760349	1.55232e-05	1.15172e-05
GOTERM_BP_DIRECT	GO:0006418~tRNA aminoacylation for protein translation	11	0.957354	5.6091e-06	P32921, Q8CGC7, A2A7S7, Q8BML9, Q8BP47, Q9CZD3, Q3UZG4, Q922B2, Q9ER72, Q8R2P8, Q9D0I9	880	36	18082	6.27847	0.0170781	0.000861278	0.000840524
GOTERM_MF_DIRECT	GO:0004812~aminoacyl-tRNA ligase activity	10	0.870322	9.17641e-05	P32921, Q8CGC7, A2A7S7, Q8BP47, Q8C0C7, Q9CZD3, Q922B2, Q9ER72, Q8R2P8, Q9D0I9	861	39	17446	5.19551	0.0881857	0.00271514	0.002564
GOTERM_CC_DIRECT	GO:0017101~aminoacyl-tRNA synthetase multienzyme complex	5	0.435161	0.000145673	Q8CGC7, Q8BML9, Q3UZG4, Q8R2P8, Q9D0I9	916	7	19662	15.3322	0.0957665	0.00145884	0.00119283
INTERPRO	IPR006195:Aminoacyl-tRNA synthetase, class II	6	0.522193	0.000701599	Q8CGC7, Q8BP47, Q8C0C7, Q9CZD3, Q922B2, Q8R2P8	923	17	20594	7.87483	0.698006	0.0398976	0.0386581
UP_KEYWORDS	Ligase	27	2.34987	0.00128863	P32921, Q9R1T2, Q8C0C7, E9QKC6, Q922B2, A2AN08, Q3V3R1, Q8CGC7, Q8BML9, Q9CZD3, Q99KP6, Q99NB1, Q9D7H3, A2A7S7, Q62318, Q60714, Q9WUM5, Q8CH72, Q9Z2I8, Q9ER72, Q91WC3, A2AQN4, Q02053, Q8BP47, Q8R2P8, Q8CCJ3, Q9D0I9	936	330	22680	1.98252	0.355774	0.00627747	0.00465748
INTERPRO	IPR014729:Rossmann-like alpha/beta/alpha sandwich fold	8	0.696258	0.00317085	P32921, Q8CGC7, A2A7S7, Q8BML9, Q99LC5, Q9ER72, Q9D0I9, Q9DCW4	923	44	20594	4.05673	0.995564	0.0949029	0.0919545
UP_SEQ_FEATURE	short sequence motif:"HIGH" region	5	0.435161	0.00864207	P32921, Q8CGC7, A2A7S7, Q9ER72, Q9D0I9	898	17	18012	5.89938	1	0.281537	0.278859
KEGG_PATHWAY	mmu00970:Aminoacyl-tRNA biosynthesis	11	0.957354	0.0114468	P32921, Q8CGC7, A2A7S7, Q8BML9, Q8BP47, Q8C0C7, Q9CZD3, Q922B2, Q9ER72, Q8R2P8, Q9D0I9	514	66	7691	2.49384	0.940433	0.0572342	0.0467218
GOTERM_MF_DIRECT	GO:0000049~tRNA binding	8	0.696258	0.0120482	A2A7S7, Q8C0C7, P10126, Q3UZG4, Q9ER72, P47911, Q8R2P8, Q9D0I9	861	51	17446	3.17843	0.999995	0.157409	0.148646
INTERPRO	IPR001412:Aminoacyl-tRNA synthetase, class I, conserved site	4	0.348129	0.0271963	P32921, Q8CGC7, Q8BML9, Q9D0I9	923	15	20594	5.94987	1	0.422038	0.408926
GOTERM_MF_DIRECT	GO:0016874~ligase activity	27	2.34987	0.0356144	P32921, Q9R1T2, Q8C0C7, E9QKC6, Q922B2, A2AN08, Q3V3R1, Q8CGC7, Q9CZD3, Q99KP6, Q99NB1, Q9D7H3, Q9JI90, A2A7S7, Q62318, Q60714, Q9WUM5, Q8CH72, Q9Z2I8, Q9ER72, Q91WC3, A2AQN4, Q02053, Q8BP47, Q8R2P8, Q8CCJ3, Q9D0I9	861	362	17446	1.51129	1	0.34122	0.322226
UP_SEQ_FEATURE	short sequence motif:"KMSKS" region	4	0.348129	0.0357663	P32921, Q8CGC7, A2A7S7, Q9ER72	898	15	18012	5.34878	1	0.689396	0.682839
Annotation Cluster 30	Enrichment Score: 3.217602001357434
Category	Term	Count	%	PValue	Genes	List Total	Pop Hits	Pop Total	Fold Enrichment	Bonferroni	Benjamini	FDR
GOTERM_CC_DIRECT	GO:0030117~membrane coat	12	1.04439	5.05269e-08	Q9QZE5, O35643, O88848, Q9QXK3, Q9D8B3, Q5SXR6, F8WHL2, A0A0J9YUN4, P17427, P17426, D3Z656, P62743	916	30	19662	8.58603	3.49135e-05	1.02688e-06	8.39638e-07
INTERPRO	IPR009028:Coatomer/calthrin adaptor appendage, C-terminal subdomain	5	0.435161	5.56963e-05	Q9QZE5, O35643, Q9QXK3, P17427, P17426	923	6	20594	18.5934	0.0906457	0.00500094	0.00484558
INTERPRO	IPR015873:Clathrin alpha-adaptin/coatomer adaptor, appendage, C-terminal subdomain	4	0.348129	0.000345854	Q9QZE5, Q9QXK3, P17427, P17426	923	4	20594	22.312	0.445745	0.0218529	0.021174
GOTERM_CC_DIRECT	GO:0030131~clathrin adaptor complex	6	0.522193	0.00145393	O35643, P35585, P17427, Q8R2R9, P17426, P84091	916	19	19662	6.77844	0.6341	0.0104653	0.00855698
INTERPRO	IPR013041:Coatomer/clathrin adaptor appendage, Ig-like subdomain	5	0.435161	0.00148034	Q9QZE5, O35643, Q9QXK3, P17427, P17426	923	12	20594	9.29668	0.920129	0.0631366	0.0611752
INTERPRO	IPR002553:Clathrin/coatomer adaptor, adaptin-like, N-terminal	5	0.435161	0.00278655	Q9QZE5, O35643, Q9QXK3, P17427, P17426	923	14	20594	7.96858	0.991439	0.0848903	0.0822531
SMART	SM00809:Alpha_adaptinC2	3	0.261097	0.0532091	O35643, P17427, P17426	444	9	10425	7.82658	1	0.599625	0.5853
INTERPRO	IPR008152:Clathrin adaptor, alpha/beta/gamma-adaptin, appendage, Ig-like subdomain	3	0.261097	0.0584768	O35643, P17427, P17426	923	9	20594	7.43734	1	0.722908	0.70045
Annotation Cluster 31	Enrichment Score: 3.187890539132256
Category	Term	Count	%	PValue	Genes	List Total	Pop Hits	Pop Total	Fold Enrichment	Bonferroni	Benjamini	FDR
INTERPRO	IPR002017:Spectrin repeat	10	0.870322	7.42514e-07	Q3UGX2, S4R1P5, Q68FG2, Q7TPR4, E9PX29, P57780, Q62261, Q9QXS1, E9Q447, Q6ZWR6	923	25	20594	8.92481	0.00126593	0.000633364	0.000613688
SMART	SM00150:SPEC	10	0.870322	1.95267e-06	Q3UGX2, S4R1P5, Q68FG2, Q7TPR4, E9PX29, P57780, Q62261, Q9QXS1, E9Q447, Q6ZWR6	444	29	10425	8.09646	0.000571969	0.000572132	0.000558463
INTERPRO	IPR018159:Spectrin/alpha-actinin	10	0.870322	3.09622e-06	Q3UGX2, S4R1P5, Q68FG2, Q7TPR4, E9PX29, P57780, Q62261, Q9QXS1, E9Q447, Q6ZWR6	923	29	20594	7.6938	0.00526823	0.00132054	0.00127951
INTERPRO	IPR001589:Actinin-type, actin-binding, conserved site	9	0.78329	4.21078e-06	Q3UGX2, S4R1P5, Q68FG2, Q7TPR4, E9PX29, P57780, Q62261, Q9QXS1, Q6ZWR6	923	23	20594	8.73079	0.00715787	0.00132978	0.00128846
INTERPRO	IPR001715:Calponin homology domain	14	1.21845	2.97152e-05	Q3UGX2, Q9ES28, S4R1P5, Q7TPR4, E9PX29, Q62261, Q9QXS1, Q6PER3, H7BX08, Q68FG2, P57780, U5LHT8, Q9DAW9, Q6ZWR6	923	76	20594	4.11011	0.0494314	0.00368182	0.00356744
UP_SEQ_FEATURE	repeat:Spectrin 4	7	0.609225	3.19097e-05	Q3UGX2, S4R1P5, Q7TPR4, P57780, Q62261, Q9QXS1, E9Q447	898	14	18012	10.029	0.0711207	0.0123012	0.0121842
UP_KEYWORDS	Actin capping	7	0.609225	4.04343e-05	Q3UGX2, P13020, Q62261, P47754, A2AMW0, E9Q447, Q9WV69	936	17	22680	9.97738	0.0136937	0.000237726	0.000176377
GOTERM_CC_DIRECT	GO:0030863~cortical cytoskeleton	9	0.78329	6.46673e-05	Q3UGX2, P70290, Q7TPR4, P57780, Q62261, P47754, A2AMW0, E9Q447, Q9WV69	916	31	19662	6.23179	0.0437028	0.000757374	0.000619271
UP_SEQ_FEATURE	repeat:Spectrin 3	7	0.609225	0.000115598	Q3UGX2, S4R1P5, Q7TPR4, P57780, Q62261, Q9QXS1, E9Q447	898	17	18012	8.25914	0.23454	0.0231289	0.0229089
GOTERM_BP_DIRECT	GO:0051693~actin filament capping	7	0.609225	0.000145483	Q3UGX2, P13020, Q62261, P47754, A2AMW0, E9Q447, Q9WV69	880	18	18082	7.99078	0.360335	0.00950591	0.00927685
UP_SEQ_FEATURE	repeat:Spectrin 1	7	0.609225	0.000232602	Q3UGX2, S4R1P5, Q7TPR4, P57780, Q62261, Q9QXS1, E9Q447	898	19	18012	7.38976	0.415991	0.0316475	0.0313465
UP_SEQ_FEATURE	repeat:Spectrin 2	7	0.609225	0.000232602	Q3UGX2, S4R1P5, Q7TPR4, P57780, Q62261, Q9QXS1, E9Q447	898	19	18012	7.38976	0.415991	0.0316475	0.0313465
INTERPRO	IPR016343:Spectrin, beta subunit	4	0.348129	0.000345854	Q3UGX2, Q68FG2, E9PX29, Q62261	923	4	20594	22.312	0.445745	0.0218529	0.021174
UP_SEQ_FEATURE	domain:Actin-binding	6	0.522193	0.000415955	Q3UGX2, S4R1P5, Q7TPR4, P57780, Q62261, Q9QXS1	898	14	18012	8.59625	0.617829	0.046886	0.0464401
SMART	SM00033:CH	11	0.957354	0.000431751	Q3UGX2, Q9ES28, S4R1P5, Q68FG2, Q7TPR4, E9PX29, P57780, Q62261, Q9QXS1, Q9DAW9, Q6ZWR6	444	66	10425	3.91329	0.118853	0.0253006	0.0246961
GOTERM_CC_DIRECT	GO:0008091~spectrin	4	0.348129	0.00093605	Q3UGX2, Q68FG2, E9PX29, Q62261	916	5	19662	17.1721	0.476445	0.0074346	0.00607894
PIR_SUPERFAMILY	PIRSF002297:spectrin, beta subunit	4	0.348129	0.00154413	Q3UGX2, Q68FG2, E9PX29, Q62261	136	4	1807	13.2868	0.16411	0.17912	0.17912
INTERPRO	IPR001605:Pleckstrin homology domain, spectrin-type	4	0.348129	0.00273369	Q3UGX2, Q68FG2, E9PX29, Q62261	923	7	20594	12.7497	0.990628	0.084794	0.0821597
GOTERM_MF_DIRECT	GO:0030506~ankyrin binding	6	0.522193	0.00302427	Q3UGX2, E9PX29, Q5SXR6, Q62261, G3X9J1, Q9QXS1	861	21	17446	5.78928	0.9525	0.0553166	0.0522373
UP_SEQ_FEATURE	domain:CH 1	6	0.522193	0.00316172	Q3UGX2, S4R1P5, Q7TPR4, P57780, Q62261, Q9QXS1	898	21	18012	5.73083	0.999339	0.174865	0.173201
UP_SEQ_FEATURE	domain:CH 2	6	0.522193	0.00316172	Q3UGX2, S4R1P5, Q7TPR4, P57780, Q62261, Q9QXS1	898	21	18012	5.73083	0.999339	0.174865	0.173201
UP_SEQ_FEATURE	repeat:Spectrin 10	4	0.348129	0.00370444	Q3UGX2, S4R1P5, Q62261, E9Q447	898	7	18012	11.4617	0.999812	0.174865	0.173201
UP_SEQ_FEATURE	repeat:Spectrin 11	4	0.348129	0.00370444	Q3UGX2, S4R1P5, Q62261, E9Q447	898	7	18012	11.4617	0.999812	0.174865	0.173201
UP_SEQ_FEATURE	repeat:Spectrin 12	4	0.348129	0.00370444	Q3UGX2, S4R1P5, Q62261, E9Q447	898	7	18012	11.4617	0.999812	0.174865	0.173201
UP_SEQ_FEATURE	repeat:Spectrin 13	4	0.348129	0.00370444	Q3UGX2, S4R1P5, Q62261, E9Q447	898	7	18012	11.4617	0.999812	0.174865	0.173201
UP_SEQ_FEATURE	repeat:Spectrin 14	4	0.348129	0.00370444	Q3UGX2, S4R1P5, Q62261, E9Q447	898	7	18012	11.4617	0.999812	0.174865	0.173201
UP_SEQ_FEATURE	repeat:Spectrin 15	4	0.348129	0.00370444	Q3UGX2, S4R1P5, Q62261, E9Q447	898	7	18012	11.4617	0.999812	0.174865	0.173201
UP_SEQ_FEATURE	repeat:Spectrin 16	4	0.348129	0.00370444	Q3UGX2, S4R1P5, Q62261, E9Q447	898	7	18012	11.4617	0.999812	0.174865	0.173201
UP_SEQ_FEATURE	repeat:Spectrin 17	4	0.348129	0.00370444	Q3UGX2, S4R1P5, Q62261, E9Q447	898	7	18012	11.4617	0.999812	0.174865	0.173201
UP_SEQ_FEATURE	repeat:Spectrin 7	4	0.348129	0.00370444	Q3UGX2, S4R1P5, Q62261, E9Q447	898	7	18012	11.4617	0.999812	0.174865	0.173201
UP_SEQ_FEATURE	repeat:Spectrin 8	4	0.348129	0.00370444	Q3UGX2, S4R1P5, Q62261, E9Q447	898	7	18012	11.4617	0.999812	0.174865	0.173201
UP_SEQ_FEATURE	repeat:Spectrin 9	4	0.348129	0.00370444	Q3UGX2, S4R1P5, Q62261, E9Q447	898	7	18012	11.4617	0.999812	0.174865	0.173201
GOTERM_MF_DIRECT	GO:0005543~phospholipid binding	12	1.04439	0.0039112	Q3UGX2, O35954, A0A140LHQ8, Q68FG2, O88848, E9PX29, Q80XN0, Q00623, Q62261, P08226, Q6ZQ82, P14873	861	88	17446	2.76307	0.980598	0.0650779	0.0614553
UP_SEQ_FEATURE	repeat:Spectrin 6	4	0.348129	0.0057087	Q3UGX2, S4R1P5, Q62261, E9Q447	898	8	18012	10.029	0.999998	0.227659	0.225494
UP_SEQ_FEATURE	repeat:Spectrin 5	4	0.348129	0.00824834	Q3UGX2, S4R1P5, Q62261, E9Q447	898	9	18012	8.91463	1	0.276499	0.273869
INTERPRO	IPR014837:EF-hand, Ca insensitive	3	0.261097	0.0266317	Q7TPR4, P57780, E9Q447	923	6	20594	11.156	1	0.422038	0.408926
GOTERM_BP_DIRECT	GO:0051016~barbed-end actin filament capping	4	0.348129	0.0399268	P13020, P47754, A2AMW0, Q9QYC0	880	16	18082	5.13693	1	0.601587	0.587091
Annotation Cluster 32	Enrichment Score: 3.126204869900813
Category	Term	Count	%	PValue	Genes	List Total	Pop Hits	Pop Total	Fold Enrichment	Bonferroni	Benjamini	FDR
UP_KEYWORDS	Flavoprotein	19	1.65361	6.62765e-06	Q91YP0, Q921G7, Q8VC30, Q9R112, Q64133, Q8JZN5, Q8K2B3, P50544, Q9DCN2, Q9DC69, Q9Z0X1, P37040, A2AQR0, Q8BW75, Q99LC5, Q99LC3, A0A0R4J083, Q9DCW4, Q91YT0	936	130	22680	3.54142	0.00225748	4.43143e-05	3.28783e-05
UP_KEYWORDS	FAD	18	1.56658	6.91671e-06	Q91YP0, Q921G7, Q8VC30, Q9R112, Q64133, Q8JZN5, Q8K2B3, P50544, Q9DCN2, Q9DC69, Q9Z0X1, P37040, A2AQR0, Q8BW75, Q99LC5, Q99LC3, A0A0R4J083, Q9DCW4	936	118	22680	3.69622	0.00235583	4.45018e-05	3.30175e-05
GOTERM_MF_DIRECT	GO:0050660~flavin adenine dinucleotide binding	10	0.870322	0.00866729	Q9DCN2, Q9Z0X1, P37040, Q8BW75, Q64133, Q99LC5, Q8JZN5, Q8K2B3, A0A0R4J083, P50544	861	72	17446	2.81423	0.999843	0.126367	0.119332
INTERPRO	IPR023753:Pyridine nucleotide-disulphide oxidoreductase, FAD/NAD(P)-binding domain	8	0.696258	0.0220982	Q9Z0X1, Q91YP0, Q921G7, A2AQR0, Q8BW75, Q9R112, Q64133, Q8K2B3	923	63	20594	2.83327	1	0.403878	0.391331
UP_SEQ_FEATURE	nucleotide phosphate-binding region:FAD	8	0.696258	0.0266364	Q9DCN2, Q9Z0X1, P37040, Q921G7, A2AQR0, Q99LC5, Q8K2B3, P50544	898	59	18012	2.71972	1	0.581226	0.575698
Annotation Cluster 33	Enrichment Score: 2.9008309373875782
Category	Term	Count	%	PValue	Genes	List Total	Pop Hits	Pop Total	Fold Enrichment	Bonferroni	Benjamini	FDR
GOTERM_MF_DIRECT	GO:0005313~L-glutamate transmembrane transporter activity	6	0.522193	0.00010363	O35544, P56564, A0A0R4J0A6, E9PV90, Q9D6M3, Q8BH59, P43006	861	11	17446	11.0523	0.0990067	0.00289589	0.00273469
UP_KEYWORDS	Symport	13	1.13142	0.00209209	E9Q8N8, Q5DTL9, Q91V14, P56564, P31648, A0A0R4J0A6, P31650, O35544, E9PV90, G5E902, Q9DB41, Q8BJI1, Q9D6M3, P43006	936	111	22680	2.83784	0.510393	0.00977266	0.00725068
GOTERM_MF_DIRECT	GO:0015293~symporter activity	13	1.13142	0.00915038	E9Q8N8, Q5DTL9, Q91V14, P56564, P31648, A0A0R4J0A6, P31650, O35544, E9PV90, G5E902, Q9DB41, Q8BJI1, Q9D6M3, P43006	861	112	17446	2.3519	0.999904	0.129652	0.122435
Annotation Cluster 34	Enrichment Score: 2.804448307431723
Category	Term	Count	%	PValue	Genes	List Total	Pop Hits	Pop Total	Fold Enrichment	Bonferroni	Benjamini	FDR
GOTERM_CC_DIRECT	GO:0071013~catalytic step 2 spliceosome	16	1.39252	3.55931e-05	Q9Z204, H7BX95, P61979, Q91VM5, Q3TUQ5, Q5EBP8, Q7TMK9, Q64012, Q3UJB0, G5E866, Q99KP6, Q52KI8, P62305, Q6A068, Q9D0E1, A2AH85	916	96	19662	3.57751	0.0242953	0.00045546	0.000372409
UP_KEYWORDS	mRNA splicing	23	2.00174	0.000412146	Q9Z204, H7BX95, P61979, Q91VM5, Q99K48, Q3TUQ5, O35286, Q5EBP8, Q7TMK9, Q64012, Q3UEB3, G5E866, Q99M28, Q99KP6, Q8BIF2, Q3U0V1, Q52KI8, Q9QYS9, P62305, Q8CH09, Q6A068, Q9D0E1, A2AH85	936	240	22680	2.32212	0.131138	0.00216218	0.0016042
UP_KEYWORDS	mRNA processing	27	2.34987	0.000444627	Q91VR5, Q99K48, Q5EBP8, G5E866, Q99KP6, Q8BIF2, Q52KI8, Q8CH09, Q8BTV2, Q6A068, Q60749, Q9Z204, H7BX95, P61979, H3BJW3, Q91VM5, Q3TUQ5, O35286, Q7TMK9, Q64012, Q3UEB3, Q99M28, Q3U0V1, Q9QYS9, P62305, Q9D0E1, A2AH85	936	307	22680	2.13104	0.140712	0.00229724	0.0017044
GOTERM_BP_DIRECT	GO:0006397~mRNA processing	31	2.698	0.000513087	Q91VR5, Q99K48, Q5EBP8, Q9R0L7, G5E866, Q99KP6, Q8BIF2, Q52KI8, G5E924, Q8CH09, Q8BTV2, Q6A068, Q60749, P05132, Q9Z204, H7BX95, P61979, Q6NZN0, H3BJW3, Q91VM5, Q3TUQ5, O35286, Q7TMK9, Q64012, Q3UEB3, Q99M28, Q3U0V1, Q9QYS9, P62305, Q9D0E1, A2AH85	880	322	18082	1.9782	0.793219	0.0276437	0.0269776
UP_KEYWORDS	Spliceosome	14	1.21845	0.00107912	Q9Z204, H7BX95, P61979, Q3TUQ5, Q5EBP8, Q7TMK9, Q64012, G5E866, Q99KP6, Q52KI8, P62305, Q6A068, Q9D0E1, A2AH85	936	117	22680	2.89941	0.308006	0.00538338	0.00399412
GOTERM_CC_DIRECT	GO:0005681~spliceosomal complex	16	1.39252	0.00167941	Q9Z204, H7BX95, P61979, Q3TUQ5, O35286, Q5EBP8, Q7TMK9, Q64012, Q3UJB0, G5E866, Q99KP6, Q52KI8, P62305, Q6A068, Q9D0E1, A2AH85	916	136	19662	2.5253	0.686967	0.0117219	0.00958451
GOTERM_BP_DIRECT	GO:0008380~RNA splicing	23	2.00174	0.00348108	Q9Z204, H7BX95, P61979, Q91VM5, Q99K48, Q3TUQ5, O35286, Q5EBP8, Q7TMK9, Q64012, Q3UEB3, G5E866, Q99M28, Q99KP6, Q8BIF2, Q3U0V1, Q52KI8, Q9QYS9, P62305, Q8CH09, Q6A068, Q9D0E1, A2AH85	880	241	18082	1.96099	0.999978	0.120695	0.117787
GOTERM_BP_DIRECT	GO:0000398~mRNA splicing, via spliceosome	11	0.957354	0.0460332	Q9Z204, G5E866, Q99KP6, Q52KI8, P62305, Q99K48, O35286, Q6A068, Q9D0E1, Q3UJB0, D3YVV7	880	112	18082	2.01808	1	0.630095	0.614912
KEGG_PATHWAY	mmu03040:Spliceosome	15	1.30548	0.059204	Q9Z204, H7BX95, P61979, Q91VM5, O35286, Q5EBP8, Q3UJB0, Q3UEB3, G5E866, P17156, Q99KP6, P62305, Q6A068, Q9D0E1, A2AH85	514	133	7691	1.68756	1	0.22664	0.185013
Annotation Cluster 35	Enrichment Score: 2.7815001175945056
Category	Term	Count	%	PValue	Genes	List Total	Pop Hits	Pop Total	Fold Enrichment	Bonferroni	Benjamini	FDR
GOTERM_BP_DIRECT	GO:0015813~L-glutamate transport	6	0.522193	5.51206e-05	O35544, P56564, E9PV90, Q8R5J9, Q9D6M3, Q8BH59, P43006	880	10	18082	12.3286	0.155728	0.0043404	0.00423581
GOTERM_MF_DIRECT	GO:0005313~L-glutamate transmembrane transporter activity	6	0.522193	0.00010363	O35544, P56564, A0A0R4J0A6, E9PV90, Q9D6M3, Q8BH59, P43006	861	11	17446	11.0523	0.0990067	0.00289589	0.00273469
INTERPRO	IPR018107:Sodium:dicarboxylate symporter, conserved site	3	0.261097	0.0361909	O35544, P56564, P43006	923	7	20594	9.5623	1	0.518837	0.502719
INTERPRO	IPR001991:Sodium:dicarboxylate symporter	3	0.261097	0.0361909	O35544, P56564, P43006	923	7	20594	9.5623	1	0.518837	0.502719
Annotation Cluster 36	Enrichment Score: 2.7503016374108196
Category	Term	Count	%	PValue	Genes	List Total	Pop Hits	Pop Total	Fold Enrichment	Bonferroni	Benjamini	FDR
UP_KEYWORDS	Hydrogen ion transport	13	1.13142	1.83681e-07	P97450, P03930, P56135, Q9CPQ8, Q9CQQ7, Q03265, P51863, Q9R1Q9, Q9Z1G3, P57746, K3W4T3, Q9D3D9, Q9DB20	936	45	22680	7	6.26334e-05	1.52769e-06	1.13345e-06
GOTERM_BP_DIRECT	GO:0015992~proton transport	13	1.13142	1.82072e-05	P97450, P03930, P56135, Q9CPQ8, Q9CQQ7, Q03265, P51863, Q9R1Q9, Q9Z1G3, P57746, K3W4T3, Q9D3D9, Q9DB20	880	58	18082	4.60553	0.0543802	0.00181063	0.001767
GOTERM_MF_DIRECT	GO:0046961~proton-transporting ATPase activity, rotational mechanism	6	0.522193	0.00558918	K3W4T3, Q9D3D9, Q03265, P51863, Q9R1Q9, Q9Z1G3	861	24	17446	5.06562	0.996442	0.0851926	0.0804503
GOTERM_BP_DIRECT	GO:0015991~ATP hydrolysis coupled proton transport	6	0.522193	0.0205521	K3W4T3, Q03265, P51863, Q9R1Q9, Q9Z1G3, A0A0G2JGX4	880	33	18082	3.73595	1	0.403142	0.393428
KEGG_PATHWAY	mmu04966:Collecting duct acid secretion	5	0.435161	0.101701	K3W4T3, P00920, P51863, Q9Z1G3, P57746	514	27	7691	2.77093	1	0.341324	0.278632
KEGG_PATHWAY	mmu05323:Rheumatoid arthritis	5	0.435161	0.806037	K3W4T3, P51863, Q9R1Q9, Q9Z1G3, P57746	514	82	7691	0.91238	1	1	0.819672
Annotation Cluster 37	Enrichment Score: 2.6483689964659742
Category	Term	Count	%	PValue	Genes	List Total	Pop Hits	Pop Total	Fold Enrichment	Bonferroni	Benjamini	FDR
GOTERM_BP_DIRECT	GO:1903861~positive regulation of dendrite extension	8	0.696258	1.88669e-05	P61979, Q8JZW4, Q9Z268, D9HP81, A0A0R4J2C2, G3X9Y1, H3BJZ7, Q99NE5	880	19	18082	8.65167	0.0562941	0.00181063	0.001767
SMART	SM00239:C2	18	1.56658	2.04312e-05	Q8JZW4, Q3UHC7, Q9Z268, G3XA57, A0A0R4J2C2, A0A0N4SW73, Q3TZZ7, Q3U7R1, Q9QYX7, P68404, O08688, E9Q0N0, P47708, D9HP81, H3BJZ7, G3X9Y1, Q99NE5, Q920N7	444	125	10425	3.38108	0.00596852	0.00199545	0.00194777
UP_SEQ_FEATURE	domain:C2 1	12	1.04439	9.87376e-05	Q8JZW4, P47708, Q9Z268, D9HP81, A0A0R4J2C2, G3X9Y1, H3BJZ7, Q99NE5, Q3TZZ7, Q920N7, Q3U7R1, Q9QYX7	898	57	18012	4.22272	0.204109	0.0231289	0.0229089
UP_SEQ_FEATURE	domain:C2 2	12	1.04439	9.87376e-05	Q8JZW4, P47708, Q9Z268, D9HP81, A0A0R4J2C2, G3X9Y1, H3BJZ7, Q99NE5, Q3TZZ7, Q920N7, Q3U7R1, Q9QYX7	898	57	18012	4.22272	0.204109	0.0231289	0.0229089
INTERPRO	IPR000008:C2 calcium-dependent membrane targeting	19	1.65361	0.000221747	Q80TZ3, Q8JZW4, Q3UHC7, Q9Z268, G3XA57, A0A0R4J2C2, A0A0N4SW73, Q3TZZ7, Q3U7R1, Q9QYX7, P68404, O08688, E9Q0N0, P47708, D9HP81, H3BJZ7, G3X9Y1, Q99NE5, Q920N7	923	156	20594	2.71749	0.315004	0.0171955	0.0166613
GOTERM_BP_DIRECT	GO:0048791~calcium ion-regulated exocytosis of neurotransmitter	7	0.609225	0.00194713	P47708, P61264, D9HP81, A0A0R4J2C2, G3X9Y1, Q99NE5, Q920N7	880	28	18082	5.13693	0.997485	0.0758473	0.0740196
UP_SEQ_FEATURE	topological domain:Vesicular	7	0.609225	0.0135217	I1E4X1, D3YTU0, A0A0R4J0A6, Q9ER00, A0A0R4J2C2, G3X9Y1, Q920N7	898	40	18012	3.51013	1	0.369494	0.36598
GOTERM_MF_DIRECT	GO:0005544~calcium-dependent phospholipid binding	7	0.609225	0.0270464	P47708, A0A0R4J2C2, P14824, G3X9Y1, Q3TZZ7, Q920N7, Q9QYX7	861	47	17446	3.01782	1	0.286407	0.270464
GOTERM_BP_DIRECT	GO:0006906~vesicle fusion	7	0.609225	0.0306011	I1E4X1, P47708, Q9ER00, A0A0R4J2C2, Q80U23, G3X9Y1, Q920N7	880	49	18082	2.93539	1	0.515852	0.503422
INTERPRO	IPR001565:Synaptotagmin	4	0.348129	0.0441798	P47708, A0A0R4J2C2, G3X9Y1, Q920N7	923	18	20594	4.95823	1	0.61277	0.593733
GOTERM_BP_DIRECT	GO:0017158~regulation of calcium ion-dependent exocytosis	4	0.348129	0.108736	P47708, A0A0R4J2C2, G3X9Y1, Q920N7	880	24	18082	3.42462	1	1	0.976221
GOTERM_MF_DIRECT	GO:0030276~clathrin binding	5	0.435161	0.190058	A0A140LHQ8, P47708, A0A0R4J2C2, G3X9Y1, Q920N7	861	46	17446	2.20244	1	0.960798	0.907314
Annotation Cluster 38	Enrichment Score: 2.6478926276351036
Category	Term	Count	%	PValue	Genes	List Total	Pop Hits	Pop Total	Fold Enrichment	Bonferroni	Benjamini	FDR
GOTERM_CC_DIRECT	GO:0060077~inhibitory synapse	8	0.696258	3.025e-05	O88737, P22723, O35633, P97300, Q69ZK9, P48318, Q9QYX7, A0JNY3	916	21	19662	8.17717	0.0206861	0.000409858	0.000335123
GOTERM_CC_DIRECT	GO:0097470~ribbon synapse	4	0.348129	0.00942611	O88737, O55143, Q69ZK9, Q9QYX7	916	10	19662	8.58603	0.998562	0.0521075	0.042606
GOTERM_BP_DIRECT	GO:0035418~protein localization to synapse	4	0.348129	0.0399268	O88737, Q69ZK9, P49615, Q9QYX7	880	16	18082	5.13693	1	0.601587	0.587091
Annotation Cluster 39	Enrichment Score: 2.5825296729841494
Category	Term	Count	%	PValue	Genes	List Total	Pop Hits	Pop Total	Fold Enrichment	Bonferroni	Benjamini	FDR
KEGG_PATHWAY	mmu04728:Dopaminergic synapse	25	2.17581	7.00611e-06	Q6P1F6, P84309, A0A0N4SW28, Q9JMF3, Q5SVJ0, Q61151, E9QKR0, P11881, Q66L47, Q8BW75, P63328, P05132, B2RSH2, Q8BG02, Q64133, P18872, E9QAQ5, P68404, G3X9Q2, P23818, P23819, A0A0G2JGS4, F8WIS9, O88587, Q3UKW2	514	134	7691	2.79161	0.00171503	0.000114433	9.34148e-05
KEGG_PATHWAY	mmu04723:Retrograde endocannabinoid signaling	20	1.74064	4.13413e-05	P84309, A0A0N4SW28, A0A0R4J0A6, Q9JMF3, E9QKR0, P11881, P18872, P51830, Q8R2Y0, Q3UVX5, P68404, G3X9Q2, P23818, P22723, O35633, P23819, Q99NE5, P05132, Q6WQJ1, B2RSH2	514	103	7691	2.90544	0.0100777	0.000506431	0.000413413
KEGG_PATHWAY	mmu04713:Circadian entrainment	18	1.56658	0.000227514	P84309, A0A0N4SW28, Q9JMF3, Q5SVJ0, E9QKR0, P11881, P18872, P51830, P68404, G3X9Q2, P23818, P23819, A0A0G2JGS4, F8WIS9, P05132, Q3UKW2, B2RSH2, E9Q401	514	98	7691	2.74831	0.0542218	0.00241629	0.00197248
KEGG_PATHWAY	mmu04724:Glutamatergic synapse	19	1.65361	0.000556631	P84309, A0A0N4SW28, P56564, A0A0R4J0A6, Q9JMF3, E9QKR0, P11881, P18872, P51830, Q3UVX5, P68404, G3X9Q2, O35544, P23818, P23819, P63328, P05132, B2RSH2, P43006	514	115	7691	2.47215	0.127517	0.00458734	0.00374477
KEGG_PATHWAY	mmu04727:GABAergic synapse	16	1.39252	0.000561716	P84309, A0A0N4SW28, P31648, Q9JMF3, E9QKR0, P18872, P51830, P68404, G3X9Q2, P22723, O35633, P05480, P05132, P48318, B2RSH2, A0JNY3	514	87	7691	2.75182	0.128604	0.00458734	0.00374477
KEGG_PATHWAY	mmu05032:Morphine addiction	14	1.21845	0.00840562	P84309, A0A0N4SW28, Q9JMF3, F7D3W5, E9QKR0, P18872, P51830, P68404, G3X9Q2, P22723, O35633, P05132, J3QNU6, B2RSH2	514	93	7691	2.2525	0.873572	0.0457639	0.0373583
KEGG_PATHWAY	mmu04725:Cholinergic synapse	15	1.30548	0.0176883	P84309, A0A0N4SW28, Q9JMF3, Q5SVJ0, E9QKR0, P11881, P18872, P51830, P68404, G3X9Q2, A0A0G2JGS4, F8WIS9, P05132, B2RSH2, P21278	514	113	7691	1.98624	0.987379	0.0866725	0.0707531
KEGG_PATHWAY	mmu04916:Melanogenesis	11	0.957354	0.122801	P68404, P84309, Q5SVJ0, A0A0G2JGS4, F8WIS9, P05132, Q3UKW2, P18872, P51830, B2RSH2, E9QAQ5	514	99	7691	1.66256	1	0.395872	0.323161
KEGG_PATHWAY	mmu04726:Serotonergic synapse	13	1.13142	0.169492	P84309, A0A0N4SW28, Q9JMF3, E9QKR0, Q64133, P11881, P18872, P68404, G3X9Q2, Q8BW75, P05132, B2RSH2, P28028	514	132	7691	1.47363	1	0.500309	0.408416
KEGG_PATHWAY	mmu04062:Chemokine signaling pathway	17	1.47955	0.2345	P84309, A0A0N4SW28, Q9JMF3, E9QKR0, Q3TLP8, P51830, G5E884, E9QAQ5, G3X9Q2, Q91YD9, P05480, P62835, P05132, J3QNU6, B2RSH2, P28028, Q9QUG9	514	196	7691	1.29781	1	0.631345	0.515384
Annotation Cluster 40	Enrichment Score: 2.5055842635708356
Category	Term	Count	%	PValue	Genes	List Total	Pop Hits	Pop Total	Fold Enrichment	Bonferroni	Benjamini	FDR
UP_SEQ_FEATURE	repeat:HEAT 4	10	0.870322	7.98863e-05	Q9QZE5, A2AGT5, G5E866, Q6PDI5, A0A087WQ31, G3X9H5, Q9QXK3, P70168, Q80WQ2, Q8BKC5	898	38	18012	5.2784	0.16865	0.0231289	0.0229089
UP_SEQ_FEATURE	repeat:HEAT 5	9	0.78329	0.000103848	A2AGT5, G5E866, Q6PDI5, A0A087WQ31, G3X9H5, Q9QXK3, P70168, Q80WQ2, Q8BKC5	898	31	18012	5.82326	0.213458	0.0231289	0.0229089
UP_SEQ_FEATURE	repeat:HEAT 3	10	0.870322	0.000182711	Q9QZE5, A2AGT5, G5E866, Q6PDI5, A0A087WQ31, G3X9H5, Q9QXK3, P70168, Q80WQ2, Q8BKC5	898	42	18012	4.77569	0.344571	0.028174	0.027906
UP_SEQ_FEATURE	repeat:HEAT 6	8	0.696258	0.000274115	A2AGT5, G5E866, Q6PDI5, A0A087WQ31, Q9QXK3, P70168, Q80WQ2, Q8BKC5	898	27	18012	5.94308	0.46945	0.0352238	0.0348888
UP_SEQ_FEATURE	repeat:HEAT 1	10	0.870322	0.000616089	Q9QZE5, A2AGT5, G5E866, Q6PDI5, A0A087WQ31, G3X9H5, Q9QXK3, P70168, Q80WQ2, Q8BKC5	898	49	18012	4.09345	0.759453	0.0570006	0.0564584
UP_SEQ_FEATURE	repeat:HEAT 2	10	0.870322	0.000616089	Q9QZE5, A2AGT5, G5E866, Q6PDI5, A0A087WQ31, G3X9H5, Q9QXK3, P70168, Q80WQ2, Q8BKC5	898	49	18012	4.09345	0.759453	0.0570006	0.0564584
INTERPRO	IPR011989:Armadillo-like helical	20	1.74064	0.00461749	Q9QZE5, Q8BNU0, A0A087WQ31, Q9D0L7, G3X9H5, Q80WQ2, P70168, P17427, A2AN08, P17426, Q8BKC5, F8WHU5, A2AGT5, G5E866, O35643, Q6PDI5, E9PVA8, Q9QXK3, Q6ZQ18, P28658	923	219	20594	2.03763	0.999628	0.129799	0.125767
INTERPRO	IPR016024:Armadillo-type fold	27	2.34987	0.00953797	Q9QZE5, A0A087WQ31, G3X9H5, Q7TPV4, Q5SXR6, P59764, Q61151, P70168, Q80WQ2, P17427, A2AN08, Q6GYP7, P17426, Q8BKC5, A2AGT5, G5E866, O35643, Q6PDI5, F8VPQ1, P28658, Q8BNU0, Q9D0L7, Q8VCT3, F8WHU5, Q9QXK3, E9PVA8, Q6ZQ18	923	354	20594	1.70176	1	0.214102	0.207451
UP_SEQ_FEATURE	repeat:HEAT 7	5	0.435161	0.0218151	A2AGT5, G5E866, Q6PDI5, A0A087WQ31, P70168	898	22	18012	4.55862	1	0.50968	0.504833
INTERPRO	IPR021133:HEAT, type 2	4	0.348129	0.0224903	A2AGT5, A0A087WQ31, E9PVA8, P70168	923	14	20594	6.37486	1	0.403878	0.391331
UP_SEQ_FEATURE	repeat:HEAT 8	4	0.348129	0.0496744	A2AGT5, G5E866, Q6PDI5, P70168	898	17	18012	4.71951	1	0.911881	0.903207
UP_SEQ_FEATURE	repeat:HEAT 10	3	0.261097	0.117521	A2AGT5, G5E866, Q6PDI5	898	12	18012	5.01448	1	1	0.990917
UP_SEQ_FEATURE	repeat:HEAT 9	3	0.261097	0.134488	A2AGT5, G5E866, Q6PDI5	898	13	18012	4.62875	1	1	0.990917
Annotation Cluster 41	Enrichment Score: 2.4380131895382364
Category	Term	Count	%	PValue	Genes	List Total	Pop Hits	Pop Total	Fold Enrichment	Bonferroni	Benjamini	FDR
UP_KEYWORDS	Glycolysis	10	0.870322	8.87844e-06	P17710, P06745, S4R1W8, A0A0A0MQF6, P05063, P52480, A6ZI44, P17183, P17182, P47857, P17751	936	35	22680	6.92308	0.00302298	5.60657e-05	4.15971e-05
GOTERM_BP_DIRECT	GO:0006096~glycolytic process	10	0.870322	4.17968e-05	P17710, P06745, S4R1W8, A0A0A0MQF6, P05063, P52480, A6ZI44, P17183, P17182, P47857, P17751	880	36	18082	5.7077	0.120464	0.0035655	0.00347958
GOTERM_BP_DIRECT	GO:0030388~fructose 1,6-bisphosphate metabolic process	3	0.261097	0.0677108	P05063, A6ZI44, P47857	880	9	18082	6.84924	1	0.76299	0.744604
KEGG_PATHWAY	mmu00030:Pentose phosphate pathway	5	0.435161	0.136284	A2CEK3, P06745, P05063, A6ZI44, P47857	514	30	7691	2.49384	1	0.428073	0.349447
KEGG_PATHWAY	mmu00051:Fructose and mannose metabolism	5	0.435161	0.188517	P17710, P05063, A6ZI44, P47857, P17751	514	34	7691	2.20045	1	0.540357	0.441108
Annotation Cluster 42	Enrichment Score: 2.352711072811949
Category	Term	Count	%	PValue	Genes	List Total	Pop Hits	Pop Total	Fold Enrichment	Bonferroni	Benjamini	FDR
GOTERM_BP_DIRECT	GO:0006734~NADH metabolic process	7	0.609225	9.314e-06	Q91VA7, Q3ULJ0, Q9D6R2, P14152, A2AQR0, P08249, P70404	880	12	18082	11.9862	0.0281982	0.0011918	0.00116309
KEGG_PATHWAY	mmu01210:2-Oxocarboxylic acid metabolism	8	0.696258	0.000140242	Q91VA7, Q9D6R2, Q8CBC8, Q99KI0, P28271, Q9CZU6, P70404, P05201	514	19	7691	6.30023	0.0337781	0.00163616	0.00133564
GOTERM_BP_DIRECT	GO:0006102~isocitrate metabolic process	4	0.348129	0.00204993	Q91VA7, Q9D6R2, Q99KI0, P70404	880	6	18082	13.6985	0.998167	0.0758473	0.0740196
INTERPRO	IPR004434:Isocitrate dehydrogenase NAD-dependent	3	0.261097	0.0113101	Q91VA7, Q9D6R2, P70404	923	4	20594	16.734	1	0.229704	0.222567
INTERPRO	IPR001804:Isocitrate and isopropylmalate dehydrogenases family	3	0.261097	0.0113101	Q91VA7, Q9D6R2, P70404	923	4	20594	16.734	1	0.229704	0.222567
GOTERM_MF_DIRECT	GO:0004449~isocitrate dehydrogenase (NAD+) activity	3	0.261097	0.0136263	Q91VA7, Q9D6R2, P70404	861	4	17446	15.1969	0.999999	0.171351	0.161813
INTERPRO	IPR019818:Isocitrate/isopropylmalate dehydrogenase, conserved site	3	0.261097	0.0182931	Q91VA7, Q9D6R2, P70404	923	5	20594	13.3872	1	0.342945	0.332291
SMART	SM01329:SM01329	3	0.261097	0.0241197	Q91VA7, Q9D6R2, P70404	444	6	10425	11.7399	0.999218	0.41571	0.405779
INTERPRO	IPR024084:Isopropylmalate dehydrogenase-like domain	3	0.261097	0.0266317	Q91VA7, Q9D6R2, P70404	923	6	20594	11.156	1	0.422038	0.408926
GOTERM_BP_DIRECT	GO:0006103~2-oxoglutarate metabolic process	4	0.348129	0.0541706	Q91VA7, Q9D6R2, P70404, P05201	880	18	18082	4.56616	1	0.684405	0.667914
Annotation Cluster 43	Enrichment Score: 2.3323818564513914
Category	Term	Count	%	PValue	Genes	List Total	Pop Hits	Pop Total	Fold Enrichment	Bonferroni	Benjamini	FDR
GOTERM_CC_DIRECT	GO:0016529~sarcoplasmic reticulum	10	0.870322	0.00134611	O08532, P14211, A0A1B0GRA5, O55143, Q64518, Q5SVJ0, S4R2K9, A0A0G2JGS4, P11881, E9Q401	916	58	19662	3.70087	0.605757	0.00989532	0.00809096
UP_KEYWORDS	Sarcoplasmic reticulum	7	0.609225	0.0043109	P14211, A0A1B0GRA5, O55143, Q64518, Q5SVJ0, A0A0G2JGS4, E9Q401	936	38	22680	4.46356	0.770808	0.0181483	0.0134649
GOTERM_CC_DIRECT	GO:0033017~sarcoplasmic reticulum membrane	6	0.522193	0.0173463	A0A1B0GRA5, O55143, Q64518, Q5SVJ0, A0A0G2JGS4, E9Q401	916	33	19662	3.90274	0.999994	0.0866934	0.0708853
Annotation Cluster 44	Enrichment Score: 2.321611637053891
Category	Term	Count	%	PValue	Genes	List Total	Pop Hits	Pop Total	Fold Enrichment	Bonferroni	Benjamini	FDR
GOTERM_MF_DIRECT	GO:0016616~oxidoreductase activity, acting on the CH-OH group of donors, NAD or NADP as acceptor	10	0.870322	1.657e-05	P16125, Q91VA7, Q3ULJ0, Q61753, Q9D6R2, P14152, O88712, P08249, P70404, A0A1B0GSX0	861	32	17446	6.33203	0.0165314	0.000595335	0.000562196
INTERPRO	IPR001236:Lactate/malate dehydrogenase, N-terminal	4	0.348129	0.00273369	P16125, P14152, P08249, A0A1B0GSX0	923	7	20594	12.7497	0.990628	0.084794	0.0821597
INTERPRO	IPR001557:L-lactate/malate dehydrogenase	4	0.348129	0.00273369	P16125, P14152, P08249, A0A1B0GSX0	923	7	20594	12.7497	0.990628	0.084794	0.0821597
INTERPRO	IPR022383:Lactate/malate dehydrogenase, C-terminal	4	0.348129	0.00273369	P16125, P14152, P08249, A0A1B0GSX0	923	7	20594	12.7497	0.990628	0.084794	0.0821597
INTERPRO	IPR015955:Lactate dehydrogenase/glycoside hydrolase, family 4, C-terminal	4	0.348129	0.00422884	P16125, P14152, P08249, A0A1B0GSX0	923	8	20594	11.156	0.999275	0.122278	0.118479
PIR_SUPERFAMILY	PIRSF000102:L-lactate/malate dehydrogenase	4	0.348129	0.00690068	P16125, P14152, P08249, A0A1B0GSX0	136	6	1807	8.85784	0.552131	0.40024	0.40024
GOTERM_BP_DIRECT	GO:0019752~carboxylic acid metabolic process	5	0.435161	0.00982769	P16125, P14152, P48318, P08249, A0A1B0GSX0	880	18	18082	5.7077	1	0.247384	0.241423
KEGG_PATHWAY	mmu00270:Cysteine and methionine metabolism	7	0.609225	0.0474833	P16125, Q80SW1, P14152, P08249, Q9CQ65, P05201, A0A1B0GSX0	514	40	7691	2.61853	0.999993	0.197478	0.161206
UP_SEQ_FEATURE	binding site:NAD	10	0.870322	0.27658	P16125, Q3ULJ0, Q61753, S4R1W8, A0A0A0MQF6, P14152, O88712, Q8BWF0, P08249, Q9EQ20, A0A1B0GSX0	898	142	18012	1.41253	1	1	0.990917
Annotation Cluster 45	Enrichment Score: 2.1574625516431016
Category	Term	Count	%	PValue	Genes	List Total	Pop Hits	Pop Total	Fold Enrichment	Bonferroni	Benjamini	FDR
UP_KEYWORDS	WD repeat	23	2.00174	0.00098133	Q6P1F6, O89053, Q8BH44, Q8BG02, A2BFF9, Q9WUQ2, Q9WUM4, Q05BC3, Q9R0Q6, E9QKR0, B2RQS1, B1AR74, Q3UPL0, F8WGX5, D3Z0M6, Q8R2U0, Q99KP6, Q8CGF6, F8WHL2, E9Q0J5, O88342, Q9ERF3, Q4VBE8	936	256	22680	2.17698	0.284517	0.00499453	0.00370562
UP_SEQ_FEATURE	repeat:WD 3	24	2.08877	0.00243364	Q6P1F6, O89053, Q8BH44, Q8BG02, A2BFF9, Q9WUQ2, E9PX29, Q9WUM4, Q05BC3, Q9R0Q6, E9QKR0, B2RQS1, B1AR74, Q3UPL0, F8WGX5, D3Z0M6, Q8R2U0, Q99KP6, Q8CGF6, F8WHL2, E9Q0J5, O88342, Q9ERF3, Q4VBE8	898	243	18012	1.98103	0.996424	0.174865	0.173201
UP_SEQ_FEATURE	repeat:WD 1	24	2.08877	0.00316345	Q6P1F6, O89053, Q8BH44, Q8BG02, A2BFF9, Q9WUQ2, E9PX29, Q9WUM4, Q05BC3, Q9R0Q6, E9QKR0, B2RQS1, B1AR74, Q3UPL0, F8WGX5, D3Z0M6, Q8R2U0, Q99KP6, Q8CGF6, F8WHL2, E9Q0J5, O88342, Q9ERF3, Q4VBE8	898	248	18012	1.94109	0.999341	0.174865	0.173201
UP_SEQ_FEATURE	repeat:WD 2	24	2.08877	0.00316345	Q6P1F6, O89053, Q8BH44, Q8BG02, A2BFF9, Q9WUQ2, E9PX29, Q9WUM4, Q05BC3, Q9R0Q6, E9QKR0, B2RQS1, B1AR74, Q3UPL0, F8WGX5, D3Z0M6, Q8R2U0, Q99KP6, Q8CGF6, F8WHL2, E9Q0J5, O88342, Q9ERF3, Q4VBE8	898	248	18012	1.94109	0.999341	0.174865	0.173201
SMART	SM00320:WD40	22	1.91471	0.00390941	Q6P1F6, O89053, Q8BH44, Q8BG02, A2BFF9, Q9WUQ2, Q9WUM4, Q05BC3, Q9R0Q6, E9QKR0, B2RQS1, Q3UPL0, F8WGX5, D3Z0M6, Q8R2U0, Q99KP6, Q8CGF6, F8WHL2, E9Q0J5, O88342, Q9ERF3, Q4VBE8	444	262	10425	1.97158	0.682635	0.114546	0.111809
UP_SEQ_FEATURE	repeat:WD 6	18	1.56658	0.00409582	Q6P1F6, Q8BG02, A2BFF9, Q05BC3, Q9R0Q6, E9QKR0, B2RQS1, Q3UPL0, F8WGX5, D3Z0M6, Q8R2U0, Q99KP6, Q8CGF6, F8WHL2, E9Q0J5, O88342, Q9ERF3, Q4VBE8	898	167	18012	2.16193	0.999924	0.185758	0.183991
UP_SEQ_FEATURE	repeat:WD 5	21	1.82768	0.00443473	Q6P1F6, O89053, Q8BH44, Q8BG02, A2BFF9, E9PX29, Q05BC3, Q9R0Q6, E9QKR0, B2RQS1, Q3UPL0, F8WGX5, D3Z0M6, Q8R2U0, Q99KP6, Q8CGF6, F8WHL2, E9Q0J5, O88342, Q9ERF3, Q4VBE8	898	211	18012	1.99628	0.999966	0.19726	0.195384
UP_SEQ_FEATURE	repeat:WD 4	22	1.91471	0.00554467	Q6P1F6, O89053, Q8BH44, Q8BG02, A2BFF9, E9PX29, Q9WUM4, Q05BC3, Q9R0Q6, E9QKR0, B2RQS1, Q3UPL0, F8WGX5, D3Z0M6, Q8R2U0, Q99KP6, Q8CGF6, F8WHL2, E9Q0J5, O88342, Q9ERF3, Q4VBE8	898	230	18012	1.91858	0.999997	0.224997	0.222857
INTERPRO	IPR017986:WD40-repeat-containing domain	25	2.17581	0.00598196	Q6P1F6, O89053, A2BFF9, Q99P88, Q05BC3, E9QKR0, B1AR74, A2AN08, D3Z0M6, Q8R2U0, Q99KP6, F8WHL2, Q9ERF3, Q8BH44, Q8BG02, Q9WUQ2, Q9WUM4, Q9R0Q6, B2RQS1, F8WGX5, Q3UPL0, Q8CGF6, E9Q0J5, O88342, Q4VBE8	923	307	20594	1.81694	0.999964	0.143736	0.13927
INTERPRO	IPR001680:WD40 repeat	22	1.91471	0.00773401	Q6P1F6, O89053, Q8BH44, Q8BG02, A2BFF9, Q9WUQ2, Q9WUM4, Q05BC3, Q9R0Q6, E9QKR0, B2RQS1, Q3UPL0, F8WGX5, D3Z0M6, Q8R2U0, Q99KP6, Q8CGF6, F8WHL2, E9Q0J5, O88342, Q9ERF3, Q4VBE8	923	263	20594	1.86641	0.999998	0.180743	0.175128
INTERPRO	IPR015943:WD40/YVTN repeat-like-containing domain	25	2.17581	0.0195958	Q6P1F6, O89053, A2BFF9, Q05BC3, E9QKR0, B1AR74, D3Z0M6, O09126, Q8R2U0, Q80UG2, Q99KP6, F8WHL2, Q9ERF3, Q8BH44, Q8BG02, Q9WUQ2, Q9WUM4, Q9R0Q6, B2RQS1, F8WGX5, Q3UPL0, Q8CGF6, E9Q0J5, O88342, Q4VBE8	923	340	20594	1.64059	1	0.363374	0.352085
UP_SEQ_FEATURE	repeat:WD 7	13	1.13142	0.0246168	Q6P1F6, Q8BG02, A2BFF9, Q05BC3, E9QKR0, Q3UPL0, F8WGX5, D3Z0M6, Q99KP6, Q8CGF6, E9Q0J5, O88342, Q9ERF3	898	127	18012	2.05317	1	0.547486	0.542279
INTERPRO	IPR020472:G-protein beta WD-40 repeat	9	0.78329	0.0510853	Q8R2U0, Q99KP6, Q8CGF6, F8WHL2, E9QKR0, B2RQS1, O88342, Q9ERF3, Q4VBE8	923	91	20594	2.20668	1	0.675593	0.654605
INTERPRO	IPR019775:WD40 repeat, conserved site	13	1.13142	0.0582101	O89053, Q8BH44, Q9WUM4, Q05BC3, E9QKR0, B2RQS1, Q99KP6, Q8CGF6, F8WHL2, E9Q0J5, O88342, Q9ERF3, Q4VBE8	923	161	20594	1.80159	1	0.722908	0.70045
Annotation Cluster 46	Enrichment Score: 2.148724989918443
Category	Term	Count	%	PValue	Genes	List Total	Pop Hits	Pop Total	Fold Enrichment	Bonferroni	Benjamini	FDR
SMART	SM00109:C1	10	0.870322	0.00143494	Q3V2R3, P68404, Q6NS52, Q7TT50, E9PVY0, H3BJZ7, Q9R1C6, D3YWQ0, P28028, Q9QUG9	444	64	10425	3.66871	0.343438	0.0600623	0.0586274
INTERPRO	IPR002219:Protein kinase C-like, phorbol ester/diacylglycerol binding	10	0.870322	0.00260022	Q3V2R3, P68404, Q6NS52, Q7TT50, E9PVY0, H3BJZ7, Q9R1C6, D3YWQ0, P28028, Q9QUG9	923	66	20594	3.38061	0.988225	0.084794	0.0821597
INTERPRO	IPR020454:Diacylglycerol/phorbol-ester binding	6	0.522193	0.00533975	Q3V2R3, P68404, Q7TT50, E9PVY0, H3BJZ7, P28028	923	26	20594	5.14893	0.999892	0.143736	0.13927
UP_SEQ_FEATURE	zinc finger region:Phorbol-ester/DAG-type	5	0.435161	0.127566	Q3V2R3, Q7TT50, E9PVY0, H3BJZ7, Q9QUG9	898	39	18012	2.57153	1	1	0.990917
Annotation Cluster 47	Enrichment Score: 2.1444393289429167
Category	Term	Count	%	PValue	Genes	List Total	Pop Hits	Pop Total	Fold Enrichment	Bonferroni	Benjamini	FDR
GOTERM_MF_DIRECT	GO:0016620~oxidoreductase activity, acting on the aldehyde or oxo group of donors, NAD or NADP as acceptor	8	0.696258	0.000786649	S4R1W8, A0A0A0MQF6, P24549, Q9CZS1, B1ATI0, Q8BWF0, Q9EQ20, Q3U367, V9GX06	861	32	17446	5.06562	0.546917	0.017586	0.016607
INTERPRO	IPR016160:Aldehyde dehydrogenase, conserved site	6	0.522193	0.000935869	P24549, Q9CZS1, B1ATI0, Q8BWF0, Q9EQ20, Q3U367	923	18	20594	7.43734	0.797566	0.0488808	0.0473622
KEGG_PATHWAY	mmu00330:Arginine and proline metabolism	11	0.957354	0.00123141	Q8BW75, Q9CZS1, B1ATI0, Q922Q4, Q9CPY7, P07310, Q64133, P30275, Q9D1A2, P05201, Q3U367	514	49	7691	3.35905	0.260574	0.00942799	0.00769632
GOTERM_MF_DIRECT	GO:0004029~aldehyde dehydrogenase (NAD) activity	6	0.522193	0.00187562	P24549, Q9CZS1, B1ATI0, Q8BWF0, Q9EQ20, Q3U367	861	19	17446	6.39868	0.848724	0.0385077	0.0363641
INTERPRO	IPR015590:Aldehyde dehydrogenase domain	6	0.522193	0.00198787	P24549, Q9CZS1, B1ATI0, Q8BWF0, Q9EQ20, Q3U367	923	21	20594	6.37486	0.966449	0.0718243	0.0695929
INTERPRO	IPR016161:Aldehyde/histidinol dehydrogenase	6	0.522193	0.00198787	P24549, Q9CZS1, B1ATI0, Q8BWF0, Q9EQ20, Q3U367	923	21	20594	6.37486	0.966449	0.0718243	0.0695929
INTERPRO	IPR016162:Aldehyde dehydrogenase, N-terminal	6	0.522193	0.00198787	P24549, Q9CZS1, B1ATI0, Q8BWF0, Q9EQ20, Q3U367	923	21	20594	6.37486	0.966449	0.0718243	0.0695929
INTERPRO	IPR016163:Aldehyde dehydrogenase, C-terminal	6	0.522193	0.00198787	P24549, Q9CZS1, B1ATI0, Q8BWF0, Q9EQ20, Q3U367	923	21	20594	6.37486	0.966449	0.0718243	0.0695929
KEGG_PATHWAY	mmu00340:Histidine metabolism	7	0.609225	0.00324732	Q8BW75, Q9CZS1, B1ATI0, Q64133, Q8R3P0, Q9D1A2, Q3U367	514	23	7691	4.55397	0.549271	0.0209367	0.0170912
KEGG_PATHWAY	mmu00280:Valine, leucine and isoleucine degradation	10	0.870322	0.00985232	Q9D0K2, Q8BWT1, Q8CBC8, Q9CZS1, B1ATI0, Q8BMS1, A2AFQ2, Q9EQ20, Q3U367, Q8CAY6	514	55	7691	2.72055	0.911591	0.0524743	0.0428362
UP_SEQ_FEATURE	site:Important for catalytic activity	4	0.348129	0.0193194	Q8BW75, Q64133, Q8BMS1, Q9D1A2	898	12	18012	6.68597	1	0.465476	0.461049
KEGG_PATHWAY	mmu00410:beta-Alanine metabolism	7	0.609225	0.0202422	Q9CZS1, B1ATI0, Q8BMS1, P48318, Q9D1A2, Q9EQ20, Q3U367	514	33	7691	3.17398	0.993331	0.0953718	0.0778546
UP_SEQ_FEATURE	site:Transition state stabilizer	5	0.435161	0.029306	Q9CWJ9, P24549, Q9CZS1, P52480, Q8BWF0	898	24	18012	4.17873	1	0.616225	0.610363
KEGG_PATHWAY	mmu00380:Tryptophan metabolism	8	0.696258	0.0347313	Q8BW75, Q9CZS1, B1ATI0, E9Q7L0, Q64133, Q8BMS1, Q3U367, Q8CAY6	514	47	7691	2.5469	0.999827	0.157577	0.128635
KEGG_PATHWAY	mmu00310:Lysine degradation	6	0.522193	0.26463	Q9CZS1, B1ATI0, E9Q7L0, Q8BMS1, Q3U367, Q8CAY6	514	52	7691	1.7265	1	0.675358	0.551313
KEGG_PATHWAY	mmu00053:Ascorbate and aldarate metabolism	3	0.261097	0.546067	Q9CZS1, B1ATI0, Q3U367	514	27	7691	1.66256	1	1	0.819672
Annotation Cluster 48	Enrichment Score: 2.1347087567106726
Category	Term	Count	%	PValue	Genes	List Total	Pop Hits	Pop Total	Fold Enrichment	Bonferroni	Benjamini	FDR
INTERPRO	IPR023395:Mitochondrial carrier domain	9	0.78329	0.00204736	Q791T5, E9PV90, G5E902, Q791V5, Q9CR62, Q9DB41, Q9Z2Z6, Q9D6M3, P48962, Q8BH59	923	52	20594	3.8617	0.969693	0.0718243	0.0695929
INTERPRO	IPR018108:Mitochondrial substrate/solute carrier	9	0.78329	0.00204736	Q791T5, E9PV90, G5E902, Q791V5, Q9CR62, Q9DB41, Q9Z2Z6, Q9D6M3, P48962, Q8BH59	923	52	20594	3.8617	0.969693	0.0718243	0.0695929
UP_SEQ_FEATURE	repeat:Solcar 1	9	0.78329	0.00347774	Q791T5, E9PV90, G5E902, Q791V5, Q9CR62, Q9DB41, Q9Z2Z6, Q9D6M3, P48962, Q8BH59	898	51	18012	3.53963	0.999682	0.174865	0.173201
UP_SEQ_FEATURE	repeat:Solcar 2	9	0.78329	0.00347774	Q791T5, E9PV90, G5E902, Q791V5, Q9CR62, Q9DB41, Q9Z2Z6, Q9D6M3, P48962, Q8BH59	898	51	18012	3.53963	0.999682	0.174865	0.173201
UP_SEQ_FEATURE	repeat:Solcar 3	7	0.609225	0.0282584	E9PV90, G5E902, Q9CR62, Q9DB41, Q9Z2Z6, Q9D6M3, P48962, Q8BH59	898	47	18012	2.98735	1	0.6052	0.599443
INTERPRO	IPR002067:Mitochondrial carrier protein	4	0.348129	0.108547	E9PV90, Q9DB41, Q9D6M3, P48962, Q8BH59	923	26	20594	3.43262	1	0.948222	0.918764
Annotation Cluster 49	Enrichment Score: 2.084232213240611
Category	Term	Count	%	PValue	Genes	List Total	Pop Hits	Pop Total	Fold Enrichment	Bonferroni	Benjamini	FDR
GOTERM_BP_DIRECT	GO:0034976~response to endoplasmic reticulum stress	14	1.21845	6.88232e-05	P27773, Q9CR67, O08917, P56695, O35099, O55143, Q9JKR6, Q8C0L0, Q80WW9, P58252, P09103, Q8BXZ1, Q8VBT0, Q8CCJ3	880	76	18082	3.78511	0.19052	0.00503229	0.00491103
INTERPRO	IPR017937:Thioredoxin, conserved site	5	0.435161	0.00595277	P27773, Q8C0L0, P09103, Q8BXZ1, Q8VBT0	923	17	20594	6.56236	0.999962	0.143736	0.13927
INTERPRO	IPR012336:Thioredoxin-like fold	14	1.21845	0.00807828	P27773, A0A1B0GS58, Q8VE33, F7A8H6, Q3U125, Q9CQ75, Q8CGC7, H3BJQ7, Q8C0L0, P09103, Q8BXZ1, Q8VBT0, P48774, Q9D6J6	923	136	20594	2.29683	0.999999	0.186237	0.180451
INTERPRO	IPR013766:Thioredoxin domain	7	0.609225	0.00826864	P27773, A0A1B0GS58, H3BJQ7, Q8C0L0, P09103, Q8BXZ1, Q8VBT0	923	40	20594	3.9046	0.999999	0.188084	0.182241
UP_KEYWORDS	Redox-active center	7	0.609225	0.0122719	P27773, H3BJQ7, Q8C0L0, P09103, Q8BXZ1, Q8VBT0, Q3U125	936	47	22680	3.60884	0.985163	0.046497	0.0344978
GOTERM_MF_DIRECT	GO:0003756~protein disulfide isomerase activity	5	0.435161	0.0151001	P27773, Q8C0L0, P09103, Q8BXZ1, Q8VBT0	861	20	17446	5.06562	1	0.174605	0.164886
GOTERM_BP_DIRECT	GO:0045454~cell redox homeostasis	8	0.696258	0.0378245	P27773, A0A1B0GS58, Q9Z0X1, H3BJQ7, Q8C0L0, P09103, Q8BXZ1, Q8VBT0	880	65	18082	2.52895	1	0.601587	0.587091
UP_SEQ_FEATURE	domain:Thioredoxin	5	0.435161	0.110476	A0A1B0GS58, H3BJQ7, Q8C0L0, Q8BXZ1, Q8VBT0	898	37	18012	2.71053	1	1	0.990917
Annotation Cluster 50	Enrichment Score: 2.077789247384373
Category	Term	Count	%	PValue	Genes	List Total	Pop Hits	Pop Total	Fold Enrichment	Bonferroni	Benjamini	FDR
INTERPRO	IPR004161:Translation elongation factor EFTu/EF1A, domain 2	6	0.522193	0.000253938	Q9Z0N1, P58252, P10126, P62631, Q8K0D5, A2AH85	923	14	20594	9.5623	0.351617	0.0188356	0.0182504
UP_KEYWORDS	Elongation factor	7	0.609225	0.000266729	P58252, A0A0R4J1E2, P10126, O70251, P62631, Q8K0D5, A2AH85	936	23	22680	7.37458	0.086952	0.00144372	0.00107115
INTERPRO	IPR009000:Translation elongation/initiation factor/Ribosomal, beta-barrel	7	0.609225	0.0015528	Q9Z0N1, P58252, P10126, P27659, P62631, Q8K0D5, A2AH85	923	29	20594	5.38566	0.929428	0.0638501	0.0618665
INTERPRO	IPR000795:Elongation factor, GTP-binding domain	6	0.522193	0.00157193	Q9Z0N1, P58252, P10126, P62631, Q8K0D5, A2AH85	923	20	20594	6.69361	0.931698	0.0638501	0.0618665
GOTERM_MF_DIRECT	GO:0003746~translation elongation factor activity	7	0.609225	0.00171194	P58252, A0A0R4J1E2, P10126, O70251, P62631, Q8K0D5, A2AH85	861	27	17446	5.25324	0.821592	0.0358793	0.0338821
GOTERM_CC_DIRECT	GO:0005853~eukaryotic translation elongation factor 1 complex	3	0.261097	0.00628922	A0A0R4J1E2, O70251, P62631	916	3	19662	21.4651	0.987216	0.0374643	0.0306329
SMART	SM00889:SM00889	3	0.261097	0.0102108	P58252, Q8K0D5, A2AH85	444	4	10425	17.6098	0.950567	0.271978	0.265481
INTERPRO	IPR005517:Translation elongation factor EFG/EF2, domain IV	3	0.261097	0.0113101	P58252, Q8K0D5, A2AH85	923	4	20594	16.734	1	0.229704	0.222567
SMART	SM00838:SM00838	3	0.261097	0.0165414	P58252, Q8K0D5, A2AH85	444	5	10425	14.0878	0.992457	0.372817	0.36391
GOTERM_BP_DIRECT	GO:0006414~translational elongation	7	0.609225	0.0254777	P58252, E9Q3T0, A0A0R4J1E2, P10126, O70251, P62631, Q8K0D5	880	47	18082	3.0603	1	0.465726	0.454504
INTERPRO	IPR000640:Translation elongation factor EFG, V domain	3	0.261097	0.0266317	P58252, Q8K0D5, A2AH85	923	6	20594	11.156	1	0.422038	0.408926
INTERPRO	IPR009022:Elongation factor G, III-V domain	3	0.261097	0.0266317	P58252, Q8K0D5, A2AH85	923	6	20594	11.156	1	0.422038	0.408926
INTERPRO	IPR009001:Translation elongation factor EF1A/initiation factor IF2gamma, C-terminal	3	0.261097	0.084247	Q9Z0N1, P10126, P62631	923	11	20594	6.0851	1	0.848525	0.822164
INTERPRO	IPR020568:Ribosomal protein S5 domain 2-type fold	5	0.435161	0.102556	P07901, P58252, P25444, Q8K0D5, A2AH85	923	40	20594	2.789	1	0.948222	0.918764
INTERPRO	IPR014721:Ribosomal protein S5 domain 2-type fold, subgroup	4	0.348129	0.128281	P58252, P25444, Q8K0D5, A2AH85	923	28	20594	3.18743	1	0.948222	0.918764
Annotation Cluster 51	Enrichment Score: 2.0612884052966587
Category	Term	Count	%	PValue	Genes	List Total	Pop Hits	Pop Total	Fold Enrichment	Bonferroni	Benjamini	FDR
SMART	SM00027:EH	5	0.435161	0.000836373	E9Q0N0, Q9WVK4, Q60902, Q9EQP2, Q9QXY6	444	11	10425	10.6726	0.217421	0.0408429	0.0398671
INTERPRO	IPR000261:EPS15 homology (EH)	5	0.435161	0.00102299	E9Q0N0, Q9WVK4, Q60902, Q9EQP2, Q9QXY6	923	11	20594	10.1418	0.82555	0.0488808	0.0473622
INTERPRO	IPR022812:Dynamin	5	0.435161	0.00366642	Q9WVK4, Q8K1M6, A0A0J9YUN4, Q9EQP2, Q9QXY6	923	15	20594	7.43734	0.998101	0.107843	0.104493
UP_SEQ_FEATURE	domain:EH	3	0.261097	0.0325046	Q9WVK4, Q9EQP2, Q9QXY6	898	6	18012	10.029	1	0.653767	0.647549
UP_SEQ_FEATURE	domain:EF-hand	6	0.522193	0.0352433	Q9Z2I0, A0A1B0GRA5, Q9WVK4, Q60902, Q9EQP2, Q9QXY6	898	37	18012	3.25263	1	0.689396	0.682839
GOTERM_BP_DIRECT	GO:0032456~endocytic recycling	4	0.348129	0.119326	Q9WVK4, Q91V41, Q9EQP2, Q9QXY6	880	25	18082	3.28764	1	1	0.976221
Annotation Cluster 52	Enrichment Score: 2.0499313097303875
Category	Term	Count	%	PValue	Genes	List Total	Pop Hits	Pop Total	Fold Enrichment	Bonferroni	Benjamini	FDR
GOTERM_BP_DIRECT	GO:0030043~actin filament fragmentation	4	0.348129	0.000441366	P45591, P18760, Q9R0P5, O88342	880	4	18082	20.5477	0.742242	0.0242042	0.023621
GOTERM_BP_DIRECT	GO:0030836~positive regulation of actin filament depolymerization	5	0.435161	0.000574184	P45591, P60487, P18760, Q9R0P5, O88342	880	9	18082	11.4154	0.828612	0.0282829	0.0276014
INTERPRO	IPR017904:ADF/Cofilin/Destrin	3	0.261097	0.005828	P45591, P18760, Q9R0P5	923	3	20594	22.312	0.999953	0.143736	0.13927
GOTERM_BP_DIRECT	GO:0030042~actin filament depolymerization	4	0.348129	0.00771348	Q6R891, P45591, P18760, Q9R0P5	880	9	18082	9.13232	1	0.219334	0.214049
SMART	SM00102:ADF	3	0.261097	0.0646828	P45591, P18760, Q9R0P5	444	10	10425	7.04392	1	0.611357	0.596751
INTERPRO	IPR002108:Actin-binding, cofilin/tropomyosin type	3	0.261097	0.0709778	P45591, P18760, Q9R0P5	923	10	20594	6.69361	1	0.84677	0.820463
UP_SEQ_FEATURE	domain:ADF-H	3	0.261097	0.0854967	P45591, P18760, Q9R0P5	898	10	18012	6.01737	1	1	0.990917
Annotation Cluster 53	Enrichment Score: 2.020477535680966
Category	Term	Count	%	PValue	Genes	List Total	Pop Hits	Pop Total	Fold Enrichment	Bonferroni	Benjamini	FDR
UP_KEYWORDS	SH3 domain	19	1.65361	0.00251748	Q9ES28, S4R1P5, P70290, E9Q9H0, Q8BKX1, Q8BI84, J3QNK8, P59764, Q6ZQ82, E9QK62, E9Q0N0, A2ALV3, P05480, Q91ZV0, J3QK20, F8VPQ1, E9Q447, F8VPQ4, A2AWI7	936	208	22680	2.21339	0.576645	0.0112956	0.00838058
UP_SEQ_FEATURE	domain:SH3	18	1.56658	0.00385223	Q9ES28, S4R1P5, P70290, E9Q9H0, Q8BKX1, Q8BI84, J3QNK8, P59764, Q6ZQ82, E9QK62, A2ALV3, P05480, Q91ZV0, J3QK20, F8VPQ1, E9Q447, F8VPQ4, A2AWI7	898	166	18012	2.17495	0.999867	0.178204	0.176509
INTERPRO	IPR011511:Variant SH3	8	0.696258	0.013273	Q9ES28, P70290, E9Q0N0, Q8BI84, P59764, Q91ZV0, F8VPQ1, F8VPQ4	923	57	20594	3.13151	1	0.266396	0.25812
INTERPRO	IPR001452:Src homology-3 domain	18	1.56658	0.0148638	Q9ES28, P70290, E9Q9H0, Q8BKX1, Q8BI84, J3QNK8, P59764, Q6ZQ82, E9QK62, E9Q0N0, A2ALV3, P05480, Q91ZV0, J3QK20, F8VPQ1, E9Q447, F8VPQ4, A2AWI7	923	212	20594	1.89442	1	0.294856	0.285696
SMART	SM00326:SH3	15	1.30548	0.0412891	Q9ES28, P70290, E9Q9H0, Q8BKX1, J3QNK8, P59764, Q6ZQ82, E9QK62, E9Q0N0, A2ALV3, P05480, F8VPQ1, E9Q447, F8VPQ4, A2AWI7	444	197	10425	1.7878	0.999996	0.498795	0.486878
Annotation Cluster 54	Enrichment Score: 1.953273645270849
Category	Term	Count	%	PValue	Genes	List Total	Pop Hits	Pop Total	Fold Enrichment	Bonferroni	Benjamini	FDR
INTERPRO	IPR001359:Synapsin	3	0.261097	0.005828	O88935, Q8JZP2, Q64332	923	3	20594	22.312	0.999953	0.143736	0.13927
INTERPRO	IPR019735:Synapsin, conserved site	3	0.261097	0.005828	O88935, Q8JZP2, Q64332	923	3	20594	22.312	0.999953	0.143736	0.13927
INTERPRO	IPR020897:Synapsin, pre-ATP-grasp domain	3	0.261097	0.005828	O88935, Q8JZP2, Q64332	923	3	20594	22.312	0.999953	0.143736	0.13927
INTERPRO	IPR020898:Synapsin, ATP-binding domain	3	0.261097	0.005828	O88935, Q8JZP2, Q64332	923	3	20594	22.312	0.999953	0.143736	0.13927
INTERPRO	IPR019736:Synapsin, phosphorylation site	3	0.261097	0.005828	O88935, Q8JZP2, Q64332	923	3	20594	22.312	0.999953	0.143736	0.13927
UP_SEQ_FEATURE	region of interest:B; linker	3	0.261097	0.00718605	O88935, Q8JZP2, Q64332	898	3	18012	20.0579	1	0.244431	0.242106
UP_SEQ_FEATURE	region of interest:C; actin-binding and synaptic-vesicle binding	3	0.261097	0.00718605	O88935, Q8JZP2, Q64332	898	3	18012	20.0579	1	0.244431	0.242106
UP_SEQ_FEATURE	region of interest:E	3	0.261097	0.00718605	O88935, Q8JZP2, Q64332	898	3	18012	20.0579	1	0.244431	0.242106
INTERPRO	IPR013816:ATP-grasp fold, subdomain 2	5	0.435161	0.00738617	O88935, Q8JZP2, Q9Z2I8, Q64332, Q3V117	923	18	20594	6.19779	0.999997	0.175011	0.169574
INTERPRO	IPR013815:ATP-grasp fold, subdomain 1	4	0.348129	0.0271963	O88935, Q8JZP2, Q9Z2I8, Q64332	923	15	20594	5.94987	1	0.422038	0.408926
UP_SEQ_FEATURE	region of interest:A	3	0.261097	0.0567967	O88935, Q8JZP2, Q64332	898	8	18012	7.52171	1	1	0.990917
INTERPRO	IPR016185:Pre-ATP-grasp domain	3	0.261097	0.127761	O88935, Q8JZP2, Q64332	923	14	20594	4.78115	1	0.948222	0.918764
Annotation Cluster 55	Enrichment Score: 1.9445153605724004
Category	Term	Count	%	PValue	Genes	List Total	Pop Hits	Pop Total	Fold Enrichment	Bonferroni	Benjamini	FDR
UP_SEQ_FEATURE	binding site:GTP	6	0.522193	0.00113475	Q9Z2Q6, B7ZC46, A0A0R4J0G0, E9Q1G8, O88848, B1AQZ0, P28661	898	17	18012	7.07926	0.927562	0.100949	0.0999887
INTERPRO	IPR016491:Septin	5	0.435161	0.00206295	Q9Z2Q6, B7ZC46, E9Q1G8, B1AQZ0, P28661, Q9R1T4	923	13	20594	8.58155	0.97049	0.0718243	0.0695929
PIR_SUPERFAMILY	PIRSF006698:septin	5	0.435161	0.012527	Q9Z2Q6, B7ZC46, E9Q1G8, B1AQZ0, P28661, Q9R1T4	136	13	1807	5.11029	0.768301	0.484379	0.484379
UP_SEQ_FEATURE	binding site:GTP; via amide nitrogen and carbonyl oxygen	4	0.348129	0.0193194	Q9Z2Q6, B7ZC46, E9Q1G8, B1AQZ0, P28661	898	12	18012	6.68597	1	0.465476	0.461049
GOTERM_CC_DIRECT	GO:0031105~septin complex	3	0.261097	0.0196936	Q9Z2Q6, E9Q1G8, Q9R1T4	916	5	19662	12.879	0.999999	0.0951627	0.0778103
GOTERM_CC_DIRECT	GO:0032154~cleavage furrow	5	0.435161	0.19291	Q9Z2Q6, O35954, E9Q1G8, Q9R1T4, P60487	916	49	19662	2.19031	1	0.589826	0.482274
Annotation Cluster 56	Enrichment Score: 1.918493425219594
Category	Term	Count	%	PValue	Genes	List Total	Pop Hits	Pop Total	Fold Enrichment	Bonferroni	Benjamini	FDR
INTERPRO	IPR009068:S15/NS1, RNA-binding	4	0.348129	0.00273369	P32921, Q8CGC7, Q9CZD3, P62301	923	7	20594	12.7497	0.990628	0.084794	0.0821597
SMART	SM00991:SM00991	3	0.261097	0.0241197	P32921, Q8CGC7, Q9CZD3	444	6	10425	11.7399	0.999218	0.41571	0.405779
INTERPRO	IPR000738:WHEP-TRS	3	0.261097	0.0266317	P32921, Q8CGC7, Q9CZD3	923	6	20594	11.156	1	0.422038	0.408926
Annotation Cluster 57	Enrichment Score: 1.8928301569681307
Category	Term	Count	%	PValue	Genes	List Total	Pop Hits	Pop Total	Fold Enrichment	Bonferroni	Benjamini	FDR
GOTERM_MF_DIRECT	GO:0017124~SH3 domain binding	14	1.21845	0.00541551	Q80TZ3, A0A140LHQ8, Q9WU78, Q3UHC7, P59764, Q6P6I8, D3Z656, B9EJA2, A2AH25, O54991, Q9QYS9, Q60749, Q99NE5, F8VPQ1	861	118	17446	2.40402	0.995758	0.0851251	0.0803865
UP_KEYWORDS	SH3-binding	8	0.696258	0.0114282	Q80TZ3, A2AH25, O54991, Q9QYS9, P59764, Q60749, F8VPQ1, Q6P6I8	936	60	22680	3.23077	0.980148	0.0453141	0.0336201
UP_SEQ_FEATURE	short sequence motif:SH3-binding	7	0.609225	0.033876	Q80TZ3, A2AH25, O54991, Q9QYS9, P59764, F8VPQ1, Q6P6I8	898	49	18012	2.86542	1	0.669703	0.663333
Annotation Cluster 58	Enrichment Score: 1.7850890058905673
Category	Term	Count	%	PValue	Genes	List Total	Pop Hits	Pop Total	Fold Enrichment	Bonferroni	Benjamini	FDR
INTERPRO	IPR011012:Longin-like domain	7	0.609225	0.00104436	B1ASW6, Q9JME7, P35585, O08547, Q8R2R9, P84091, P62743	923	27	20594	5.7846	0.831802	0.0488808	0.0473622
GOTERM_CC_DIRECT	GO:0030131~clathrin adaptor complex	6	0.522193	0.00145393	O35643, P35585, P17427, Q8R2R9, P17426, P84091	916	19	19662	6.77844	0.6341	0.0104653	0.00855698
INTERPRO	IPR018240:Clathrin adaptor, mu subunit, conserved site	3	0.261097	0.0266317	P35585, Q8R2R9, P84091	923	6	20594	11.156	1	0.422038	0.408926
INTERPRO	IPR001392:Clathrin adaptor, mu subunit	3	0.261097	0.0266317	P35585, Q8R2R9, P84091	923	6	20594	11.156	1	0.422038	0.408926
INTERPRO	IPR022775:AP complex, mu/sigma subunit	4	0.348129	0.0323837	P35585, Q8R2R9, P84091, P62743	923	16	20594	5.57801	1	0.48462	0.469564
PIR_SUPERFAMILY	PIRSF005992:adaptor protein complex, mu subunit	3	0.261097	0.068104	P35585, Q8R2R9, P84091	136	6	1807	6.64338	0.99972	1	1
UP_SEQ_FEATURE	domain:MHD	3	0.261097	0.134488	P35585, Q8R2R9, P84091	898	13	18012	4.62875	1	1	0.990917
Annotation Cluster 59	Enrichment Score: 1.7353180132623884
Category	Term	Count	%	PValue	Genes	List Total	Pop Hits	Pop Total	Fold Enrichment	Bonferroni	Benjamini	FDR
GOTERM_MF_DIRECT	GO:0000149~SNARE binding	11	0.957354	0.00108306	Q9DB05, D3Z4J3, I1E4X1, D3YTU0, P61264, Q9ER00, G3X9Y1, H3BJZ7, Q6KAR6, O08547, O35526	861	64	17446	3.48261	0.663832	0.0236859	0.0223674
GOTERM_BP_DIRECT	GO:0061025~membrane fusion	8	0.696258	0.00127513	Q9DB05, I1E4X1, Q8K1M6, P61264, D3Z4B2, Q9ER00, A0A0J9YUN4, O35526	880	35	18082	4.69662	0.980128	0.0567527	0.0553852
GOTERM_CC_DIRECT	GO:0031201~SNARE complex	9	0.78329	0.00176287	I1E4X1, D3YTU0, P61264, D3Z4B2, Q9ER00, Q64332, Q6QD59, O08547, O35526	916	49	19662	3.94256	0.704538	0.0120608	0.00986158
GOTERM_MF_DIRECT	GO:0005484~SNAP receptor activity	7	0.609225	0.00885143	I1E4X1, D3YTU0, P61264, Q9ER00, Q6QD59, O08547, O35526	861	37	17446	3.83344	0.99987	0.127208	0.120127
UP_SEQ_FEATURE	domain:t-SNARE coiled-coil homology	5	0.435161	0.0156291	I1E4X1, P61264, J3QNK8, Q9ER00, O35526	898	20	18012	5.01448	1	0.401667	0.397847
INTERPRO	IPR006012:Syntaxin/epimorphin, conserved site	4	0.348129	0.0271963	I1E4X1, P61264, Q9ER00, O35526	923	15	20594	5.94987	1	0.422038	0.408926
INTERPRO	IPR000727:Target SNARE coiled-coil domain	5	0.435161	0.0272123	I1E4X1, P61264, J3QNK8, Q9ER00, O35526	923	26	20594	4.29077	1	0.422038	0.408926
INTERPRO	IPR010989:t-SNARE	4	0.348129	0.0323837	I1E4X1, P61264, Q9ER00, O35526	923	16	20594	5.57801	1	0.48462	0.469564
SMART	SM00503:SynN	3	0.261097	0.0425593	P61264, Q9ER00, O35526	444	8	10425	8.8049	0.999997	0.498795	0.486878
SMART	SM00397:t_SNARE	4	0.348129	0.0574438	I1E4X1, P61264, Q9ER00, O35526	444	21	10425	4.47233	1	0.601109	0.586748
KEGG_PATHWAY	mmu04130:SNARE interactions in vesicular transport	6	0.522193	0.0654362	I1E4X1, D3YTU0, P61264, Q6QD59, O08547, O35526	514	33	7691	2.72055	1	0.242907	0.198292
INTERPRO	IPR006011:Syntaxin, N-terminal	3	0.261097	0.084247	P61264, Q9ER00, O35526	923	11	20594	6.0851	1	0.848525	0.822164
GOTERM_BP_DIRECT	GO:0048278~vesicle docking	3	0.261097	0.253677	I1E4X1, Q9ER00, O35526	880	20	18082	3.08216	1	1	0.976221
Annotation Cluster 60	Enrichment Score: 1.7057622794257878
Category	Term	Count	%	PValue	Genes	List Total	Pop Hits	Pop Total	Fold Enrichment	Bonferroni	Benjamini	FDR
INTERPRO	IPR006195:Aminoacyl-tRNA synthetase, class II	6	0.522193	0.000701599	Q8CGC7, Q8BP47, Q8C0C7, Q9CZD3, Q922B2, Q8R2P8	923	17	20594	7.87483	0.698006	0.0398976	0.0386581
INTERPRO	IPR004364:Aminoacyl-tRNA synthetase, class II (D/K/N)	3	0.261097	0.0182931	Q8BP47, Q922B2, Q8R2P8	923	5	20594	13.3872	1	0.342945	0.332291
INTERPRO	IPR018150:Aminoacyl-tRNA synthetase, class II (D/K/N)-like	3	0.261097	0.0182931	Q8BP47, Q922B2, Q8R2P8	923	5	20594	13.3872	1	0.342945	0.332291
INTERPRO	IPR004365:Nucleic acid binding, OB-fold, tRNA/helicase-type	3	0.261097	0.0584768	Q8BP47, Q922B2, Q8R2P8	923	9	20594	7.43734	1	0.722908	0.70045
INTERPRO	IPR012340:Nucleic acid-binding, OB-fold	7	0.609225	0.215548	A2A7S7, P62267, Q8BP47, P62281, Q3UZG4, Q922B2, Q8R2P8	923	90	20594	1.73538	1	1	0.969501
Annotation Cluster 61	Enrichment Score: 1.700432442520616
Category	Term	Count	%	PValue	Genes	List Total	Pop Hits	Pop Total	Fold Enrichment	Bonferroni	Benjamini	FDR
GOTERM_BP_DIRECT	GO:0010807~regulation of synaptic vesicle priming	4	0.348129	0.00345798	Q9DB05, P61264, H3BJZ7, O35526	880	7	18082	11.7416	0.999976	0.120695	0.117787
GOTERM_BP_DIRECT	GO:0016081~synaptic vesicle docking	3	0.261097	0.042117	P61264, H3BJZ7, O35526	880	7	18082	8.80617	1	0.601587	0.587091
GOTERM_BP_DIRECT	GO:0001956~positive regulation of neurotransmitter secretion	3	0.261097	0.054378	P61264, H3BJZ7, O35526	880	8	18082	7.7054	1	0.684405	0.667914
Annotation Cluster 62	Enrichment Score: 1.6643429478603615
Category	Term	Count	%	PValue	Genes	List Total	Pop Hits	Pop Total	Fold Enrichment	Bonferroni	Benjamini	FDR
GOTERM_CC_DIRECT	GO:0005834~heterotrimeric G-protein complex	9	0.78329	0.000300265	G3X9Q2, A0A0N4SW28, Q66L47, Q9JMF3, E9QKR0, P27601, P18872, B2RSH2, P21278	916	38	19662	5.08383	0.187398	0.00273004	0.00223223
SMART	SM00224:GGL	3	0.261097	0.176649	G3X9Q2, A0A0N4SW28, Q9JMF3	444	18	10425	3.91329	1	0.986087	0.962528
INTERPRO	IPR015898:G-protein gamma-like domain	3	0.261097	0.191582	G3X9Q2, A0A0N4SW28, Q9JMF3	923	18	20594	3.71867	1	1	0.969501
Annotation Cluster 63	Enrichment Score: 1.6131058881896825
Category	Term	Count	%	PValue	Genes	List Total	Pop Hits	Pop Total	Fold Enrichment	Bonferroni	Benjamini	FDR
UP_SEQ_FEATURE	repeat:8	10	0.870322	0.00305447	A2ARP8, Q6PB44, P09405, Q80TM9, Q00623, Q9D0E1, P08226, P19246, Q99PL5, P08775	898	61	18012	3.28818	0.999152	0.174865	0.173201
UP_SEQ_FEATURE	repeat:46	3	0.261097	0.00718605	P19246, Q99PL5, P08775	898	3	18012	20.0579	1	0.244431	0.242106
UP_SEQ_FEATURE	repeat:47	3	0.261097	0.00718605	P19246, Q99PL5, P08775	898	3	18012	20.0579	1	0.244431	0.242106
UP_SEQ_FEATURE	repeat:48	3	0.261097	0.00718605	P19246, Q99PL5, P08775	898	3	18012	20.0579	1	0.244431	0.242106
UP_SEQ_FEATURE	repeat:49	3	0.261097	0.00718605	P19246, Q99PL5, P08775	898	3	18012	20.0579	1	0.244431	0.242106
UP_SEQ_FEATURE	repeat:50	3	0.261097	0.00718605	P19246, Q99PL5, P08775	898	3	18012	20.0579	1	0.244431	0.242106
UP_SEQ_FEATURE	repeat:21	5	0.435161	0.00864207	Q6PB44, Q9D0E1, P19246, Q99PL5, P08775	898	17	18012	5.89938	1	0.281537	0.278859
UP_SEQ_FEATURE	repeat:10	8	0.696258	0.0102592	A2ARP8, Q6PB44, Q80TM9, Q00623, Q9D0E1, P19246, Q99PL5, P08775	898	49	18012	3.27476	1	0.325055	0.321963
UP_SEQ_FEATURE	repeat:18	5	0.435161	0.0106806	Q6PB44, Q9D0E1, P19246, Q99PL5, P08775	898	18	18012	5.57164	1	0.325055	0.321963
UP_SEQ_FEATURE	repeat:19	5	0.435161	0.0106806	Q6PB44, Q9D0E1, P19246, Q99PL5, P08775	898	18	18012	5.57164	1	0.325055	0.321963
UP_SEQ_FEATURE	repeat:20	5	0.435161	0.0106806	Q6PB44, Q9D0E1, P19246, Q99PL5, P08775	898	18	18012	5.57164	1	0.325055	0.321963
UP_SEQ_FEATURE	repeat:38	3	0.261097	0.013898	P19246, Q99PL5, P08775	898	4	18012	15.0434	1	0.369494	0.36598
UP_SEQ_FEATURE	repeat:39	3	0.261097	0.013898	P19246, Q99PL5, P08775	898	4	18012	15.0434	1	0.369494	0.36598
UP_SEQ_FEATURE	repeat:40	3	0.261097	0.013898	P19246, Q99PL5, P08775	898	4	18012	15.0434	1	0.369494	0.36598
UP_SEQ_FEATURE	repeat:41	3	0.261097	0.013898	P19246, Q99PL5, P08775	898	4	18012	15.0434	1	0.369494	0.36598
UP_SEQ_FEATURE	repeat:42	3	0.261097	0.013898	P19246, Q99PL5, P08775	898	4	18012	15.0434	1	0.369494	0.36598
UP_SEQ_FEATURE	repeat:44	3	0.261097	0.013898	P19246, Q99PL5, P08775	898	4	18012	15.0434	1	0.369494	0.36598
UP_SEQ_FEATURE	repeat:45	3	0.261097	0.013898	P19246, Q99PL5, P08775	898	4	18012	15.0434	1	0.369494	0.36598
UP_SEQ_FEATURE	repeat:24	4	0.348129	0.0150377	Q9D0E1, P19246, Q99PL5, P08775	898	11	18012	7.29378	1	0.395253	0.391493
UP_SEQ_FEATURE	repeat:23	4	0.348129	0.0193194	Q9D0E1, P19246, Q99PL5, P08775	898	12	18012	6.68597	1	0.465476	0.461049
UP_SEQ_FEATURE	repeat:25	4	0.348129	0.0193194	Q9D0E1, P19246, Q99PL5, P08775	898	12	18012	6.68597	1	0.465476	0.461049
UP_SEQ_FEATURE	repeat:26	4	0.348129	0.0193194	Q9D0E1, P19246, Q99PL5, P08775	898	12	18012	6.68597	1	0.465476	0.461049
UP_SEQ_FEATURE	repeat:27	4	0.348129	0.0193194	Q9D0E1, P19246, Q99PL5, P08775	898	12	18012	6.68597	1	0.465476	0.461049
UP_SEQ_FEATURE	repeat:16	5	0.435161	0.0218151	Q6PB44, Q9D0E1, P19246, Q99PL5, P08775	898	22	18012	4.55862	1	0.50968	0.504833
UP_SEQ_FEATURE	repeat:37	3	0.261097	0.0224024	P19246, Q99PL5, P08775	898	5	18012	12.0347	1	0.518168	0.51324
UP_SEQ_FEATURE	repeat:7	9	0.78329	0.022635	A2ARP8, Q6PB44, P09405, Q80TM9, Q9D0E1, P08226, P19246, Q99PL5, P08775	898	70	18012	2.57887	1	0.518365	0.513434
UP_SEQ_FEATURE	repeat:6	11	0.957354	0.0239825	A2ARP8, Q6PB44, P09405, Q80TM9, Q00623, F6XI62, Q9D0E1, P08226, P19246, Q99PL5, P08775	898	98	18012	2.2514	1	0.543492	0.538323
UP_SEQ_FEATURE	repeat:22	4	0.348129	0.0242022	Q9D0E1, P19246, Q99PL5, P08775	898	13	18012	6.17166	1	0.543492	0.538323
UP_SEQ_FEATURE	repeat:17	5	0.435161	0.0253943	Q6PB44, Q9D0E1, P19246, Q99PL5, P08775	898	23	18012	4.36041	1	0.5594	0.554079
UP_SEQ_FEATURE	repeat:4	13	1.13142	0.0274017	A2ARP8, Q6PB44, P09405, F6XI62, P19246, O88737, Q80TM9, Q00623, Q3U0V1, Q9D0E1, P08226, Q99PL5, P08775	898	129	18012	2.02134	1	0.592338	0.586704
UP_SEQ_FEATURE	repeat:33	3	0.261097	0.0325046	P19246, Q99PL5, P08775	898	6	18012	10.029	1	0.653767	0.647549
UP_SEQ_FEATURE	repeat:34	3	0.261097	0.0325046	P19246, Q99PL5, P08775	898	6	18012	10.029	1	0.653767	0.647549
UP_SEQ_FEATURE	repeat:35	3	0.261097	0.0325046	P19246, Q99PL5, P08775	898	6	18012	10.029	1	0.653767	0.647549
UP_SEQ_FEATURE	repeat:36	3	0.261097	0.0325046	P19246, Q99PL5, P08775	898	6	18012	10.029	1	0.653767	0.647549
UP_SEQ_FEATURE	repeat:9	7	0.609225	0.033876	A2ARP8, Q6PB44, Q80TM9, Q9D0E1, P19246, Q99PL5, P08775	898	49	18012	2.86542	1	0.669703	0.663333
UP_SEQ_FEATURE	repeat:3	14	1.21845	0.0368517	Q80TZ3, A2ARP8, Q6PB44, P09405, F6XI62, P19246, Q62433, O88737, Q80TM9, Q3U0V1, Q9D0E1, P08226, Q99PL5, P08775	898	150	18012	1.87207	1	0.700285	0.693624
UP_SEQ_FEATURE	repeat:32	3	0.261097	0.0440247	P19246, Q99PL5, P08775	898	7	18012	8.59625	1	0.827879	0.820005
UP_SEQ_FEATURE	repeat:5	11	0.957354	0.0526199	A2ARP8, Q6PB44, O88737, Q80TM9, Q00623, F6XI62, Q9D0E1, P08226, P19246, Q99PL5, P08775	898	112	18012	1.96997	1	0.958345	0.949229
UP_SEQ_FEATURE	repeat:15	5	0.435161	0.0539513	Q6PB44, Q9D0E1, P19246, Q99PL5, P08775	898	29	18012	3.45826	1	0.974917	0.965644
UP_SEQ_FEATURE	repeat:11	6	0.522193	0.0611806	A2ARP8, Q6PB44, Q9D0E1, P19246, Q99PL5, P08775	898	43	18012	2.79878	1	1	0.990917
UP_SEQ_FEATURE	repeat:30	3	0.261097	0.0706677	P19246, Q99PL5, P08775	898	9	18012	6.68597	1	1	0.990917
UP_SEQ_FEATURE	repeat:31	3	0.261097	0.0706677	P19246, Q99PL5, P08775	898	9	18012	6.68597	1	1	0.990917
UP_SEQ_FEATURE	repeat:29	3	0.261097	0.0854967	P19246, Q99PL5, P08775	898	10	18012	6.01737	1	1	0.990917
UP_SEQ_FEATURE	repeat:14	5	0.435161	0.0944979	Q6PB44, Q9D0E1, P19246, Q99PL5, P08775	898	35	18012	2.86542	1	1	0.990917
UP_SEQ_FEATURE	repeat:28	3	0.261097	0.101154	P19246, Q99PL5, P08775	898	11	18012	5.47034	1	1	0.990917
UP_SEQ_FEATURE	repeat:13	5	0.435161	0.110476	Q6PB44, Q9D0E1, P19246, Q99PL5, P08775	898	37	18012	2.71053	1	1	0.990917
UP_SEQ_FEATURE	repeat:12	5	0.435161	0.118888	Q6PB44, Q9D0E1, P19246, Q99PL5, P08775	898	38	18012	2.6392	1	1	0.990917
UP_SEQ_FEATURE	repeat:1	15	1.30548	0.125779	Q80TZ3, A2ARP8, Q6PB44, P09405, F6XI62, P19246, Q62433, O88737, Q80TM9, Q00623, Q3U0V1, Q9D0E1, P08226, Q99PL5, P08775	898	200	18012	1.50434	1	1	0.990917
UP_SEQ_FEATURE	repeat:2	14	1.21845	0.213105	Q80TZ3, A2ARP8, Q6PB44, P09405, F6XI62, P19246, Q62433, O88737, Q80TM9, Q00623, Q3U0V1, Q9D0E1, P08226, Q99PL5	898	203	18012	1.3833	1	1	0.990917
Annotation Cluster 64	Enrichment Score: 1.5823778757777378
Category	Term	Count	%	PValue	Genes	List Total	Pop Hits	Pop Total	Fold Enrichment	Bonferroni	Benjamini	FDR
KEGG_PATHWAY	mmu00561:Glycerolipid metabolism	11	0.957354	0.00455902	Q6NS52, Q9D517, Q8VC30, Q9CZS1, B1ATI0, A0A0R4J263, Q9R1C6, D3YWQ0, Q3U367, Q9ESW4, Q8K4X7	514	58	7691	2.83782	0.673561	0.027924	0.0227951
GOTERM_BP_DIRECT	GO:0046834~lipid phosphorylation	4	0.348129	0.00533371	Q6NS52, Q9R1C6, D3YWQ0, Q9ESW4	880	8	18082	10.2739	1	0.167141	0.163114
GOTERM_MF_DIRECT	GO:0004143~diacylglycerol kinase activity	4	0.348129	0.0146282	Q6NS52, Q9R1C6, D3YWQ0, Q9ESW4	861	11	17446	7.36818	1	0.174605	0.164886
SMART	SM00046:DAGKc	4	0.348129	0.0195538	Q6NS52, Q9R1C6, D3YWQ0, Q9ESW4	444	14	10425	6.70849	0.99693	0.409234	0.399457
INTERPRO	IPR001206:Diacylglycerol kinase, catalytic domain	4	0.348129	0.0271963	Q6NS52, Q9R1C6, D3YWQ0, Q9ESW4	923	15	20594	5.94987	1	0.422038	0.408926
INTERPRO	IPR016064:ATP-NAD kinase-like domain	4	0.348129	0.0380475	Q6NS52, Q9R1C6, D3YWQ0, Q9ESW4	923	17	20594	5.24989	1	0.536438	0.519773
GOTERM_BP_DIRECT	GO:0007205~protein kinase C-activating G-protein coupled receptor signaling pathway	5	0.435161	0.0448916	Q6NS52, A0A0R4J0I9, Q9R1C6, D3YWQ0, Q3UVX5	880	28	18082	3.66924	1	0.618216	0.603319
SMART	SM00045:DAGKa	3	0.261097	0.0646828	Q6NS52, Q9R1C6, D3YWQ0	444	10	10425	7.04392	1	0.611357	0.596751
INTERPRO	IPR000756:Diacylglycerol kinase, accessory domain	3	0.261097	0.0709778	Q6NS52, Q9R1C6, D3YWQ0	923	10	20594	6.69361	1	0.84677	0.820463
UP_SEQ_FEATURE	domain:DAGKc	3	0.261097	0.101154	Q6NS52, Q9R1C6, Q9ESW4	898	11	18012	5.47034	1	1	0.990917
Annotation Cluster 65	Enrichment Score: 1.5331232460419426
Category	Term	Count	%	PValue	Genes	List Total	Pop Hits	Pop Total	Fold Enrichment	Bonferroni	Benjamini	FDR
KEGG_PATHWAY	mmu04713:Circadian entrainment	18	1.56658	0.000227514	P84309, A0A0N4SW28, Q9JMF3, Q5SVJ0, E9QKR0, P11881, P18872, P51830, P68404, G3X9Q2, P23818, P23819, A0A0G2JGS4, F8WIS9, P05132, Q3UKW2, B2RSH2, E9Q401	514	98	7691	2.74831	0.0542218	0.00241629	0.00197248
KEGG_PATHWAY	mmu04971:Gastric acid secretion	15	1.30548	0.000236697	P84309, Q5SVJ0, Q61165, P11881, P51830, P68404, P14231, P14094, P00920, A0A0G2JGS4, F8WIS9, P05132, Q3UKW2, B2RSH2, A0A0G2JGX4	514	72	7691	3.1173	0.0563479	0.00241629	0.00197248
KEGG_PATHWAY	mmu04720:Long-term potentiation	14	1.21845	0.000343987	Q5SVJ0, P11881, Q3UVX5, P68404, P23818, P23819, P63328, P62835, A0A0G2JGS4, F8WIS9, F6Q8A4, P05132, Q3UKW2, P28028	514	66	7691	3.17398	0.0808366	0.0031734	0.00259053
KEGG_PATHWAY	mmu04911:Insulin secretion	16	1.39252	0.000494489	P84309, Q5SVJ0, P51830, Q9EQZ6, Q9QYX7, P68404, P14231, P14094, D9HP81, A0A0G2JGS4, F8WIS9, P05132, O35526, A0A0G2JGX4, P21278, E9Q401	514	86	7691	2.78382	0.114125	0.00432678	0.00353206
KEGG_PATHWAY	mmu05031:Amphetamine addiction	13	1.13142	0.0013957	P84309, Q5SVJ0, Q64133, P68404, P23818, P23819, Q8BW75, P63328, A0A0G2JGS4, F8WIS9, P05132, Q3UKW2, O35526	514	67	7691	2.90328	0.289783	0.010362	0.00845876
KEGG_PATHWAY	mmu04114:Oocyte meiosis	17	1.47955	0.00293883	P84309, P53995, Q9CW03, Q5SVJ0, Q61151, P11881, P51830, P63101, P68510, E9Q969, P63328, Q7TN98, A0A0G2JGS4, F8WIS9, F6Q8A4, P05132, Q3UKW2	514	112	7691	2.27117	0.51377	0.0194598	0.0158856
KEGG_PATHWAY	mmu04921:Oxytocin signaling pathway	20	1.74064	0.00498679	P84309, Q5SVJ0, P11881, P18872, P51830, Q9Z1L5, O08532, P68404, P58252, Q8BW96, P05480, P63328, J3QK20, A0A0G2JGS4, F8WIS9, P05132, F7CZ64, Q3UKW2, B2RSH2, E9Q401	514	150	7691	1.99507	0.706189	0.0297991	0.0243258
KEGG_PATHWAY	mmu04925:Aldosterone synthesis and secretion	13	1.13142	0.0112689	P84309, Q5SVJ0, F7D3W5, P11881, P51830, P68404, Q8BW96, A0A0G2JGS4, F8WIS9, P05132, Q6WQJ1, Q3UKW2, P21278	514	86	7691	2.26185	0.937747	0.0572342	0.0467218
KEGG_PATHWAY	mmu04540:Gap junction	13	1.13142	0.0112689	A0A0A0MQA5, P84309, P11881, P51830, Q7TMM9, Q3UVX5, P68404, Q9D6F9, Q9DC28, P05480, P05132, B2RSH2, P21278	514	86	7691	2.26185	0.937747	0.0572342	0.0467218
KEGG_PATHWAY	mmu04725:Cholinergic synapse	15	1.30548	0.0176883	P84309, A0A0N4SW28, Q9JMF3, Q5SVJ0, E9QKR0, P11881, P18872, P51830, P68404, G3X9Q2, A0A0G2JGS4, F8WIS9, P05132, B2RSH2, P21278	514	113	7691	1.98624	0.987379	0.0866725	0.0707531
KEGG_PATHWAY	mmu04912:GnRH signaling pathway	11	0.957354	0.0671904	P68404, P84309, Q5SVJ0, P05480, A0A0G2JGS4, F8WIS9, P05132, P11881, Q3UKW2, P51830, P21278	514	88	7691	1.87038	1	0.245696	0.200568
KEGG_PATHWAY	mmu04922:Glucagon signaling pathway	12	1.04439	0.0684991	P16125, A0A0R4J0G0, Q8BGD5, Q5SVJ0, P63328, P52480, A0A0G2JGS4, F8WIS9, P05132, P11881, Q3UKW2, A0A1B0GSX0	514	100	7691	1.79556	1	0.246798	0.201468
KEGG_PATHWAY	mmu04916:Melanogenesis	11	0.957354	0.122801	P68404, P84309, Q5SVJ0, A0A0G2JGS4, F8WIS9, P05132, Q3UKW2, P18872, P51830, B2RSH2, E9QAQ5	514	99	7691	1.66256	1	0.395872	0.323161
KEGG_PATHWAY	mmu04722:Neurotrophin signaling pathway	12	1.04439	0.189676	Q5SVJ0, O35099, P35235, P62835, A0A0G2JGS4, Q9Z2A0, F8WIS9, F6Q8A4, Q3UKW2, Q3TLP8, P28028, E9QAQ5	514	122	7691	1.47177	1	0.540357	0.441108
KEGG_PATHWAY	mmu04915:Estrogen signaling pathway	10	0.870322	0.205425	P84309, P07901, P17156, P05480, P05132, P11881, Q3UKW2, P18872, P51830, B2RSH2	514	98	7691	1.52684	1	0.571923	0.466876
KEGG_PATHWAY	mmu04012:ErbB signaling pathway	8	0.696258	0.360668	P68404, Q5SVJ0, P05480, A0A0G2JGS4, F8WIS9, P28028, G5E884, E9QAQ5	514	87	7691	1.37591	1	0.796518	0.650218
KEGG_PATHWAY	mmu05214:Glioma	6	0.522193	0.438858	P68404, Q5SVJ0, A0A0G2JGS4, F8WIS9, Q3UKW2, P28028	514	65	7691	1.3812	1	0.943161	0.769927
KEGG_PATHWAY	mmu04750:Inflammatory mediator regulation of TRP channels	10	0.870322	0.466018	P68404, P84309, Q5SVJ0, P05480, A0A0G2JGS4, F8WIS9, P05132, P11881, Q3UKW2, P51830	514	126	7691	1.18754	1	0.959448	0.783223
KEGG_PATHWAY	mmu05205:Proteoglycans in cancer	14	1.21845	0.602613	Q5SVJ0, P35235, Q9Z2A0, S4R2K9, Q61165, P11881, Q3TLP8, G5E884, P68404, P05480, A0A0G2JGS4, F8WIS9, P05132, P28028	514	203	7691	1.03193	1	1	0.819672
KEGG_PATHWAY	mmu04270:Vascular smooth muscle contraction	9	0.78329	0.618862	P68404, P84309, P05132, P27601, P11881, Q3UKW2, P51830, P28028, P21278	514	127	7691	1.06037	1	1	0.819672
KEGG_PATHWAY	mmu04310:Wnt signaling pathway	9	0.78329	0.732537	P68404, Q5SVJ0, O88712, P63328, A0A0G2JGS4, F8WIS9, P05132, Q3TLP8, E9QAQ5	514	141	7691	0.955087	1	1	0.819672
KEGG_PATHWAY	mmu04740:Olfactory transduction	6	0.522193	1	Q66L47, Q5SVJ0, A0A0G2JGS4, F8WIS9, P05132, Q3UKW2	514	1080	7691	0.083128	1	1	1
Annotation Cluster 66	Enrichment Score: 1.4555155051542914
Category	Term	Count	%	PValue	Genes	List Total	Pop Hits	Pop Total	Fold Enrichment	Bonferroni	Benjamini	FDR
SMART	SM01166:SM01166	3	0.261097	0.0328288	O89053, Q8BH44, Q9WUM4	444	7	10425	10.0627	0.999943	0.463968	0.452883
INTERPRO	IPR015048:Domain of unknown function DUF1899	3	0.261097	0.0361909	O89053, Q8BH44, Q9WUM4	923	7	20594	9.5623	1	0.518837	0.502719
INTERPRO	IPR015505:Coronin	3	0.261097	0.0361909	O89053, Q8BH44, Q9WUM4	923	7	20594	9.5623	1	0.518837	0.502719
Annotation Cluster 67	Enrichment Score: 1.3725371120595555
Category	Term	Count	%	PValue	Genes	List Total	Pop Hits	Pop Total	Fold Enrichment	Bonferroni	Benjamini	FDR
GOTERM_CC_DIRECT	GO:0005834~heterotrimeric G-protein complex	9	0.78329	0.000300265	G3X9Q2, A0A0N4SW28, Q66L47, Q9JMF3, E9QKR0, P27601, P18872, B2RSH2, P21278	916	38	19662	5.08383	0.187398	0.00273004	0.00223223
GOTERM_MF_DIRECT	GO:0019001~guanyl nucleotide binding	6	0.522193	0.00143992	Q66L47, P27601, P18872, B2RSH2, B1AQD4, P21278	861	18	17446	6.75416	0.765336	0.0308204	0.0291047
SMART	SM00275:SM00275	5	0.435161	0.00389478	Q66L47, P27601, P18872, B2RSH2, P21278	444	16	10425	7.33742	0.681266	0.114546	0.111809
INTERPRO	IPR001019:Guanine nucleotide binding protein (G-protein), alpha subunit	5	0.435161	0.0047172	Q66L47, P27601, P18872, B2RSH2, P21278	923	16	20594	6.97251	0.999686	0.129799	0.125767
INTERPRO	IPR011025:G protein alpha subunit, helical insertion	5	0.435161	0.0047172	Q66L47, P27601, P18872, B2RSH2, P21278	923	16	20594	6.97251	0.999686	0.129799	0.125767
GOTERM_MF_DIRECT	GO:0031683~G-protein beta/gamma-subunit complex binding	5	0.435161	0.032483	Q66L47, P27601, P18872, B2RSH2, P21278	861	25	17446	4.0525	1	0.317261	0.2996
KEGG_PATHWAY	mmu04730:Long-term depression	9	0.78329	0.0483619	P68404, P23818, P23819, P27601, P11881, P18872, B2RSH2, P28028, P21278	514	61	7691	2.20766	0.999995	0.197478	0.161206
KEGG_PATHWAY	mmu05142:Chagas disease (American trypanosomiasis)	7	0.609225	0.692635	Q6P1F6, P14211, Q8BG02, Q66L47, P18872, B2RSH2, P21278	514	103	7691	1.01691	1	1	0.819672
GOTERM_MF_DIRECT	GO:0001664~G-protein coupled receptor binding	3	0.261097	0.830597	P27601, B2RSH2, P21278	861	64	17446	0.949804	1	1	0.945274
GOTERM_MF_DIRECT	GO:0004871~signal transducer activity	17	1.47955	0.999556	A0A0N4SW28, Q60676, Q9WV55, P49443, Q9JMF3, A0A0R4J1E2, E9QKR0, P18872, Q3UVX5, G3X9Q2, D3Z5M6, Q66L47, H3BJZ7, P27601, B2RSH2, E9Q3V9, P21278	861	648	17446	0.531578	1	1	0.999556
UP_KEYWORDS	Transducer	12	1.04439	1	G3X9Q2, A0A0N4SW28, D3Z5M6, Q66L47, Q9JMF3, E9QKR0, P27601, P18872, B2RSH2, E9Q3V9, P21278, Q3UVX5	936	1801	22680	0.161449	1	1	1
GOTERM_BP_DIRECT	GO:0007186~G-protein coupled receptor signaling pathway	18	1.56658	1	A0A0N4SW28, Q9JMF3, E9QKR0, P18872, Q3TLP8, Q3UVX5, G3X9Q2, D3Z5M6, Q9JL56, Q66L47, Q00623, P08226, P27601, J3QNU6, B2RSH2, A0A0A6YWG7, E9Q3V9, P21278	880	1706	18082	0.216799	1	1	1
Annotation Cluster 68	Enrichment Score: 1.3661207832635025
Category	Term	Count	%	PValue	Genes	List Total	Pop Hits	Pop Total	Fold Enrichment	Bonferroni	Benjamini	FDR
SMART	SM00233:PH	20	1.74064	0.0113849	Q3UGX2, Q9ES28, P70392, E9PX29, P27671, Q7TT50, Q3UHC7, Q9Z268, Q62261, A0A0J9YUN4, Q6ZQ82, Q8CIB5, E9QK62, Q61234, F8VQE9, Q68FG2, E9Q0N0, Q80TJ1, E9PVY0, F8VPU2	444	253	10425	1.85611	0.965088	0.277982	0.271341
INTERPRO	IPR001849:Pleckstrin homology domain	20	1.74064	0.0268361	Q3UGX2, Q9ES28, P70392, E9PX29, P27671, Q7TT50, Q3UHC7, Q9Z268, Q62261, A0A0J9YUN4, Q6ZQ82, Q8CIB5, E9QK62, Q61234, F8VQE9, Q68FG2, E9Q0N0, Q80TJ1, E9PVY0, F8VPU2	923	262	20594	1.70321	1	0.422038	0.408926
INTERPRO	IPR011993:Pleckstrin homology-like domain	27	2.34987	0.0471435	Q3UGX2, Q9ES28, Q9WV92, P27671, Q7TT50, Q3UHC7, Q62261, A0A0R4J2C1, Q8CIB5, Q61234, Q68FG2, E9PVY0, F8VPU2, P70392, E9PX29, E9PUM4, Q9Z268, Q9CR95, Q9Z2A0, A0A0J9YUN4, Q6ZQ82, E9QK62, F8VQE9, E9Q0N0, P34022, Q91YD9, Q80TJ1	923	409	20594	1.47292	1	0.633282	0.613608
UP_SEQ_FEATURE	domain:PH	14	1.21845	0.238256	Q9ES28, Q7TT50, Q3UHC7, Q9Z268, Q62261, Q9Z2A0, A0A0J9YUN4, Q6ZQ82, Q8CIB5, E9QK62, F8VQE9, E9Q0N0, Q80TJ1, E9PVY0	898	208	18012	1.35005	1	1	0.990917
Annotation Cluster 69	Enrichment Score: 1.3219911235559594
Category	Term	Count	%	PValue	Genes	List Total	Pop Hits	Pop Total	Fold Enrichment	Bonferroni	Benjamini	FDR
GOTERM_BP_DIRECT	GO:0033539~fatty acid beta-oxidation using acyl-CoA dehydrogenase	6	0.522193	0.00176378	Q921G7, Q99LC5, Q8JZN5, A0A0R4J083, P50544, Q9DCW4	880	19	18082	6.48876	0.995579	0.0722211	0.0704808
GOTERM_MF_DIRECT	GO:0050660~flavin adenine dinucleotide binding	10	0.870322	0.00866729	Q9DCN2, Q9Z0X1, P37040, Q8BW75, Q64133, Q99LC5, Q8JZN5, Q8K2B3, A0A0R4J083, P50544	861	72	17446	2.81423	0.999843	0.126367	0.119332
GOTERM_MF_DIRECT	GO:0016627~oxidoreductase activity, acting on the CH-CH group of donors	6	0.522193	0.0109865	Q52L67, Q8BJ03, Q8JZN5, Q8K2B3, A0A0R4J083, P50544	861	28	17446	4.34196	0.999985	0.150059	0.141706
GOTERM_MF_DIRECT	GO:0000062~fatty-acyl-CoA binding	6	0.522193	0.0273771	Q4VWZ5, Q99LC5, Q8BMS1, Q8JZN5, A0A0R4J083, P50544	861	35	17446	3.47357	1	0.286889	0.270919
GOTERM_MF_DIRECT	GO:0052890~oxidoreductase activity, acting on the CH-CH group of donors, with a flavin as acceptor	4	0.348129	0.0413554	Q99LC5, Q8JZN5, A0A0R4J083, P50544	861	16	17446	5.06562	1	0.392486	0.370638
GOTERM_MF_DIRECT	GO:0003995~acyl-CoA dehydrogenase activity	4	0.348129	0.0484302	Q99LC5, Q8JZN5, A0A0R4J083, P50544	861	17	17446	4.76764	1	0.438926	0.414493
INTERPRO	IPR006089:Acyl-CoA dehydrogenase, conserved site	3	0.261097	0.0584768	Q8JZN5, A0A0R4J083, P50544	923	9	20594	7.43734	1	0.722908	0.70045
INTERPRO	IPR013786:Acyl-CoA dehydrogenase/oxidase, N-terminal	3	0.261097	0.127761	Q8JZN5, A0A0R4J083, P50544	923	14	20594	4.78115	1	0.948222	0.918764
GOTERM_BP_DIRECT	GO:0055088~lipid homeostasis	5	0.435161	0.136811	Q99LC5, P08226, Q8JZN5, A0A0R4J083, P50544	880	41	18082	2.50582	1	1	0.976221
INTERPRO	IPR006091:Acyl-CoA oxidase/dehydrogenase, central domain	3	0.261097	0.159068	Q8JZN5, A0A0R4J083, P50544	923	16	20594	4.1835	1	1	0.969501
INTERPRO	IPR009075:Acyl-CoA dehydrogenase/oxidase C-terminal	3	0.261097	0.159068	Q8JZN5, A0A0R4J083, P50544	923	16	20594	4.1835	1	1	0.969501
INTERPRO	IPR009100:Acyl-CoA dehydrogenase/oxidase	3	0.261097	0.159068	Q8JZN5, A0A0R4J083, P50544	923	16	20594	4.1835	1	1	0.969501
COG_ONTOLOGY	Lipid metabolism	8	0.696258	0.172045	Q9D0K2, Q9D9V3, Q8BHF7, Q69ZK9, Q91WC3, Q8JZN5, A0A0R4J083, P50544	112	88	2126	1.72565	0.99494	0.815894	0.815894
Annotation Cluster 70	Enrichment Score: 1.315340030705542
Category	Term	Count	%	PValue	Genes	List Total	Pop Hits	Pop Total	Fold Enrichment	Bonferroni	Benjamini	FDR
SMART	SM00153:VHP	3	0.261097	0.0425593	E9Q4K0, E9QK41, Q9WV69	444	8	10425	8.8049	0.999997	0.498795	0.486878
INTERPRO	IPR003128:Villin headpiece	3	0.261097	0.0468449	E9Q4K0, E9QK41, Q9WV69	923	8	20594	8.36701	1	0.633282	0.613608
UP_SEQ_FEATURE	domain:HP	3	0.261097	0.0567967	E9Q4K0, E9QK41, Q9WV69	898	8	18012	7.52171	1	1	0.990917
Annotation Cluster 71	Enrichment Score: 1.296418326861264
Category	Term	Count	%	PValue	Genes	List Total	Pop Hits	Pop Total	Fold Enrichment	Bonferroni	Benjamini	FDR
INTERPRO	IPR018253:DnaJ domain, conserved site	5	0.435161	0.0272123	P60904, Q9D832, P54103, Q5U458, Q99M87	923	26	20594	4.29077	1	0.422038	0.408926
INTERPRO	IPR001623:DnaJ domain	7	0.609225	0.0279808	P60904, Q9D832, Q80TZ3, P54103, G3X9J1, Q5U458, Q99M87	923	52	20594	3.00354	1	0.430047	0.416686
SMART	SM00271:DnaJ	6	0.522193	0.0558683	P60904, Q9D832, Q80TZ3, P54103, Q5U458, Q99M87	444	49	10425	2.87507	1	0.601109	0.586748
UP_SEQ_FEATURE	domain:J	6	0.522193	0.153298	P60904, Q9D832, Q80TZ3, P54103, Q5U458, Q99M87	898	57	18012	2.11136	1	1	0.990917
Annotation Cluster 72	Enrichment Score: 1.2819259568167523
Category	Term	Count	%	PValue	Genes	List Total	Pop Hits	Pop Total	Fold Enrichment	Bonferroni	Benjamini	FDR
GOTERM_CC_DIRECT	GO:0000159~protein phosphatase type 2A complex	4	0.348129	0.0486449	Q6P1F6, Q8BG02, Q61151, B2RQS1	916	18	19662	4.77001	1	0.212744	0.173952
GOTERM_MF_DIRECT	GO:0019888~protein phosphatase regulator activity	5	0.435161	0.0523091	Q6P1F6, Q8BG02, Q8BVQ5, Q61151, Q2M3X8	861	29	17446	3.49353	1	0.469848	0.443693
GOTERM_MF_DIRECT	GO:0008601~protein phosphatase type 2A regulator activity	4	0.348129	0.0560541	Q6P1F6, Q8BG02, Q8BVQ5, Q61151	861	18	17446	4.50277	1	0.477885	0.451283
Annotation Cluster 73	Enrichment Score: 1.2680146307100366
Category	Term	Count	%	PValue	Genes	List Total	Pop Hits	Pop Total	Fold Enrichment	Bonferroni	Benjamini	FDR
UP_KEYWORDS	Calcium transport	17	1.47955	1.18602e-06	Q64518, Q8VCX5, E9Q828, Q0VF55, G3X9J1, P11881, Q9Z1L5, O08532, A0A1B0GRA5, Q3UMR5, O55143, S4R1C4, J3QK20, G5E829, F7CZ64, Q8K596, E9Q401	936	93	22680	4.42928	0.000404352	8.8738e-06	6.58379e-06
GOTERM_BP_DIRECT	GO:0070588~calcium ion transmembrane transport	14	1.21845	0.00031622	Q64518, E9Q828, G3X9J1, P11881, Q9Z1L5, O08532, Q3UMR5, O55143, S4R1C4, J3QK20, G5E829, F7CZ64, Q8K596, E9Q401	880	88	18082	3.26896	0.621396	0.0194222	0.0189542
UP_KEYWORDS	Calcium channel	7	0.609225	0.0420291	O08532, Q3UMR5, J3QK20, F7CZ64, P11881, Q9Z1L5, E9Q401	936	62	22680	2.73573	1	0.143319	0.106334
GOTERM_CC_DIRECT	GO:0005891~voltage-gated calcium channel complex	4	0.348129	0.0984973	O08532, P49443, J3QK20, Q9Z1L5	916	24	19662	3.57751	1	0.3699	0.302451
UP_KEYWORDS	Ion channel	19	1.65361	0.155785	A0A0J9YTW6, Q9D164, P11881, Q9Z1L5, O08532, P15388, E9QKI2, Q5DU41, P23818, Q3UMR5, P22723, P23819, Q9D3A9, Q7M729, P62482, Q80WG5, J3QK20, F7CZ64, E9Q401	936	336	22680	1.37019	1	0.43903	0.325732
KEGG_PATHWAY	mmu05414:Dilated cardiomyopathy	9	0.78329	0.187521	O08532, P84309, J3QK20, P05132, F7CZ64, P51830, Q9Z1L5, O08579, E9Q401	514	83	7691	1.6225	1	0.540357	0.441108
UP_KEYWORDS	Voltage-gated channel	9	0.78329	0.199547	O08532, P15388, E9QKI2, A0A0J9YTW6, Q7M729, P62482, J3QK20, F7CZ64, Q9Z1L5	936	136	22680	1.60351	1	0.519431	0.385384
GOTERM_MF_DIRECT	GO:0005262~calcium channel activity	7	0.609225	0.249733	O08532, Q3UMR5, J3QK20, F7CZ64, P11881, Q9Z1L5, E9Q401	861	86	17446	1.64927	1	1	0.945274
KEGG_PATHWAY	mmu05412:Arrhythmogenic right ventricular cardiomyopathy (ARVC)	7	0.609225	0.288073	O08532, E0CXB9, J3QK20, F7CZ64, Q9Z1L5, O08579, E9Q401	514	67	7691	1.5633	1	0.698791	0.570442
GOTERM_MF_DIRECT	GO:0005245~voltage-gated calcium channel activity	4	0.348129	0.342806	O08532, J3QK20, F7CZ64, Q9Z1L5	861	42	17446	1.92976	1	1	0.945274
GOTERM_BP_DIRECT	GO:0034765~regulation of ion transmembrane transport	8	0.696258	0.485813	O08532, P15388, E9QKI2, Q7M729, P62482, J3QK20, F7CZ64, Q9Z1L5	880	135	18082	1.21764	1	1	0.976221
GOTERM_MF_DIRECT	GO:0005244~voltage-gated ion channel activity	8	0.696258	0.492753	O08532, P15388, E9QKI2, Q7M729, P62482, J3QK20, F7CZ64, Q9Z1L5	861	134	17446	1.2097	1	1	0.945274
KEGG_PATHWAY	mmu05410:Hypertrophic cardiomyopathy (HCM)	6	0.522193	0.613774	O08532, J3QK20, F7CZ64, Q9Z1L5, O08579, E9Q401	514	79	7691	1.13643	1	1	0.819672
Annotation Cluster 74	Enrichment Score: 1.2486731869244536
Category	Term	Count	%	PValue	Genes	List Total	Pop Hits	Pop Total	Fold Enrichment	Bonferroni	Benjamini	FDR
SMART	SM00285:PBD	4	0.348129	0.0282544	Q7TT50, Q91YD9, E9PVY0, G5E884	444	16	10425	5.86993	0.999775	0.452659	0.441845
INTERPRO	IPR000095:PAK-box/P21-Rho-binding	4	0.348129	0.0507704	Q7TT50, Q91YD9, E9PVY0, G5E884	923	19	20594	4.69727	1	0.675593	0.654605
UP_SEQ_FEATURE	domain:CRIB	4	0.348129	0.0658109	Q7TT50, Q91YD9, E9PVY0, G5E884	898	19	18012	4.22272	1	1	0.990917
GOTERM_BP_DIRECT	GO:0031532~actin cytoskeleton reorganization	6	0.522193	0.107229	J3QM71, Q7TT50, E9PVY0, G3X9G2, Q2M3X8, E9Q447, G5E884	880	52	18082	2.37089	1	1	0.976221
Annotation Cluster 75	Enrichment Score: 1.2372274342482303
Category	Term	Count	%	PValue	Genes	List Total	Pop Hits	Pop Total	Fold Enrichment	Bonferroni	Benjamini	FDR
GOTERM_CC_DIRECT	GO:0042765~GPI-anchor transamidase complex	3	0.261097	0.0196936	Q8BXQ2, Q9WTK3, Q6PD26	916	5	19662	12.879	0.999999	0.0951627	0.0778103
GOTERM_BP_DIRECT	GO:0016255~attachment of GPI anchor to protein	3	0.261097	0.0213977	Q8BXQ2, Q9WTK3, Q6PD26	880	5	18082	12.3286	1	0.403142	0.393428
GOTERM_MF_DIRECT	GO:0003923~GPI-anchor transamidase activity	3	0.261097	0.0219721	Q8BXQ2, Q9WTK3, Q6PD26	861	5	17446	12.1575	1	0.24026	0.226886
GOTERM_BP_DIRECT	GO:0006506~GPI anchor biosynthetic process	5	0.435161	0.0678268	Q9DB25, Q8BXQ2, Q3UUQ7, Q9WTK3, Q6PD26	880	32	18082	3.21058	1	0.76299	0.744604
KEGG_PATHWAY	mmu00563:Glycosylphosphatidylinositol(GPI)-anchor biosynthesis	4	0.348129	0.230868	Q8BXQ2, Q3UUQ7, Q9WTK3, Q6PD26	514	25	7691	2.39409	1	0.628474	0.51304
UP_KEYWORDS	GPI-anchor biosynthesis	3	0.261097	0.2602	Q8BXQ2, Q9WTK3, Q6PD26	936	24	22680	3.02885	1	0.638333	0.473602
Annotation Cluster 76	Enrichment Score: 1.227817777237459
Category	Term	Count	%	PValue	Genes	List Total	Pop Hits	Pop Total	Fold Enrichment	Bonferroni	Benjamini	FDR
UP_SEQ_FEATURE	domain:Ras-GEF	5	0.435161	0.029306	P70392, P27671, Q9EQZ6, A0A0A6YWG7, Q9QUG9	898	24	18012	4.17873	1	0.616225	0.610363
SMART	SM00147:RasGEF	5	0.435161	0.0293533	P70392, P27671, Q9EQZ6, A0A0A6YWG7, Q9QUG9	444	28	10425	4.19281	0.999838	0.452659	0.441845
INTERPRO	IPR001895:Guanine-nucleotide dissociation stimulator CDC25	5	0.435161	0.0347523	P70392, P27671, Q9EQZ6, A0A0A6YWG7, Q9QUG9	923	28	20594	3.98429	1	0.515543	0.499527
SMART	SM00229:RasGEFN	5	0.435161	0.0367796	P70392, P27671, Q9EQZ6, A0A0A6YWG7, Q9QUG9	444	30	10425	3.91329	0.999983	0.489838	0.478135
GOTERM_MF_DIRECT	GO:0005085~guanyl-nucleotide exchange factor activity	14	1.21845	0.0448708	Q9ES28, P70392, D3Z780, P27671, P59764, Q9EQZ6, E9QK62, E9Q0N0, A2AGQ8, Q9JHS3, F8VPU2, F8VPQ1, A0A0A6YWG7, A2AGR0, Q9QUG9	861	156	17446	1.81843	1	0.417964	0.394697
UP_KEYWORDS	Guanine-nucleotide releasing factor	11	0.957354	0.0486202	Q9ES28, P70392, A2AGQ8, P27671, P59764, F8VPU2, F8VPQ1, Q9EQZ6, E9QK62, A0A0A6YWG7, A2AGR0, Q9QUG9	936	133	22680	2.00405	1	0.164153	0.121791
UP_SEQ_FEATURE	domain:N-terminal Ras-GEF	4	0.348129	0.0496744	P70392, P27671, Q9EQZ6, Q9QUG9	898	17	18012	4.71951	1	0.911881	0.903207
INTERPRO	IPR000651:Ras-like guanine nucleotide exchange factor, N-terminal	5	0.435161	0.0886852	P70392, P27671, Q9EQZ6, A0A0A6YWG7, Q9QUG9	923	38	20594	2.93579	1	0.849983	0.823577
INTERPRO	IPR019804:Ras guanine-nucleotide exchange factor, conserved site	3	0.261097	0.127761	P70392, P27671, Q9EQZ6	923	14	20594	4.78115	1	0.948222	0.918764
INTERPRO	IPR023578:Ras guanine nucleotide exchange factor, domain	5	0.435161	0.133012	P70392, P27671, Q9EQZ6, A0A0A6YWG7, Q9QUG9	923	44	20594	2.53546	1	0.978095	0.947708
GOTERM_BP_DIRECT	GO:0043547~positive regulation of GTPase activity	11	0.957354	0.173679	O09126, Q9ES28, P27671, P62835, P01831, B1AR74, P18872, Q9EQZ6, A0A0A6YWG7, Q9QUG9, E9QAQ5	880	146	18082	1.54812	1	1	0.976221
Annotation Cluster 77	Enrichment Score: 1.2129825781892558
Category	Term	Count	%	PValue	Genes	List Total	Pop Hits	Pop Total	Fold Enrichment	Bonferroni	Benjamini	FDR
UP_SEQ_FEATURE	short sequence motif:Prevents secretion from ER	9	0.78329	0.010411	P27773, P14211, Q99KF1, Q9JKR6, B1ATI0, P24369, P09103, P19324, Q6P5E4	898	61	18012	2.95936	1	0.325055	0.321963
GOTERM_CC_DIRECT	GO:0034663~endoplasmic reticulum chaperone complex	3	0.261097	0.104859	Q9JKR6, P24369, P09103	916	12	19662	5.36627	1	0.387474	0.316821
GOTERM_CC_DIRECT	GO:0005788~endoplasmic reticulum lumen	8	0.696258	0.210355	P27773, P14211, Q9JKR6, P24369, P80560, P09103, P19324, Q6P5E4	916	104	19662	1.65116	1	0.59558	0.48698
Annotation Cluster 78	Enrichment Score: 1.2115322975771508
Category	Term	Count	%	PValue	Genes	List Total	Pop Hits	Pop Total	Fold Enrichment	Bonferroni	Benjamini	FDR
UP_SEQ_FEATURE	repeat:1-1	6	0.522193	0.0132838	P14211, P61979, P35564, Q7TMK9, Q8VDM6, Q02053	898	29	18012	4.14991	1	0.369494	0.36598
UP_SEQ_FEATURE	repeat:1-2	6	0.522193	0.0153033	P14211, P61979, P35564, Q7TMK9, Q8VDM6, Q02053	898	30	18012	4.01158	1	0.397713	0.39393
UP_SEQ_FEATURE	repeat:1-4	4	0.348129	0.0357663	P14211, P35564, Q7TMK9, Q8VDM6	898	15	18012	5.34878	1	0.689396	0.682839
UP_SEQ_FEATURE	repeat:1-3	4	0.348129	0.0574732	P14211, P35564, Q7TMK9, Q8VDM6	898	18	18012	4.45731	1	1	0.990917
UP_SEQ_FEATURE	repeat:2-1	4	0.348129	0.173553	P14211, P61979, P35564, Q7TMK9	898	29	18012	2.76661	1	1	0.990917
UP_SEQ_FEATURE	repeat:2-2	4	0.348129	0.173553	P14211, P61979, P35564, Q7TMK9	898	29	18012	2.76661	1	1	0.990917
UP_SEQ_FEATURE	repeat:2-3	3	0.261097	0.262641	P14211, P35564, Q7TMK9	898	20	18012	3.00869	1	1	0.990917
Annotation Cluster 79	Enrichment Score: 1.203133003943871
Category	Term	Count	%	PValue	Genes	List Total	Pop Hits	Pop Total	Fold Enrichment	Bonferroni	Benjamini	FDR
UP_KEYWORDS	Phospholipid metabolism	8	0.696258	0.0042079	E9QL80, Q8BHF7, Q91ZH7, Q9D517, P80560, A0A0R4J263, Q99L43, Q8K4X7	936	50	22680	3.87692	0.762579	0.0179362	0.0133075
GOTERM_BP_DIRECT	GO:0016024~CDP-diacylglycerol biosynthetic process	4	0.348129	0.0227133	Q9D517, A0A0R4J263, Q99L43, Q8K4X7	880	13	18082	6.32238	1	0.422742	0.412555
SMART	SM00563:PlsC	4	0.348129	0.0332537	E9QL80, Q9D517, A0A0R4J263, Q8K4X7	444	17	10425	5.52464	0.99995	0.463968	0.452883
UP_KEYWORDS	Phospholipid biosynthesis	6	0.522193	0.0400527	E9QL80, Q8BHF7, Q9D517, A0A0R4J263, Q99L43, Q8K4X7	936	46	22680	3.16054	0.999999	0.138786	0.102971
INTERPRO	IPR002123:Phospholipid/glycerol acyltransferase	4	0.348129	0.0441798	E9QL80, Q9D517, A0A0R4J263, Q8K4X7	923	18	20594	4.95823	1	0.61277	0.593733
UP_SEQ_FEATURE	short sequence motif:HXXXXD motif	4	0.348129	0.0496744	E9QL80, Q9D517, A0A0R4J263, Q8K4X7	898	17	18012	4.71951	1	0.911881	0.903207
GOTERM_BP_DIRECT	GO:0008654~phospholipid biosynthetic process	7	0.609225	0.0660019	E9QL80, Q8BHF7, Q9D517, A0A0R4J263, Q99L43, Q91WC3, Q8K4X7	880	59	18082	2.43787	1	0.76299	0.744604
GOTERM_MF_DIRECT	GO:0003841~1-acylglycerol-3-phosphate O-acyltransferase activity	3	0.261097	0.0694036	Q9D517, A0A0R4J263, Q8K4X7	861	9	17446	6.75416	1	0.561396	0.530145
KEGG_PATHWAY	mmu00564:Glycerophospholipid metabolism	11	0.957354	0.0950529	E9QL80, Q3ULJ0, Q6NS52, Q8BHF7, Q9D517, A2AQR0, A0A0R4J263, Q9R1C6, Q99L43, D3YWQ0, Q8K4X7	514	94	7691	1.75099	1	0.323444	0.264036
UP_KEYWORDS	Lipid biosynthesis	11	0.957354	0.125719	Q9DCN2, E9QL80, Q8BHF7, Q52L67, Q8K2C9, Q9D517, A0A0R4J263, Q3V117, O70503, Q99L43, Q8K4X7	936	160	22680	1.66587	1	0.372785	0.276583
UP_KEYWORDS	Acyltransferase	9	0.78329	0.408816	E9QL80, Q8BGD5, Q9D517, Q8BWT1, A0A0R4J263, Q9CZX0, Q8K341, Q8K4X7, Q8CAY6	936	171	22680	1.2753	1	0.899396	0.667294
GOTERM_MF_DIRECT	GO:0016746~transferase activity, transferring acyl groups	9	0.78329	0.583979	E9QL80, Q8BGD5, Q9D517, Q8BWT1, A0A0R4J263, Q9CZX0, Q8K341, Q8K4X7, Q8CAY6	861	167	17446	1.09199	1	1	0.945274
Annotation Cluster 80	Enrichment Score: 1.1936825696852935
Category	Term	Count	%	PValue	Genes	List Total	Pop Hits	Pop Total	Fold Enrichment	Bonferroni	Benjamini	FDR
GOTERM_BP_DIRECT	GO:0090611~ubiquitin-independent protein catabolic process via the multivesicular body sorting pathway	3	0.261097	0.0213977	Q8VEJ9, Q9WU78, Q9D8B3	880	5	18082	12.3286	1	0.403142	0.393428
GOTERM_BP_DIRECT	GO:0039702~viral budding via host ESCRT complex	3	0.261097	0.0677108	Q8VEJ9, Q9WU78, Q9D8B3	880	9	18082	6.84924	1	0.76299	0.744604
GOTERM_BP_DIRECT	GO:0000920~cell separation after cytokinesis	3	0.261097	0.181104	Q8VEJ9, Q9WU78, Q9D8B3	880	16	18082	3.8527	1	1	0.976221
Annotation Cluster 81	Enrichment Score: 1.182030231713725
Category	Term	Count	%	PValue	Genes	List Total	Pop Hits	Pop Total	Fold Enrichment	Bonferroni	Benjamini	FDR
INTERPRO	IPR003960:ATPase, AAA-type, conserved site	5	0.435161	0.0308464	Q8VEJ9, Q8JZQ2, B7ZCF1, P62192, Q9CZP5	923	27	20594	4.13186	1	0.469857	0.45526
INTERPRO	IPR003959:ATPase, AAA-type, core	6	0.522193	0.0624634	Q925I1, Q8VEJ9, Q8JZQ2, B7ZCF1, P62192, Q9CZP5	923	48	20594	2.789	1	0.766637	0.74282
SMART	SM00382:AAA	11	0.957354	0.0863471	Q925I1, Q8VEJ9, Q9CQA9, Q8JZQ2, B7ZCF1, Q9WTM5, P55096, P62192, P14576, Q9CZP5, Q61102	444	144	10425	1.79359	1	0.657438	0.641731
INTERPRO	IPR003593:AAA+ ATPase domain	11	0.957354	0.112409	Q925I1, Q8VEJ9, Q9CQA9, Q8JZQ2, B7ZCF1, Q9WTM5, P55096, P62192, P14576, Q9CZP5, Q61102	923	144	20594	1.70439	1	0.948222	0.918764
Annotation Cluster 82	Enrichment Score: 1.1500472840497322
Category	Term	Count	%	PValue	Genes	List Total	Pop Hits	Pop Total	Fold Enrichment	Bonferroni	Benjamini	FDR
KEGG_PATHWAY	mmu00071:Fatty acid degradation	10	0.870322	0.0045378	Q8BGD5, Q8BWT1, Q9CZS1, B1ATI0, Q8BMS1, Q91WC3, Q3U367, A0A0R4J083, P50544, Q8CAY6	514	49	7691	3.05368	0.671852	0.027924	0.0227951
KEGG_PATHWAY	mmu01212:Fatty acid metabolism	10	0.870322	0.00596954	Q8BGD5, Q52L67, Q8K2C9, Q8BWT1, O70503, Q8BMS1, Q91WC3, A0A0R4J083, P50544, Q8CAY6	514	51	7691	2.93393	0.769365	0.0340125	0.0277653
GOTERM_BP_DIRECT	GO:0006635~fatty acid beta-oxidation	6	0.522193	0.0610457	Q8BGD5, Q8BWT1, P55096, Q8BMS1, P50544, Q8CAY6	880	44	18082	2.80196	1	0.744738	0.726792
KEGG_PATHWAY	mmu00062:Fatty acid elongation	5	0.435161	0.0911952	Q52L67, Q8K2C9, Q8BWT1, O70503, Q8BMS1	514	26	7691	2.87751	1	0.319183	0.260558
UP_KEYWORDS	Fatty acid metabolism	9	0.78329	0.140377	Q8BGD5, Q52L67, Q8K2C9, Q8BWT1, Q60714, Q8BMS1, Q91WC3, A0A0R4J083, P50544	936	124	22680	1.75868	1	0.405666	0.300978
GOTERM_BP_DIRECT	GO:0006631~fatty acid metabolic process	11	0.957354	0.228297	Q8BGD5, Q52L67, Q8K2C9, Q8BWT1, Q60714, P56395, Q8BMS1, Q91WC3, P52503, A0A0R4J083, P50544	880	156	18082	1.44888	1	1	0.976221
KEGG_PATHWAY	mmu01040:Biosynthesis of unsaturated fatty acids	4	0.348129	0.267509	Q52L67, Q8K2C9, O70503, Q8BMS1	514	27	7691	2.21675	1	0.675667	0.551565
GOTERM_BP_DIRECT	GO:0006633~fatty acid biosynthetic process	5	0.435161	0.487612	Q52L67, Q8K2C9, P55096, Q3V117, O70503	880	74	18082	1.38836	1	1	0.976221
Annotation Cluster 83	Enrichment Score: 1.1297664594745649
Category	Term	Count	%	PValue	Genes	List Total	Pop Hits	Pop Total	Fold Enrichment	Bonferroni	Benjamini	FDR
INTERPRO	IPR001619:Sec1-like protein	3	0.261097	0.0584768	Q9D2N9, P97390, Q60770	923	9	20594	7.43734	1	0.722908	0.70045
INTERPRO	IPR027482:Sec1-like, domain 2	3	0.261097	0.0584768	Q9D2N9, P97390, Q60770	923	9	20594	7.43734	1	0.722908	0.70045
GOTERM_BP_DIRECT	GO:0006904~vesicle docking involved in exocytosis	4	0.348129	0.119326	P61264, Q9D2N9, P97390, Q60770	880	25	18082	3.28764	1	1	0.976221
Annotation Cluster 84	Enrichment Score: 1.1176146046552777
Category	Term	Count	%	PValue	Genes	List Total	Pop Hits	Pop Total	Fold Enrichment	Bonferroni	Benjamini	FDR
SMART	SM00322:KH	6	0.522193	0.0214045	P61979, Q3U0V1, Q9QYS9, Q60749, D3YVV7, Q61584	444	38	10425	3.70733	0.998235	0.41571	0.405779
INTERPRO	IPR004087:K Homology domain	6	0.522193	0.0262567	P61979, Q3U0V1, Q9QYS9, Q60749, D3YVV7, Q61584	923	38	20594	3.52295	1	0.422038	0.408926
INTERPRO	IPR004088:K Homology domain, type 1	6	0.522193	0.0579962	P61979, Q3U0V1, Q9QYS9, Q60749, D3YVV7, Q61584	923	47	20594	2.84834	1	0.722908	0.70045
UP_SEQ_FEATURE	domain:KH 1	3	0.261097	0.281443	P61979, Q3U0V1, Q61584	898	21	18012	2.86542	1	1	0.990917
UP_SEQ_FEATURE	domain:KH 2	3	0.261097	0.281443	P61979, Q3U0V1, Q61584	898	21	18012	2.86542	1	1	0.990917
Annotation Cluster 85	Enrichment Score: 1.0943754059826218
Category	Term	Count	%	PValue	Genes	List Total	Pop Hits	Pop Total	Fold Enrichment	Bonferroni	Benjamini	FDR
UP_KEYWORDS	Sodium	12	1.04439	0.0107955	E9Q8N8, Q5DTL9, A0A0J9YTW6, P14231, Q7M729, A0A0R4J0A6, P31648, P14094, G3X9J1, Q61165, Q8K596, A0A0G2JGX4	936	120	22680	2.42308	0.975308	0.0433088	0.0321324
GOTERM_BP_DIRECT	GO:0006883~cellular sodium ion homeostasis	5	0.435161	0.0144079	P14231, P14094, G3X9J1, Q61165, A0A0G2JGX4	880	20	18082	5.13693	1	0.313807	0.306245
UP_KEYWORDS	Sodium transport	11	0.957354	0.0183916	E9Q8N8, Q5DTL9, A0A0J9YTW6, P14231, Q7M729, A0A0R4J0A6, P14094, G3X9J1, Q61165, Q8K596, A0A0G2JGX4	936	113	22680	2.35875	0.998218	0.0673186	0.0499461
GOTERM_BP_DIRECT	GO:0006814~sodium ion transport	11	0.957354	0.0799803	E9Q8N8, Q5DTL9, A0A0J9YTW6, P14231, Q7M729, A0A0R4J0A6, P14094, G3X9J1, Q61165, Q8K596, A0A0G2JGX4	880	124	18082	1.82278	1	0.869431	0.848481
UP_KEYWORDS	Antiport	4	0.348129	0.18428	Q5DTL9, G3X9J1, Q61165, Q8K596	936	36	22680	2.69231	1	0.494798	0.367109
GOTERM_MF_DIRECT	GO:0015297~antiporter activity	5	0.435161	0.231773	Q8BXR1, Q5DTL9, G3X9J1, Q61165, Q8K596	861	50	17446	2.02625	1	1	0.945274
GOTERM_BP_DIRECT	GO:0035725~sodium ion transmembrane transport	4	0.348129	0.254215	A0A0J9YTW6, Q7M729, G3X9J1, Q8K596	880	36	18082	2.28308	1	1	0.976221
KEGG_PATHWAY	mmu04974:Protein digestion and absorption	6	0.522193	0.707632	P14231, P14094, P10852, G3X9J1, Q8K596, A0A0G2JGX4	514	88	7691	1.02021	1	1	0.819672
Annotation Cluster 86	Enrichment Score: 1.0938641886126437
Category	Term	Count	%	PValue	Genes	List Total	Pop Hits	Pop Total	Fold Enrichment	Bonferroni	Benjamini	FDR
INTERPRO	IPR025110:Domain of unknown function DUF4009	4	0.348129	0.0380475	Q60714, Q99NB1, Q91WC3, A2AQN4	923	17	20594	5.24989	1	0.536438	0.519773
INTERPRO	IPR020845:AMP-binding, conserved site	4	0.348129	0.0991626	Q60714, Q99NB1, Q91WC3, A2AQN4	923	25	20594	3.56992	1	0.929513	0.900636
INTERPRO	IPR000873:AMP-dependent synthetase/ligase	4	0.348129	0.13859	Q60714, Q99NB1, Q91WC3, A2AQN4	923	29	20594	3.07752	1	1	0.969501
Annotation Cluster 87	Enrichment Score: 1.0913984165990434
Category	Term	Count	%	PValue	Genes	List Total	Pop Hits	Pop Total	Fold Enrichment	Bonferroni	Benjamini	FDR
UP_SEQ_FEATURE	nucleotide phosphate-binding region:ATP	69	6.00522	0.0022423	Q9CW03, Q5SVJ0, O35099, Q9CWD8, E9QM73, Q8R071, Q62167, Q8VHJ5, Q8BHF7, Q9EPU0, E9PVY0, B7ZCF1, P07310, F6Q8A4, P05132, Q8R1Q8, P49615, Q9R0Y5, Q9Z1W9, J3QM71, Q8VC30, G3X9G2, Q8JZQ2, O35286, Q03265, Q9WTM5, Q9Z2A0, P30275, Q9JLM8, Q3V117, P54823, G5E884, Q02053, E9QAQ5, D3Z4J3, V9GX76, Q6PGN3, A0A0G2JGS4, A0A1B0GSR5, Q91VR5, Q7TT50, P70404, Q6P5D3, Q8VEJ9, Q3V3R1, P61161, Q8CGC7, Q9CZD3, Q8BW96,…	898	963	18012	1.43717	0.994428	0.174865	0.173201
UP_SEQ_FEATURE	active site:Proton acceptor	53	4.61271	0.00348958	Q9CZS1, Q5SVJ0, A6ZI44, O35099, Q99L04, E9QM73, P17751, Q8JZN5, A0A1B0GSX0, Q8CAY6, Q8VHJ5, Q8BGD5, Q8BWT1, E9PVY0, F6Q8A4, P05132, P08249, P49615, Q9Z1W9, J3QM71, G3X9G2, Q9Z2A0, Q8BWF0, Q9JLM8, G5E884, E9QAQ5, P50544, Q80XN0, Q6PGN3, P05063, A0A0G2JGS4, A2AFQ2, Q9D1A2, A0A1B0GSR5, Q7TT50, Q8K2B3, P16125, Q9CWJ9, Q3ULJ0, Q8BW96, Q99KH8, P47857, E9PZS5, P68404, P24549, P16330, P14152, Q9DC28, P05…	898	710	18012	1.49728	0.999691	0.174865	0.173201
UP_KEYWORDS	Kinase	43	3.74238	0.0116892	A0A1B0GSR5, Q7TT50, Q5SVJ0, O35099, E9QM73, Q8R071, D3YWQ0, Q9ESW4, Q9R0L7, Q8VHJ5, Q8BW96, E9PVY0, P52480, P07310, F6Q8A4, P05132, Q99KH8, P47857, P49615, Q8K1M3, Q9R0Y5, Q9Z1W9, J3QM71, Q8VC30, A0A1B0GS68, G3X9G2, Q9Z2A0, Q9ER35, P30275, Q9JLM8, G5E884, P15532, E9QAQ5, P17710, P68404, Q6NS52, F8WHW6, Q9DC28, P05480, Q6PGN3, A0A0G2JGS4, Q9R1C6, F8WIS9, P28028	936	707	22680	1.47372	0.981858	0.0458164	0.0339928
GOTERM_BP_DIRECT	GO:0018105~peptidyl-serine phosphorylation	14	1.21845	0.0128095	Q9Z1W9, Q5SVJ0, Q9Z2A0, Q9JLM8, E9QAQ5, P17710, P68404, Q9DC28, P05480, Q6PGN3, A0A0G2JGS4, F8WIS9, P05132, P49615	880	133	18082	2.16292	1	0.298014	0.290833
GOTERM_BP_DIRECT	GO:0018107~peptidyl-threonine phosphorylation	7	0.609225	0.0170169	P17710, Q9Z1W9, A0A0G2JGS4, Q9Z2A0, P05132, P49615, E9QAQ5	880	43	18082	3.34498	1	0.362762	0.354021
GOTERM_BP_DIRECT	GO:0035556~intracellular signal transduction	30	2.61097	0.0211347	Q9ES28, P84309, P27671, Q7TT50, E9QM73, Q62167, D3YWQ0, Q3V2R3, Q8VHJ5, E9PVY0, H3BJZ7, F6Q8A4, P05132, P27601, Q9Z1W9, J3QM71, Q9Z268, G3X9G2, Q9Z2A0, Q9JLM8, P51830, Q9EQZ6, E9QAQ5, P68404, Q6NS52, E9Q0N0, P05480, Q6PGN3, Q9R1C6, P28028, Q9QUG9	880	400	18082	1.54108	1	0.403142	0.393428
GOTERM_BP_DIRECT	GO:0046777~protein autophosphorylation	15	1.30548	0.0628724	Q9Z1W9, J3QM71, Q62318, Q5SVJ0, G3X9G2, E9QM73, G5E884, E9QAQ5, P17710, P05480, P01831, A0A0G2JGS4, F8WIS9, P05132, Q99KH8, P49615	880	183	18082	1.68424	1	0.751288	0.733185
GOTERM_BP_DIRECT	GO:0016310~phosphorylation	39	3.39426	0.073142	A0A1B0GSR5, Q7TT50, Q5SVJ0, O35099, E9QM73, Q8R071, Q9ESW4, Q8VHJ5, Q8BW96, E9PVY0, P52480, P07310, F6Q8A4, P05132, Q99KH8, P47857, P49615, Q9R0Y5, Q9Z1W9, J3QM71, Q8VC30, G3X9G2, Q9Z2A0, Q9ER35, P30275, Q9JLM8, G5E884, P15532, E9QAQ5, P17710, P68404, Q6NS52, F8WHW6, Q9DC28, P05480, Q6PGN3, A0A0G2JGS4, Q9R1C6, F8WIS9, P28028	880	612	18082	1.30941	1	0.805086	0.785687
UP_KEYWORDS	Serine/threonine-protein kinase	24	2.08877	0.0765316	A0A1B0GSR5, Q7TT50, Q5SVJ0, O35099, E9QM73, Q8VHJ5, Q8BW96, E9PVY0, F6Q8A4, P05132, Q99KH8, P49615, Q9Z1W9, J3QM71, G3X9G2, Q9Z2A0, Q9JLM8, G5E884, E9QAQ5, P68404, Q9DC28, Q6PGN3, A0A0G2JGS4, F8WIS9, P28028	936	405	22680	1.4359	1	0.241641	0.179282
SMART	SM00220:S_TKc	23	2.00174	0.0869869	Q9Z1W9, J3QM71, Q7TT50, Q5SVJ0, G3X9G2, O35099, Q9Z2A0, E9QM73, Q9JLM8, G5E884, E9QAQ5, P68404, Q8VHJ5, Q8BW96, E9PVY0, Q9DC28, Q6PGN3, A0A0G2JGS4, F8WIS9, F6Q8A4, P05132, Q99KH8, P49615, P28028	444	380	10425	1.42114	1	0.657438	0.641731
GOTERM_MF_DIRECT	GO:0016301~kinase activity	42	3.65535	0.0960564	A0A1B0GSR5, Q7TT50, Q5SVJ0, O35099, E9QM73, Q8R071, Q9ESW4, Q9R0L7, Q8VHJ5, Q8BW96, E9PVY0, P52480, P07310, F6Q8A4, P05132, Q99KH8, P47857, P49615, Q8K1M3, Q9R0Y5, Q9Z1W9, J3QM71, Q8VC30, A0A1B0GS68, G3X9G2, Q9Z2A0, Q9ER35, P30275, Q9JLM8, G5E884, P15532, E9QAQ5, P17710, P68404, Q6NS52, F8WHW6, Q9DC28, P05480, Q6PGN3, A0A0G2JGS4, Q9R1C6, F8WIS9, P28028	861	674	17446	1.26265	1	0.686096	0.647904
INTERPRO	IPR008271:Serine/threonine-protein kinase, active site	21	1.82768	0.113356	J3QM71, Q7TT50, Q5SVJ0, G3X9G2, O35099, Q9Z2A0, E9QM73, Q9JLM8, G5E884, E9QAQ5, P68404, Q8VHJ5, Q8BW96, E9PVY0, Q9DC28, Q6PGN3, A0A0G2JGS4, F8WIS9, F6Q8A4, P05132, P49615, P28028	923	333	20594	1.40706	1	0.948222	0.918764
INTERPRO	IPR017441:Protein kinase, ATP binding site	24	2.08877	0.118743	A0A1B0GSR5, Q7TT50, Q5SVJ0, O35099, Q8VHJ5, Q8BW96, E9PVY0, F6Q8A4, P05132, Q99KH8, P49615, Q9Z1W9, J3QM71, G3X9G2, Q9Z2A0, Q9JLM8, G5E884, E9QAQ5, P68404, Q9DC28, P05480, Q6PGN3, A0A0G2JGS4, F8WIS9, P28028	923	394	20594	1.35911	1	0.948222	0.918764
UP_SEQ_FEATURE	binding site:ATP	36	3.13316	0.14617	A0A1B0GSR5, Q7TT50, Q5SVJ0, O35099, E9QM73, Q8R071, Q8VHJ5, Q8CGC7, Q8BW96, E9PVY0, P07310, F6Q8A4, P05132, Q99KH8, P49615, Q64518, Q9Z1W9, J3QM71, Q8VC30, G3X9G2, Q9Z2A0, Q9EQP2, P30275, Q9JLM8, Q9ER72, Q9QXY6, G5E884, P15532, E9QAQ5, P68404, Q9WVK4, Q9DC28, P05480, Q6PGN3, A0A0G2JGS4, F8WIS9, P28028	898	583	18012	1.23857	1	1	0.990917
UP_KEYWORDS	Transferase	77	6.70148	0.173647	Q5SVJ0, O35099, E9QM73, Q99L43, Q8R071, Q9Z1J3, D3YWQ0, Q9ESW4, Q8CAY6, Q9R0L7, Q8VHJ5, Q8BGD5, Q8BHF7, Q8BWT1, Q8CBC8, E9PVY0, Q8BU33, P52480, P07310, F6Q8A4, P05132, P49615, Q8K4X7, Q8K1M3, Q9R0Y5, Q9D517, Q9Z1W9, J3QM71, Q8VC30, Q91YQ5, G3X9G2, Q9D8C9, Q9Z2A0, P30275, Q9ER35, Q9JLM8, Q3V117, G5E884, P15532, E9QAQ5, P17710, Q9DB25, F8WHW6, Q6PGN3, A0A0G2JGS4, Q9R1C6, Q9CZU6, Q8K341, P08775, Q9D…	936	1654	22680	1.12803	1	0.469949	0.348672
GOTERM_BP_DIRECT	GO:0006468~protein phosphorylation	33	2.87206	0.241056	A0A1B0GSR5, Q7TT50, Q5SVJ0, O35099, P18760, E9QM73, Q8VHJ5, Q3UHL1, Q8BW96, E9PVY0, F6Q8A4, P05132, Q99KH8, P49615, Q9Z1W9, J3QM71, Q62318, P18052, G3X9G2, Q9Z2A0, Q9JLM8, G5E884, Q3UVX5, E9QAQ5, P17710, P68404, Q9DC28, P05480, Q6PGN3, A0A0G2JGS4, F8WIS9, Q9WTX2, Q9Z1X4, P28028	880	576	18082	1.17721	1	1	0.976221
GOTERM_MF_DIRECT	GO:0004674~protein serine/threonine kinase activity	24	2.08877	0.362543	A0A1B0GSR5, Q7TT50, Q5SVJ0, O35099, E9QM73, Q8VHJ5, Q8BW96, E9PVY0, F6Q8A4, P05132, Q99KH8, P49615, Q9Z1W9, J3QM71, G3X9G2, Q9Z2A0, Q9JLM8, G5E884, E9QAQ5, P68404, Q9DC28, Q6PGN3, A0A0G2JGS4, F8WIS9, P28028	861	428	17446	1.13621	1	1	0.945274
INTERPRO	IPR000719:Protein kinase, catalytic domain	26	2.26284	0.37524	A0A1B0GSR5, Q7TT50, Q5SVJ0, O35099, E9QM73, Q8VHJ5, Q3UHL1, Q8BW96, E9PVY0, F6Q8A4, P05132, Q99KH8, P49615, Q9Z1W9, J3QM71, G3X9G2, Q9Z2A0, Q9JLM8, G5E884, E9QAQ5, P68404, Q9DC28, P05480, Q6PGN3, A0A0G2JGS4, F8WIS9, P28028	923	515	20594	1.12643	1	1	0.969501
GOTERM_MF_DIRECT	GO:0004672~protein kinase activity	29	2.52393	0.375977	A0A1B0GSR5, Q7TT50, Q5SVJ0, O35099, E9QM73, Q8VHJ5, Q3UHL1, Q6R891, Q8BW96, E9PVY0, F6Q8A4, P05132, Q99KH8, P49615, Q9Z1W9, J3QM71, Q62318, G3X9G2, Q9Z2A0, Q9JLM8, G5E884, E9QAQ5, P17710, P68404, Q9DC28, P05480, Q6PGN3, A0A0G2JGS4, F8WIS9, P28028	861	531	17446	1.10661	1	1	0.945274
INTERPRO	IPR011009:Protein kinase-like domain	27	2.34987	0.441659	A0A1B0GSR5, Q7TT50, Q5SVJ0, O35099, E9QM73, Q8VHJ5, Q3UHL1, Q8BW96, E9PVY0, F6Q8A4, P05132, Q99KH8, P49615, Q9Z1W9, J3QM71, G3X9G2, Q9Z2A0, Q9ER35, Q9JLM8, G5E884, E9QAQ5, P68404, Q9DC28, P05480, Q6PGN3, A0A0G2JGS4, F8WIS9, P28028	923	556	20594	1.0835	1	1	0.969501
UP_SEQ_FEATURE	domain:Protein kinase	25	2.17581	0.612186	A0A1B0GSR5, Q7TT50, Q5SVJ0, O35099, E9QM73, Q8VHJ5, Q3UHL1, Q8BW96, E9PVY0, P05132, Q99KH8, P49615, Q9Z1W9, J3QM71, G3X9G2, Q9Z2A0, Q9JLM8, G5E884, E9QAQ5, P68404, Q9DC28, P05480, Q6PGN3, A0A0G2JGS4, F8WIS9, P28028	898	502	18012	0.9989	1	1	0.990917
GOTERM_MF_DIRECT	GO:0016740~transferase activity	70	6.09225	0.691247	Q5SVJ0, O35099, E9QM73, Q99L43, Q8R071, Q9Z1J3, Q9ESW4, Q8CAY6, Q8VHJ5, Q8BGD5, Q8BHF7, Q8BWT1, Q8CBC8, E9PVY0, Q8BU33, P52480, P07310, F6Q8A4, P05132, P49615, Q8K4X7, Q9R0Y5, Q9D517, Q9Z1W9, J3QM71, Q8VC30, Q91YQ5, G3X9G2, Q9Z2A0, P30275, Q9ER35, Q9JLM8, Q3V117, G5E884, P15532, E9QAQ5, P17710, Q9DB25, F8WHW6, Q6PGN3, A0A0G2JGS4, Q9R1C6, Q9CZU6, Q8K341, P08775, Q9D0K2, A0A1B0GSR5, Q7TT50, P11103,…	861	1472	17446	0.963569	1	1	0.945274
Annotation Cluster 88	Enrichment Score: 1.087904205751588
Category	Term	Count	%	PValue	Genes	List Total	Pop Hits	Pop Total	Fold Enrichment	Bonferroni	Benjamini	FDR
INTERPRO	IPR020636:Calcium/calmodulin-dependent/calcium-dependent protein kinase	7	0.609225	0.00104436	Q3UHL1, Q8BW96, Q5SVJ0, Q6PGN3, A0A0G2JGS4, F8WIS9, Q9JLM8	923	27	20594	5.7846	0.831802	0.0488808	0.0473622
INTERPRO	IPR013543:Calcium/calmodulin-dependent protein kinase II, association-domain	3	0.261097	0.0113101	Q5SVJ0, A0A0G2JGS4, F8WIS9	923	4	20594	16.734	1	0.229704	0.222567
GOTERM_MF_DIRECT	GO:0004683~calmodulin-dependent protein kinase activity	5	0.435161	0.0179414	Q8BW96, Q5SVJ0, A0A0G2JGS4, F8WIS9, Q8R071	861	21	17446	4.8244	1	0.202799	0.19151
GOTERM_BP_DIRECT	GO:0000082~G1/S transition of mitotic cell cycle	5	0.435161	0.355909	P34022, Q5SVJ0, P63328, A0A0G2JGS4, F8WIS9	880	62	18082	1.65707	1	1	0.976221
KEGG_PATHWAY	mmu05214:Glioma	6	0.522193	0.438858	P68404, Q5SVJ0, A0A0G2JGS4, F8WIS9, Q3UKW2, P28028	514	65	7691	1.3812	1	0.943161	0.769927
KEGG_PATHWAY	mmu04310:Wnt signaling pathway	9	0.78329	0.732537	P68404, Q5SVJ0, O88712, P63328, A0A0G2JGS4, F8WIS9, P05132, Q3TLP8, E9QAQ5	514	141	7691	0.955087	1	1	0.819672
KEGG_PATHWAY	mmu04740:Olfactory transduction	6	0.522193	1	Q66L47, Q5SVJ0, A0A0G2JGS4, F8WIS9, P05132, Q3UKW2	514	1080	7691	0.083128	1	1	1
Annotation Cluster 89	Enrichment Score: 1.0864210033391886
Category	Term	Count	%	PValue	Genes	List Total	Pop Hits	Pop Total	Fold Enrichment	Bonferroni	Benjamini	FDR
GOTERM_BP_DIRECT	GO:0048791~calcium ion-regulated exocytosis of neurotransmitter	7	0.609225	0.00194713	P47708, P61264, D9HP81, A0A0R4J2C2, G3X9Y1, Q99NE5, Q920N7	880	28	18082	5.13693	0.997485	0.0758473	0.0740196
INTERPRO	IPR017455:Zinc finger, FYVE-related	5	0.435161	0.0757929	Q810J8, A0A0G2JFT8, P47708, D9HP81, Q99NE5	923	36	20594	3.09889	1	0.848525	0.822164
INTERPRO	IPR010911:Rab-binding domain	3	0.261097	0.112722	P47708, D9HP81, Q99NE5	923	13	20594	5.14893	1	0.948222	0.918764
UP_SEQ_FEATURE	domain:RabBD	3	0.261097	0.117521	P47708, D9HP81, Q99NE5	898	12	18012	5.01448	1	1	0.990917
INTERPRO	IPR011011:Zinc finger, FYVE/PHD-type	9	0.78329	0.264906	Q810J8, E9QAS5, O88737, A0A0G2JFT8, Q62318, P47708, D9HP81, Q99NE5, Q9QYX7	923	136	20594	1.47653	1	1	0.969501
UP_SEQ_FEATURE	zinc finger region:FYVE-type	3	0.261097	0.585105	P47708, D9HP81, Q99NE5	898	39	18012	1.54292	1	1	0.990917
Annotation Cluster 90	Enrichment Score: 1.0616511115960896
Category	Term	Count	%	PValue	Genes	List Total	Pop Hits	Pop Total	Fold Enrichment	Bonferroni	Benjamini	FDR
GOTERM_BP_DIRECT	GO:0043171~peptide catabolic process	6	0.522193	0.00353902	Q8C129, Q8VCT3, Q11011, Q9D1A2, Q00493, O89023	880	22	18082	5.60393	0.999981	0.120759	0.117849
UP_KEYWORDS	Aminopeptidase	5	0.435161	0.015788	Q8C129, Q3UE92, Q8VCT3, Q9CPY7, Q11011	936	24	22680	5.04808	0.995602	0.0585187	0.0434171
GOTERM_MF_DIRECT	GO:0004177~aminopeptidase activity	5	0.435161	0.0468526	Q8C129, Q3UE92, Q8VCT3, Q9CPY7, Q11011	861	28	17446	3.6183	1	0.432419	0.408348
GOTERM_MF_DIRECT	GO:0070006~metalloaminopeptidase activity	4	0.348129	0.0642093	Q8C129, Q3UE92, Q8VCT3, Q11011	861	19	17446	4.26579	1	0.525159	0.495925
INTERPRO	IPR001930:Peptidase M1, alanine aminopeptidase/leukotriene A4 hydrolase	3	0.261097	0.084247	Q8C129, Q8VCT3, Q11011	923	11	20594	6.0851	1	0.848525	0.822164
INTERPRO	IPR014782:Peptidase M1, membrane alanine aminopeptidase, N-terminal	3	0.261097	0.0981907	Q8C129, Q8VCT3, Q11011	923	12	20594	5.57801	1	0.925488	0.896736
COG_ONTOLOGY	Amino acid transport and metabolism	6	0.522193	0.191669	Q8C129, Q3UE92, Q8C167, Q64133, Q11011, Q9D1A2	112	59	2126	1.93039	0.997415	0.815894	0.815894
UP_KEYWORDS	Metalloprotease	9	0.78329	0.238041	Q8C129, Q3UE92, Q8VCT3, Q8JZQ2, Q80W54, Q11011, Q9D1A2, Q00493, Q80V42	936	143	22680	1.52501	1	0.601274	0.446107
GOTERM_MF_DIRECT	GO:0008237~metallopeptidase activity	9	0.78329	0.534926	Q8C129, Q3UE92, Q8VCT3, Q8JZQ2, Q80W54, Q11011, Q9D1A2, Q00493, Q80V42	861	160	17446	1.13976	1	1	0.945274
UP_SEQ_FEATURE	metal ion-binding site:Zinc; catalytic	6	0.522193	0.712564	Q8C129, Q8VCT3, Q8JZQ2, Q80W54, P00920, Q11011	898	119	18012	1.01132	1	1	0.990917
Annotation Cluster 91	Enrichment Score: 1.0344014383161153
Category	Term	Count	%	PValue	Genes	List Total	Pop Hits	Pop Total	Fold Enrichment	Bonferroni	Benjamini	FDR
UP_KEYWORDS	2Fe-2S	4	0.348129	0.0534369	Q91VD9, Q9CR68, Q91WS0, Q9D6J6	936	21	22680	4.61538	1	0.178647	0.132545
UP_SEQ_FEATURE	metal ion-binding site:Iron-sulfur (2Fe-2S)	3	0.261097	0.101154	Q9CR68, Q91WS0, Q9D6J6	898	11	18012	5.47034	1	1	0.990917
GOTERM_MF_DIRECT	GO:0051537~2 iron, 2 sulfur cluster binding	4	0.348129	0.145871	Q91VD9, Q9CR68, Q91WS0, Q9D6J6	861	27	17446	3.00185	1	0.878722	0.829807
Annotation Cluster 92	Enrichment Score: 1.00807438714349
Category	Term	Count	%	PValue	Genes	List Total	Pop Hits	Pop Total	Fold Enrichment	Bonferroni	Benjamini	FDR
GOTERM_CC_DIRECT	GO:0097452~GAIT complex	3	0.261097	0.0196936	Q8CGC7, S4R1W8, A0A0A0MQF6, Q7TMK9	916	5	19662	12.879	0.999999	0.0951627	0.0778103
GOTERM_BP_DIRECT	GO:0017148~negative regulation of translation	8	0.696258	0.0565324	P62908, P14211, Q8CGC7, S4R1W8, A0A0A0MQF6, Q7TMK9, Q62167, Q61584, Q9Z1X4	880	71	18082	2.31524	1	0.697233	0.680432
GOTERM_BP_DIRECT	GO:0071346~cellular response to interferon-gamma	3	0.261097	0.849483	Q8CGC7, S4R1W8, A0A0A0MQF6, Q7TMK9	880	68	18082	0.906517	1	1	0.976221
Annotation Cluster 93	Enrichment Score: 0.9928495442586188
Category	Term	Count	%	PValue	Genes	List Total	Pop Hits	Pop Total	Fold Enrichment	Bonferroni	Benjamini	FDR
UP_KEYWORDS	Lipid metabolism	25	2.17581	0.0643862	Q8BFZ9, P80560, Q99L43, Q8BLF1, Q9DCN2, Q8BGD5, Q8BHF7, Q8K2C9, Q8BWT1, A0A0R4J263, Q6WQJ1, Q8BGN3, A0A0R4J083, Q8K4X7, E9QL80, Q9D517, Q52L67, Q60714, Q3V117, Q91WC3, P50544, Q91ZH7, Q00623, O70503, Q8BMS1	936	417	22680	1.45268	1	0.209102	0.15514
UP_KEYWORDS	Lipid biosynthesis	11	0.957354	0.125719	Q9DCN2, E9QL80, Q8BHF7, Q52L67, Q8K2C9, Q9D517, A0A0R4J263, Q3V117, O70503, Q99L43, Q8K4X7	936	160	22680	1.66587	1	0.372785	0.276583
GOTERM_BP_DIRECT	GO:0006629~lipid metabolic process	29	2.52393	0.129795	Q8BFZ9, P35235, Q99L43, Q9CRY7, Q8BLF1, Q9DCN2, Q8BGD5, Q8BHF7, Q8K2C9, Q9JL56, Q8BWT1, A0A0R4J263, Q6WQJ1, P08226, Q8BGN3, A0A0R4J083, Q8K4X7, E9QL80, Q9D517, Q52L67, Q60714, Q03265, Q3V117, Q91WC3, P50544, Q91ZH7, Q00623, O70503, Q8BMS1	880	459	18082	1.29822	1	1	0.976221
Annotation Cluster 94	Enrichment Score: 0.9593931113068893
Category	Term	Count	%	PValue	Genes	List Total	Pop Hits	Pop Total	Fold Enrichment	Bonferroni	Benjamini	FDR
INTERPRO	IPR020454:Diacylglycerol/phorbol-ester binding	6	0.522193	0.00533975	Q3V2R3, P68404, Q7TT50, E9PVY0, H3BJZ7, P28028	923	26	20594	5.14893	0.999892	0.143736	0.13927
SMART	SM00133:S_TK_X	5	0.435161	0.122843	P68404, Q7TT50, E9PVY0, P05132, F6Q8A4	444	45	10425	2.60886	1	0.782455	0.763762
INTERPRO	IPR000961:AGC-kinase, C-terminal	5	0.435161	0.212376	P68404, Q7TT50, E9PVY0, P05132, F6Q8A4	923	53	20594	2.10491	1	1	0.969501
UP_SEQ_FEATURE	domain:AGC-kinase C-terminal	5	0.435161	0.29287	P68404, Q7TT50, E9PVY0, P05132, F6Q8A4	898	55	18012	1.82345	1	1	0.990917
INTERPRO	IPR017892:Protein kinase, C-terminal	3	0.261097	0.391186	P68404, E9PVY0, F6Q8A4	923	30	20594	2.2312	1	1	0.969501
Annotation Cluster 95	Enrichment Score: 0.9475637185754364
Category	Term	Count	%	PValue	Genes	List Total	Pop Hits	Pop Total	Fold Enrichment	Bonferroni	Benjamini	FDR
INTERPRO	IPR011059:Metal-dependent hydrolase, composite domain	3	0.261097	0.0709778	O08553, Q9R111, A0A0R4J1N0	923	10	20594	6.69361	1	0.84677	0.820463
INTERPRO	IPR006680:Amidohydrolase 1	3	0.261097	0.084247	O08553, Q9R111, A0A0R4J1N0	923	11	20594	6.0851	1	0.848525	0.822164
GOTERM_MF_DIRECT	GO:0016810~hydrolase activity, acting on carbon-nitrogen (but not peptide) bonds	3	0.261097	0.240233	O08553, Q9R111, A0A0R4J1N0	861	19	17446	3.19934	1	1	0.945274
Annotation Cluster 96	Enrichment Score: 0.938393803314899
Category	Term	Count	%	PValue	Genes	List Total	Pop Hits	Pop Total	Fold Enrichment	Bonferroni	Benjamini	FDR
BIOCARTA	m_pgc1aPathway:Regulation of PGC-1a	5	0.435161	0.0285537	P68510, Q5SVJ0, P63328, F8WIS9, Q3UKW2	88	18	1289	4.06881	0.991603	0.490957	0.484969
BIOCARTA	m_biopeptidesPathway:Bioactive Peptide Induced Signaling Pathway	7	0.609225	0.0299364	P68404, Q5SVJ0, F8WIS9, Q3UKW2, B2RSH2, P49615, P21278	88	36	1289	2.84817	0.993362	0.490957	0.484969
BIOCARTA	m_CaCaMPathway:Ca++/ Calmodulin-dependent Protein Kinase Activation	3	0.261097	0.0757425	Q5SVJ0, F8WIS9, Q3UKW2	88	7	1289	6.2776	0.999998	0.955521	0.943868
BIOCARTA	m_crebPathway:Transcription factor CREB and its extracellular signals	5	0.435161	0.0824351	P68404, Q8K1M3, Q5SVJ0, F8WIS9, F6Q8A4	88	25	1289	2.92955	0.999999	0.965668	0.953892
KEGG_PATHWAY	mmu05214:Glioma	6	0.522193	0.438858	P68404, Q5SVJ0, A0A0G2JGS4, F8WIS9, Q3UKW2, P28028	514	65	7691	1.3812	1	0.943161	0.769927
KEGG_PATHWAY	mmu04740:Olfactory transduction	6	0.522193	1	Q66L47, Q5SVJ0, A0A0G2JGS4, F8WIS9, P05132, Q3UKW2	514	1080	7691	0.083128	1	1	1
Annotation Cluster 97	Enrichment Score: 0.9327463844241172
Category	Term	Count	%	PValue	Genes	List Total	Pop Hits	Pop Total	Fold Enrichment	Bonferroni	Benjamini	FDR
KEGG_PATHWAY	mmu04964:Proximal tubule bicarbonate reclamation	7	0.609225	0.00254101	A0A0R4J0G0, E9Q8N8, P14231, P14152, P14094, P00920, A0A0G2JGX4	514	22	7691	4.76097	0.463849	0.017293	0.0141167
GOTERM_BP_DIRECT	GO:0006883~cellular sodium ion homeostasis	5	0.435161	0.0144079	P14231, P14094, G3X9J1, Q61165, A0A0G2JGX4	880	20	18082	5.13693	1	0.313807	0.306245
GOTERM_BP_DIRECT	GO:0030007~cellular potassium ion homeostasis	4	0.348129	0.0181149	P14231, P14094, A0A0G2JGS4, A0A0G2JGX4	880	12	18082	6.84924	1	0.369001	0.360109
UP_KEYWORDS	Sodium/potassium transport	3	0.261097	0.0402928	P14231, P14094, A0A0G2JGX4	936	8	22680	9.08654	0.999999	0.138786	0.102971
GOTERM_BP_DIRECT	GO:0036376~sodium ion export from cell	3	0.261097	0.0677108	P14231, P14094, A0A0G2JGX4	880	9	18082	6.84924	1	0.76299	0.744604
GOTERM_CC_DIRECT	GO:0005890~sodium:potassium-exchanging ATPase complex	3	0.261097	0.0759691	P14231, P14094, A0A0G2JGX4	916	10	19662	6.43952	1	0.308792	0.252486
KEGG_PATHWAY	mmu04918:Thyroid hormone synthesis	9	0.78329	0.0929092	P68404, P84309, P14231, P14094, P35564, P05132, P11881, P51830, A0A0G2JGX4	514	70	7691	1.92382	1	0.320602	0.261716
GOTERM_MF_DIRECT	GO:0005391~sodium:potassium-exchanging ATPase activity	3	0.261097	0.0994098	P14231, P14094, A0A0G2JGX4	861	11	17446	5.52613	1	0.699344	0.660415
UP_KEYWORDS	Potassium	9	0.78329	0.122888	P15388, E9QKI2, A0A0J9YTW6, Q91V14, P14231, P62482, P14094, P52480, A0A0G2JGX4	936	120	22680	1.81731	1	0.37084	0.27514
UP_KEYWORDS	Potassium transport	8	0.696258	0.153054	P15388, E9QKI2, A0A0J9YTW6, Q91V14, P14231, P62482, P14094, A0A0G2JGX4	936	107	22680	1.81165	1	0.43493	0.32269
KEGG_PATHWAY	mmu04960:Aldosterone-regulated sodium reabsorption	5	0.435161	0.275983	P68404, P14231, P14094, Q9Z2A0, A0A0G2JGX4	514	40	7691	1.87038	1	0.682989	0.557542
KEGG_PATHWAY	mmu04919:Thyroid hormone signaling pathway	10	0.870322	0.349878	A0A0R4J008, P68404, P14231, P14094, P05480, Q9Z2A0, P05132, Q61165, A0A0G2JGX4, E9QAQ5	514	114	7691	1.31255	1	0.796518	0.650218
GOTERM_BP_DIRECT	GO:0010107~potassium ion import	3	0.261097	0.362711	P14231, P14094, A0A0G2JGX4	880	26	18082	2.37089	1	1	0.976221
KEGG_PATHWAY	mmu04973:Carbohydrate digestion and absorption	4	0.348129	0.537992	P17710, P14231, P14094, A0A0G2JGX4	514	42	7691	1.42505	1	1	0.819672
GOTERM_BP_DIRECT	GO:0006813~potassium ion transport	7	0.609225	0.587005	P15388, E9QKI2, Q91V14, P14231, P62482, P14094, A0A0G2JGX4	880	127	18082	1.13255	1	1	0.976221
KEGG_PATHWAY	mmu04974:Protein digestion and absorption	6	0.522193	0.707632	P14231, P14094, P10852, G3X9J1, Q8K596, A0A0G2JGX4	514	88	7691	1.02021	1	1	0.819672
KEGG_PATHWAY	mmu04978:Mineral absorption	3	0.261097	0.744243	P14231, P14094, A0A0G2JGX4	514	39	7691	1.151	1	1	0.819672
Annotation Cluster 98	Enrichment Score: 0.8811146221516385
Category	Term	Count	%	PValue	Genes	List Total	Pop Hits	Pop Total	Fold Enrichment	Bonferroni	Benjamini	FDR
SMART	SM00036:CNH	3	0.261097	0.103189	J3QM71, Q7TT50, E9PVY0, G3X9G2	444	13	10425	5.4184	1	0.719863	0.702665
GOTERM_BP_DIRECT	GO:0031532~actin cytoskeleton reorganization	6	0.522193	0.107229	J3QM71, Q7TT50, E9PVY0, G3X9G2, Q2M3X8, E9Q447, G5E884	880	52	18082	2.37089	1	1	0.976221
INTERPRO	IPR001180:Citron-like	3	0.261097	0.159068	J3QM71, Q7TT50, E9PVY0, G3X9G2	923	16	20594	4.1835	1	1	0.969501
UP_SEQ_FEATURE	domain:CNH	3	0.261097	0.169831	J3QM71, Q7TT50, E9PVY0, G3X9G2	898	15	18012	4.01158	1	1	0.990917
Annotation Cluster 99	Enrichment Score: 0.8160867780425639
Category	Term	Count	%	PValue	Genes	List Total	Pop Hits	Pop Total	Fold Enrichment	Bonferroni	Benjamini	FDR
GOTERM_MF_DIRECT	GO:0005085~guanyl-nucleotide exchange factor activity	14	1.21845	0.0448708	Q9ES28, P70392, D3Z780, P27671, P59764, Q9EQZ6, E9QK62, E9Q0N0, A2AGQ8, Q9JHS3, F8VPU2, F8VPQ1, A0A0A6YWG7, A2AGR0, Q9QUG9	861	156	17446	1.81843	1	0.417964	0.394697
UP_KEYWORDS	Guanine-nucleotide releasing factor	11	0.957354	0.0486202	Q9ES28, P70392, A2AGQ8, P27671, P59764, F8VPU2, F8VPQ1, Q9EQZ6, E9QK62, A0A0A6YWG7, A2AGR0, Q9QUG9	936	133	22680	2.00405	1	0.164153	0.121791
SMART	SM00325:RhoGEF	6	0.522193	0.141679	Q9ES28, P70392, E9Q0N0, P27671, F8VPU2, E9QK62	444	65	10425	2.16736	1	0.864835	0.844173
GOTERM_BP_DIRECT	GO:0035023~regulation of Rho protein signal transduction	7	0.609225	0.171091	Q9ES28, P70392, E9Q0N0, P27671, O08917, F8VPU2, E9QK62	880	77	18082	1.86798	1	1	0.976221
INTERPRO	IPR000219:Dbl homology (DH) domain	6	0.522193	0.18816	Q9ES28, P70392, E9Q0N0, P27671, F8VPU2, E9QK62	923	68	20594	1.96871	1	1	0.969501
INTERPRO	IPR001331:Guanine-nucleotide dissociation stimulator, CDC24, conserved site	3	0.261097	0.292199	Q9ES28, E9Q0N0, P27671	923	24	20594	2.789	1	1	0.969501
GOTERM_MF_DIRECT	GO:0005089~Rho guanyl-nucleotide exchange factor activity	6	0.522193	0.300785	Q9ES28, P70392, E9Q0N0, P27671, F8VPU2, E9QK62	861	74	17446	1.6429	1	1	0.945274
UP_SEQ_FEATURE	domain:DH	5	0.435161	0.338477	Q9ES28, P70392, E9Q0N0, P27671, E9QK62	898	59	18012	1.69982	1	1	0.990917
Annotation Cluster 100	Enrichment Score: 0.8003340216689272
Category	Term	Count	%	PValue	Genes	List Total	Pop Hits	Pop Total	Fold Enrichment	Bonferroni	Benjamini	FDR
UP_KEYWORDS	Dynein	5	0.435161	0.0373088	A2BFF9, A2AVR9, Q99KJ8, Q8R1Q8, D3Z0M6	936	31	22680	3.90819	0.999998	0.132524	0.0983242
GOTERM_CC_DIRECT	GO:0030286~dynein complex	5	0.435161	0.0540912	A2BFF9, A2AVR9, Q99KJ8, Q8R1Q8, D3Z0M6	916	31	19662	3.46211	1	0.232155	0.189823
KEGG_PATHWAY	mmu04962:Vasopressin-regulated water reabsorption	7	0.609225	0.063897	A2BFF9, P35278, P05132, P51830, Q99KJ8, Q8R1Q8, D3Z0M6	514	43	7691	2.43584	1	0.240842	0.196606
UP_KEYWORDS	Motor protein	10	0.870322	0.082721	A2BFF9, D3Z4J3, V9GX76, A2AVR9, E9Q0J5, E9QAX2, A0A0J9YUN4, Q3THE2, Q8R1Q8, D3Z0M6	936	128	22680	1.89303	1	0.256435	0.190258
GOTERM_CC_DIRECT	GO:0005868~cytoplasmic dynein complex	4	0.348129	0.0891283	A2BFF9, A2AVR9, Q8R1Q8, D3Z0M6	916	23	19662	3.73305	1	0.345884	0.282814
GOTERM_MF_DIRECT	GO:0003774~motor activity	8	0.696258	0.0941984	A2BFF9, D3Z4J3, V9GX76, A2AVR9, E9QAX2, Q99KJ8, Q8R1Q8, D3Z0M6	861	79	17446	2.0519	1	0.686096	0.647904
GOTERM_BP_DIRECT	GO:0007018~microtubule-based movement	7	0.609225	0.178304	F8VQC7, A2BFF9, P35980, A2AVR9, E9Q0J5, Q8R1Q8, D3Z0M6	880	78	18082	1.84403	1	1	0.976221
UP_KEYWORDS	Myosin	4	0.348129	0.317415	D3Z4J3, V9GX76, E9QAX2, Q3THE2	936	48	22680	2.01923	1	0.736316	0.546299
UP_SEQ_FEATURE	domain:Myosin head-like	3	0.261097	0.427294	D3Z4J3, V9GX76, E9QAX2	898	29	18012	2.07496	1	1	0.990917
GOTERM_CC_DIRECT	GO:0016459~myosin complex	4	0.348129	0.438205	D3Z4J3, V9GX76, E9QAX2, Q3THE2	916	52	19662	1.65116	1	0.946248	0.773705
SMART	SM00242:MYSc	3	0.261097	0.498249	D3Z4J3, V9GX76, E9QAX2	444	39	10425	1.80613	1	1	0.979452
INTERPRO	IPR001609:Myosin head, motor domain	3	0.261097	0.526331	D3Z4J3, V9GX76, E9QAX2	923	39	20594	1.71631	1	1	0.969501
Annotation Cluster 101	Enrichment Score: 0.7798063738074229
Category	Term	Count	%	PValue	Genes	List Total	Pop Hits	Pop Total	Fold Enrichment	Bonferroni	Benjamini	FDR
UP_SEQ_FEATURE	metal ion-binding site:Calcium 1	6	0.522193	0.0831569	P68404, O55143, Q64518, A0A0R4J0I9, A0A0R4J2C2, G3X9Y1	898	47	18012	2.56058	1	1	0.990917
UP_SEQ_FEATURE	metal ion-binding site:Calcium 2; via carbonyl oxygen	5	0.435161	0.110476	P68404, O55143, Q64518, A0A0R4J0I9, A0A0R4J2C2	898	37	18012	2.71053	1	1	0.990917
UP_SEQ_FEATURE	metal ion-binding site:Calcium 2	6	0.522193	0.16137	P68404, O55143, Q64518, A0A0R4J0I9, A0A0R4J2C2, G3X9Y1	898	58	18012	2.07496	1	1	0.990917
UP_SEQ_FEATURE	metal ion-binding site:Calcium 3	4	0.348129	0.19904	P68404, A0A0R4J0I9, A0A0R4J2C2, G3X9Y1	898	31	18012	2.58812	1	1	0.990917
UP_SEQ_FEATURE	metal ion-binding site:Calcium 1; via carbonyl oxygen	4	0.348129	0.252255	P68404, A0A0R4J0I9, A0A0R4J2C2, G3X9Y1	898	35	18012	2.29233	1	1	0.990917
UP_SEQ_FEATURE	metal ion-binding site:Calcium 3; via carbonyl oxygen	3	0.261097	0.281443	P68404, A0A0R4J0I9, A0A0R4J2C2	898	21	18012	2.86542	1	1	0.990917
Annotation Cluster 102	Enrichment Score: 0.7706785222959515
Category	Term	Count	%	PValue	Genes	List Total	Pop Hits	Pop Total	Fold Enrichment	Bonferroni	Benjamini	FDR
BIOCARTA	m_pgc1aPathway:Regulation of PGC-1a	5	0.435161	0.0285537	P68510, Q5SVJ0, P63328, F8WIS9, Q3UKW2	88	18	1289	4.06881	0.991603	0.490957	0.484969
BIOCARTA	m_nfatPathway:NFAT and Hypertrophy of the heart (Transcription in the broken heart)	6	0.522193	0.244287	P14211, Q8K1M3, P63328, F8WIS9, Q3UKW2, E9QAQ5	88	50	1289	1.75773	1	1	0.993865
BIOCARTA	m_hdacPathway:Control of skeletal myogenesis by HDAC & calcium/calmodulin-dependent kinase (CaMK)	4	0.348129	0.291806	P68510, P63328, F8WIS9, Q3UKW2	88	28	1289	2.09253	1	1	0.993865
BIOCARTA	m_fmlpPathway:fMLP induced chemokine gene expression in HMC-1 cells	4	0.348129	0.406097	P63328, F8WIS9, Q3UKW2, G5E884	88	34	1289	1.72326	1	1	0.993865
Annotation Cluster 103	Enrichment Score: 0.7507848139323072
Category	Term	Count	%	PValue	Genes	List Total	Pop Hits	Pop Total	Fold Enrichment	Bonferroni	Benjamini	FDR
INTERPRO	IPR011545:DNA/RNA helicase, DEAD/DEAH box type, N-terminal	7	0.609225	0.088126	Q6NZR5, Q91VR5, Q8BZY3, O35286, Q62167, P54823, Q6P5D3	923	69	20594	2.26354	1	0.849395	0.823007
SMART	SM00490:HELICc	9	0.78329	0.0885047	E9QAS5, Q6NZR5, Q91VR5, Q8BZY3, H3BLH0, O35286, Q62167, P54823, Q6P5D3	444	108	10425	1.95664	1	0.657438	0.641731
GOTERM_MF_DIRECT	GO:0004004~ATP-dependent RNA helicase activity	7	0.609225	0.0893613	Q9EPU0, Q91VR5, Q8BZY3, O35286, Q62167, P54823, Q6P5D3	861	63	17446	2.25139	1	0.686096	0.647904
GOTERM_CC_DIRECT	GO:0010494~cytoplasmic stress granule	5	0.435161	0.0916016	Q91VR5, P60824, Q3U0V1, Q62167, P54823	916	37	19662	2.90068	1	0.345884	0.282814
SMART	SM00487:DEXDc	9	0.78329	0.0959412	E9QAS5, Q6NZR5, Q91VR5, Q8BZY3, H3BLH0, O35286, Q62167, P54823, Q6P5D3	444	110	10425	1.92107	1	0.685629	0.669249
INTERPRO	IPR001650:Helicase, C-terminal	9	0.78329	0.115714	E9QAS5, Q6NZR5, Q91VR5, Q8BZY3, H3BLH0, O35286, Q62167, P54823, Q6P5D3	923	109	20594	1.84228	1	0.948222	0.918764
INTERPRO	IPR014001:Helicase, superfamily 1/2, ATP-binding domain	9	0.78329	0.124792	E9QAS5, Q6NZR5, Q91VR5, Q8BZY3, H3BLH0, O35286, Q62167, P54823, Q6P5D3	923	111	20594	1.80908	1	0.948222	0.918764
UP_KEYWORDS	Helicase	9	0.78329	0.168775	E9QAS5, Q9EPU0, Q91VR5, H3BLH0, O35286, Q9WTM5, Q62167, P54823, Q6P5D3	936	130	22680	1.67751	1	0.460419	0.341601
GOTERM_BP_DIRECT	GO:0010501~RNA secondary structure unwinding	5	0.435161	0.173931	Q91VR5, Q8BZY3, Q8CJG0, Q62167, P54823	880	45	18082	2.28308	1	1	0.976221
INTERPRO	IPR014014:RNA helicase, DEAD-box type, Q motif	4	0.348129	0.253283	Q91VR5, Q8BZY3, Q62167, P54823	923	39	20594	2.28841	1	1	0.969501
GOTERM_MF_DIRECT	GO:0004386~helicase activity	9	0.78329	0.303972	E9QAS5, Q9EPU0, Q91VR5, H3BLH0, O35286, Q9WTM5, Q62167, P54823, Q6P5D3	861	129	17446	1.41366	1	1	0.945274
UP_SEQ_FEATURE	domain:Helicase C-terminal	7	0.609225	0.335555	E9QAS5, Q91VR5, H3BLH0, O35286, Q62167, P54823, Q6P5D3	898	95	18012	1.47795	1	1	0.990917
UP_SEQ_FEATURE	domain:Helicase ATP-binding	7	0.609225	0.362401	E9QAS5, Q91VR5, H3BLH0, O35286, Q62167, P54823, Q6P5D3	898	98	18012	1.43271	1	1	0.990917
GOTERM_MF_DIRECT	GO:0008026~ATP-dependent helicase activity	3	0.261097	0.404746	E9QAS5, Q91VR5, O35286	861	28	17446	2.17098	1	1	0.945274
UP_SEQ_FEATURE	short sequence motif:DEAD box	3	0.261097	0.556248	Q91VR5, Q62167, P54823	898	37	18012	1.62632	1	1	0.990917
Annotation Cluster 104	Enrichment Score: 0.7353094441214564
Category	Term	Count	%	PValue	Genes	List Total	Pop Hits	Pop Total	Fold Enrichment	Bonferroni	Benjamini	FDR
UP_SEQ_FEATURE	domain:PDZ	9	0.78329	0.130533	E9Q6L9, P70290, Q6R891, D9HP81, E9QAX2, Q99NE5, A0A0A6YWG7, Q9QYX7, Q61234	898	101	18012	1.78734	1	1	0.990917
SMART	SM00228:PDZ	10	0.870322	0.188162	E9Q6L9, P70290, E9Q9H0, Q6R891, D9HP81, E9QAX2, Q99NE5, A0A0A6YWG7, Q9QYX7, Q61234	444	150	10425	1.56532	1	0.986087	0.962528
INTERPRO	IPR001478:PDZ domain	10	0.870322	0.253407	E9Q6L9, P70290, E9Q9H0, Q6R891, D9HP81, E9QAX2, Q99NE5, A0A0A6YWG7, Q9QYX7, Q61234	923	154	20594	1.44883	1	1	0.969501
Annotation Cluster 105	Enrichment Score: 0.6707588889014492
Category	Term	Count	%	PValue	Genes	List Total	Pop Hits	Pop Total	Fold Enrichment	Bonferroni	Benjamini	FDR
GOTERM_MF_DIRECT	GO:0050839~cell adhesion molecule binding	9	0.78329	0.0231529	P97300, E9PYN1, P05480, Q69ZK9, K4DI58, P35235, E9Q3V9, Q00493, O54901	861	71	17446	2.56848	1	0.25045	0.236508
GOTERM_BP_DIRECT	GO:0008037~cell recognition	3	0.261097	0.146146	E9PYN1, K4DI58, O54901	880	14	18082	4.40308	1	1	0.976221
UP_SEQ_FEATURE	domain:Ig-like V-type	8	0.696258	0.292123	Q9QUP5, P97300, E9PYN1, P18572, K4DI58, P01831, Q6P6I8, O54901	898	108	18012	1.48577	1	1	0.990917
GOTERM_BP_DIRECT	GO:0007157~heterophilic cell-cell adhesion via plasma membrane cell adhesion molecules	4	0.348129	0.466831	E9PYN1, K4DI58, E9Q3V9, O54901	880	52	18082	1.58059	1	1	0.976221
GOTERM_BP_DIRECT	GO:0007156~homophilic cell adhesion via plasma membrane adhesion molecules	5	0.435161	0.959596	P97300, E9PYN1, K4DI58, Q9WTR5, O54901	880	163	18082	0.630298	1	1	0.976221
Annotation Cluster 106	Enrichment Score: 0.6657342540433245
Category	Term	Count	%	PValue	Genes	List Total	Pop Hits	Pop Total	Fold Enrichment	Bonferroni	Benjamini	FDR
GOTERM_BP_DIRECT	GO:0007017~microtubule-based process	5	0.435161	0.136811	A0A0A0MQA5, Q9D6F9, Q7TMM9, Q99KJ8, P14873	880	41	18082	2.50582	1	1	0.976221
SMART	SM00864:SM00864	3	0.261097	0.207905	A0A0A0MQA5, Q9D6F9, Q7TMM9	444	20	10425	3.52196	1	1	0.979452
SMART	SM00865:SM00865	3	0.261097	0.207905	A0A0A0MQA5, Q9D6F9, Q7TMM9	444	20	10425	3.52196	1	1	0.979452
INTERPRO	IPR018316:Tubulin/FtsZ, 2-layer sandwich domain	3	0.261097	0.224852	A0A0A0MQA5, Q9D6F9, Q7TMM9	923	20	20594	3.3468	1	1	0.969501
INTERPRO	IPR017975:Tubulin, conserved site	3	0.261097	0.224852	A0A0A0MQA5, Q9D6F9, Q7TMM9	923	20	20594	3.3468	1	1	0.969501
INTERPRO	IPR023123:Tubulin, C-terminal	3	0.261097	0.24165	A0A0A0MQA5, Q9D6F9, Q7TMM9	923	21	20594	3.18743	1	1	0.969501
INTERPRO	IPR000217:Tubulin	3	0.261097	0.24165	A0A0A0MQA5, Q9D6F9, Q7TMM9	923	21	20594	3.18743	1	1	0.969501
INTERPRO	IPR008280:Tubulin/FtsZ, C-terminal	3	0.261097	0.24165	A0A0A0MQA5, Q9D6F9, Q7TMM9	923	21	20594	3.18743	1	1	0.969501
INTERPRO	IPR003008:Tubulin/FtsZ, GTPase domain	3	0.261097	0.24165	A0A0A0MQA5, Q9D6F9, Q7TMM9	923	21	20594	3.18743	1	1	0.969501
Annotation Cluster 107	Enrichment Score: 0.6383169571443446
Category	Term	Count	%	PValue	Genes	List Total	Pop Hits	Pop Total	Fold Enrichment	Bonferroni	Benjamini	FDR
BIOCARTA	m_mef2dPathway:Role of MEF2D in T-cell Apoptosis	6	0.522193	0.00404664	A0A0R4J008, P68404, O88456, O08529, P63328, Q3UKW2	88	17	1289	5.16979	0.487806	0.331825	0.327778
BIOCARTA	m_nos1Pathway:Nitric Oxide Signaling Pathway	4	0.348129	0.131571	P68404, Q8K1M3, P63328, Q3UKW2	88	19	1289	3.08373	1	1	0.993865
BIOCARTA	m_gpcrPathway:Signaling Pathway from G-Protein Families	5	0.435161	0.192255	P68404, Q8K1M3, P63328, Q3UKW2, B2RSH2	88	34	1289	2.15408	1	1	0.993865
BIOCARTA	m_nfatPathway:NFAT and Hypertrophy of the heart (Transcription in the broken heart)	6	0.522193	0.244287	P14211, Q8K1M3, P63328, F8WIS9, Q3UKW2, E9QAQ5	88	50	1289	1.75773	1	1	0.993865
BIOCARTA	m_calcineurinPathway:Effects of calcineurin in Keratinocyte Differentiation	3	0.261097	0.345765	P68404, P63328, Q3UKW2	88	18	1289	2.44129	1	1	0.993865
BIOCARTA	m_vipPathway:Neuropeptides VIP and PACAP inhibit the apoptosis of activated T cells	3	0.261097	0.490134	Q8K1M3, P63328, Q3UKW2	88	24	1289	1.83097	1	1	0.993865
BIOCARTA	m_bcrPathway:BCR Signaling Pathway	3	0.261097	0.682282	P68404, P63328, Q3UKW2	88	34	1289	1.29245	1	1	0.993865
BIOCARTA	m_fcer1Pathway:Fc Epsilon Receptor I Signaling in Mast Cells	3	0.261097	0.766736	P68404, P63328, Q3UKW2	88	40	1289	1.09858	1	1	0.993865
BIOCARTA	m_tcrPathway:T Cell Receptor Signaling Pathway	3	0.261097	0.811721	P68404, P63328, Q3UKW2	88	44	1289	0.998709	1	1	0.993865
Annotation Cluster 108	Enrichment Score: 0.6286660066629881
Category	Term	Count	%	PValue	Genes	List Total	Pop Hits	Pop Total	Fold Enrichment	Bonferroni	Benjamini	FDR
GOTERM_MF_DIRECT	GO:0050321~tau-protein kinase activity	4	0.348129	0.0146282	Q8VHJ5, Q9DC28, P49615, E9QAQ5	861	11	17446	7.36818	1	0.174605	0.164886
BIOCARTA	m_p35AlzheimersPathway:Deregulation of CDK5 in Alzheimers Disease	4	0.348129	0.0329978	Q9DC28, O88456, P49615, E9QAQ5	88	11	1289	5.32645	0.99606	0.491967	0.485968
UP_KEYWORDS	Biological rhythms	6	0.522193	0.59773	A0A0R4J008, Q7TPV4, Q9DC28, Q99K48, P49615, E9QAQ5	936	126	22680	1.15385	1	1	0.744118
GOTERM_BP_DIRECT	GO:0048511~rhythmic process	6	0.522193	0.751425	A0A0R4J008, Q7TPV4, Q9DC28, Q99K48, P49615, E9QAQ5	880	128	18082	0.963175	1	1	0.976221
GOTERM_BP_DIRECT	GO:0032922~circadian regulation of gene expression	3	0.261097	0.803536	A0A0R4J008, Q7TPV4, Q9DC28	880	61	18082	1.01054	1	1	0.976221
GOTERM_BP_DIRECT	GO:0007623~circadian rhythm	3	0.261097	0.970355	Q9DC28, Q99K48, E9QAQ5	880	108	18082	0.57077	1	1	0.976221
Annotation Cluster 109	Enrichment Score: 0.6136082257471979
Category	Term	Count	%	PValue	Genes	List Total	Pop Hits	Pop Total	Fold Enrichment	Bonferroni	Benjamini	FDR
SMART	SM00294:4.1m	3	0.261097	0.117128	O54991, E9PYN1, K4DI58	444	14	10425	5.03137	1	0.782455	0.763762
INTERPRO	IPR003585:Neurexin/syndecan/glycophorin C	3	0.261097	0.127761	O54991, E9PYN1, K4DI58	923	14	20594	4.78115	1	0.948222	0.918764
KEGG_PATHWAY	mmu04514:Cell adhesion molecules (CAMs)	7	0.609225	0.964092	O54991, E9QB01, O35136, E9PYN1, Q69ZK9, K4DI58, P12960	514	162	7691	0.646551	1	1	0.964092
Annotation Cluster 110	Enrichment Score: 0.6052115056113173
Category	Term	Count	%	PValue	Genes	List Total	Pop Hits	Pop Total	Fold Enrichment	Bonferroni	Benjamini	FDR
SMART	SM01117:SM01117	3	0.261097	0.146253	O55022, P56395, Q9CQX2	444	16	10425	4.40245	1	0.874533	0.85364
INTERPRO	IPR001199:Cytochrome b5-like heme/steroid binding domain	3	0.261097	0.159068	O55022, P56395, Q9CQX2	923	16	20594	4.1835	1	1	0.969501
UP_SEQ_FEATURE	domain:Cytochrome b5 heme-binding	3	0.261097	0.18803	O55022, P56395, Q9CQX2	898	16	18012	3.76086	1	1	0.990917
GOTERM_MF_DIRECT	GO:0020037~heme binding	7	0.609225	0.867441	Q9D0M3, O55022, P05480, P01942, P56395, Q9CQX2, P62897	861	175	17446	0.810499	1	1	0.945274
Annotation Cluster 111	Enrichment Score: 0.6031557339160194
Category	Term	Count	%	PValue	Genes	List Total	Pop Hits	Pop Total	Fold Enrichment	Bonferroni	Benjamini	FDR
GOTERM_BP_DIRECT	GO:0001504~neurotransmitter uptake	3	0.261097	0.0213977	A0A0R4J0A6, Q9JIS5, Q8BG39	880	5	18082	12.3286	1	0.403142	0.393428
INTERPRO	IPR011701:Major facilitator superfamily	3	0.261097	0.808062	A0A0R4J0A6, Q9JIS5, Q8BG39	923	67	20594	0.999046	1	1	0.969501
INTERPRO	IPR020846:Major facilitator superfamily domain	5	0.435161	0.896854	A0A0R4J0A6, Q3UHK1, Q9JIS5, Q8BG39, F6U3S2	923	146	20594	0.76411	1	1	0.969501
Annotation Cluster 112	Enrichment Score: 0.5922259534820182
Category	Term	Count	%	PValue	Genes	List Total	Pop Hits	Pop Total	Fold Enrichment	Bonferroni	Benjamini	FDR
SMART	SM00194:PTPc	5	0.435161	0.0762644	B0V2N1, Q6PB44, P18052, P80560, P35235	444	38	10425	3.08944	1	0.657438	0.641731
INTERPRO	IPR000242:Protein-tyrosine phosphatase, receptor/non-receptor type	5	0.435161	0.102556	B0V2N1, Q6PB44, P18052, P80560, P35235	923	40	20594	2.789	1	0.948222	0.918764
GOTERM_BP_DIRECT	GO:0006470~protein dephosphorylation	11	0.957354	0.135052	Q6P1F6, Q8BLF1, B0V2N1, Q6PB44, Q60676, P49443, P18052, P80560, P63328, P35235, P60487	880	138	18082	1.63786	1	1	0.976221
GOTERM_BP_DIRECT	GO:0016311~dephosphorylation	9	0.78329	0.160758	Q9JM14, B0V2N1, Q6PB44, P49443, P18052, P80560, P63328, Q3UGR5, P35235	880	109	18082	1.6966	1	1	0.976221
UP_KEYWORDS	Protein phosphatase	9	0.78329	0.168775	Q80TZ3, B0V2N1, Q6PB44, Q60676, P49443, P18052, P80560, P63328, P35235	936	130	22680	1.67751	1	0.460419	0.341601
GOTERM_MF_DIRECT	GO:0016791~phosphatase activity	9	0.78329	0.226585	Q9JM14, B0V2N1, Q6PB44, P18052, P80560, Q3UGR5, P35235, Q9EP69, P60487	861	118	17446	1.54544	1	1	0.945274
GOTERM_MF_DIRECT	GO:0004721~phosphoprotein phosphatase activity	10	0.870322	0.247436	Q80TZ3, B0V2N1, Q6PB44, Q60676, P49443, P18052, P80560, P63328, P35235, P60487	861	139	17446	1.45773	1	1	0.945274
SMART	SM00404:PTPc_motif	5	0.435161	0.279025	B0V2N1, Q6PB44, P18052, P80560, P35235	444	63	10425	1.86347	1	1	0.979452
INTERPRO	IPR003595:Protein-tyrosine phosphatase, catalytic	5	0.435161	0.311587	B0V2N1, Q6PB44, P18052, P80560, P35235	923	63	20594	1.7708	1	1	0.969501
UP_SEQ_FEATURE	active site:Phosphocysteine intermediate	6	0.522193	0.407851	Q80TZ3, B0V2N1, Q6PB44, P18052, P80560, P35235	898	84	18012	1.43271	1	1	0.990917
INTERPRO	IPR016130:Protein-tyrosine phosphatase, active site	5	0.435161	0.414065	B0V2N1, Q6PB44, P18052, P80560, P35235	923	73	20594	1.52822	1	1	0.969501
INTERPRO	IPR000387:Protein-tyrosine/Dual specificity phosphatase	5	0.435161	0.503307	B0V2N1, Q6PB44, P18052, P80560, P35235	923	82	20594	1.36049	1	1	0.969501
GOTERM_MF_DIRECT	GO:0004725~protein tyrosine phosphatase activity	6	0.522193	0.524384	Q80TZ3, B0V2N1, Q6PB44, P18052, P80560, P35235	861	97	17446	1.25335	1	1	0.945274
UP_SEQ_FEATURE	domain:Tyrosine-protein phosphatase	3	0.261097	0.821495	Q6PB44, P80560, P35235	898	62	18012	0.970544	1	1	0.990917
Annotation Cluster 113	Enrichment Score: 0.5914404965217485
Category	Term	Count	%	PValue	Genes	List Total	Pop Hits	Pop Total	Fold Enrichment	Bonferroni	Benjamini	FDR
INTERPRO	IPR020902:Actin/actin-like conserved site	3	0.261097	0.127761	P61161, Q8R5C5, Q99JY9	923	14	20594	4.78115	1	0.948222	0.918764
SMART	SM00268:ACTIN	3	0.261097	0.350906	P61161, Q8R5C5, Q99JY9	444	29	10425	2.42894	1	1	0.979452
INTERPRO	IPR004000:Actin-related protein	3	0.261097	0.375051	P61161, Q8R5C5, Q99JY9	923	29	20594	2.30814	1	1	0.969501
Annotation Cluster 114	Enrichment Score: 0.5820733430175755
Category	Term	Count	%	PValue	Genes	List Total	Pop Hits	Pop Total	Fold Enrichment	Bonferroni	Benjamini	FDR
GOTERM_BP_DIRECT	GO:0001731~formation of translation preinitiation complex	4	0.348129	0.119326	Q9DB27, Q9Z0N1, Q9DCH4, P25444	880	25	18082	3.28764	1	1	0.976221
GOTERM_BP_DIRECT	GO:0006413~translational initiation	6	0.522193	0.120856	Q9DB27, Q6ZQ58, Q9Z0N1, D3Z780, Q9DCH4, Q62167	880	54	18082	2.28308	1	1	0.976221
UP_KEYWORDS	Initiation factor	4	0.348129	0.494737	Q9DB27, Q9Z0N1, D3Z780, Q9DCH4	936	64	22680	1.51442	1	1	0.744118
GOTERM_MF_DIRECT	GO:0003743~translation initiation factor activity	4	0.348129	0.658156	Q9DB27, Q9Z0N1, D3Z780, Q9DCH4	861	68	17446	1.19191	1	1	0.945274
Annotation Cluster 115	Enrichment Score: 0.5794954968344411
Category	Term	Count	%	PValue	Genes	List Total	Pop Hits	Pop Total	Fold Enrichment	Bonferroni	Benjamini	FDR
UP_SEQ_FEATURE	zinc finger region:Phorbol-ester/DAG-type 1	3	0.261097	0.225103	P68404, Q6NS52, Q9R1C6	898	18	18012	3.34298	1	1	0.990917
UP_SEQ_FEATURE	zinc finger region:Phorbol-ester/DAG-type 2	3	0.261097	0.225103	P68404, Q6NS52, Q9R1C6	898	18	18012	3.34298	1	1	0.990917
KEGG_PATHWAY	mmu05231:Choline metabolism in cancer	9	0.78329	0.360371	P68404, Q6NS52, F8WHW6, Q91YD9, Q9Z2A0, Q8R5H6, Q9R1C6, Q3TLP8, D3YWQ0	514	101	7691	1.33334	1	0.796518	0.650218
Annotation Cluster 116	Enrichment Score: 0.5662534880008413
Category	Term	Count	%	PValue	Genes	List Total	Pop Hits	Pop Total	Fold Enrichment	Bonferroni	Benjamini	FDR
SMART	SM00105:ArfGap	3	0.261097	0.255645	F8VQE9, Q3U2K8, Q68FF6	444	23	10425	3.06257	1	1	0.979452
UP_SEQ_FEATURE	zinc finger region:C4-type	7	0.609225	0.257059	F8VQE9, Q9EPU0, O88737, Q3U2K8, Q9QYX7, Q68FF6, D3YYB0	898	86	18012	1.63262	1	1	0.990917
INTERPRO	IPR001164:Arf GTPase activating protein	3	0.261097	0.275359	F8VQE9, Q3U2K8, Q68FF6	923	23	20594	2.91026	1	1	0.969501
UP_SEQ_FEATURE	domain:Arf-GAP	3	0.261097	0.300204	F8VQE9, Q3U2K8, Q68FF6	898	22	18012	2.73517	1	1	0.990917
Annotation Cluster 117	Enrichment Score: 0.5538391775306257
Category	Term	Count	%	PValue	Genes	List Total	Pop Hits	Pop Total	Fold Enrichment	Bonferroni	Benjamini	FDR
GOTERM_BP_DIRECT	GO:0030030~cell projection organization	11	0.957354	0.200184	Q6PB44, P13020, O88848, Q9WVK4, Q9D6F9, P18760, P51863, A2AMW0, Q9QXY6, Q99JY9, P57746	880	151	18082	1.49685	1	1	0.976221
UP_KEYWORDS	Cilium biogenesis/degradation	9	0.78329	0.221232	Q6PB44, P13020, O88848, Q9WVK4, Q9D6F9, P51863, Q9QXY6, Q99JY9, P57746	936	140	22680	1.55769	1	0.571516	0.424028
GOTERM_BP_DIRECT	GO:0060271~cilium morphogenesis	11	0.957354	0.313745	Q6PB44, E9Q1G8, P61161, P13020, O88848, Q9WVK4, E9QK41, Q9QXY6, P28658, Q99JY9, P57746	880	170	18082	1.32956	1	1	0.976221
GOTERM_BP_DIRECT	GO:0042384~cilium assembly	8	0.696258	0.438318	P61161, O88848, Q9WVK4, P51863, E9QK41, Q9QXY6, P28658, P57746	880	129	18082	1.27428	1	1	0.976221
Annotation Cluster 118	Enrichment Score: 0.5456188207939935
Category	Term	Count	%	PValue	Genes	List Total	Pop Hits	Pop Total	Fold Enrichment	Bonferroni	Benjamini	FDR
GOTERM_BP_DIRECT	GO:0098779~mitophagy in response to mitochondrial depolarization	11	0.957354	0.109423	Q9QUP5, A2ARP8, E9Q4Z6, E9Q8P8, P56564, P14152, P31648, P14094, Q8K0S0, Q6PAM1, Q9CQJ8	880	132	18082	1.71231	1	1	0.976221
GOTERM_BP_DIRECT	GO:0098792~xenophagy	7	0.609225	0.385245	A2ARP8, Q8VCD6, E9Q8P8, P56564, P14152, P14094, Q8K0S0	880	103	18082	1.39645	1	1	0.976221
GOTERM_BP_DIRECT	GO:0002230~positive regulation of defense response to virus by host	7	0.609225	0.547391	A2ARP8, Q8VCD6, E9Q8P8, P56564, P14152, P14094, Q8K0S0	880	122	18082	1.17897	1	1	0.976221
Annotation Cluster 119	Enrichment Score: 0.531615326476688
Category	Term	Count	%	PValue	Genes	List Total	Pop Hits	Pop Total	Fold Enrichment	Bonferroni	Benjamini	FDR
GOTERM_CC_DIRECT	GO:0005778~peroxisomal membrane	6	0.522193	0.0992713	Q9R0A0, D3YYH0, Q9D328, B1ATI0, P55096, Q91WC3	916	53	19662	2.43001	1	0.370792	0.30318
UP_KEYWORDS	Peroxisome	7	0.609225	0.279571	H3BJQ7, Q9R0A0, Q9CQ92, Q8K1M6, Q9D328, P55096, Q91WC3	936	107	22680	1.58519	1	0.671365	0.498109
GOTERM_CC_DIRECT	GO:0005777~peroxisome	8	0.696258	0.409527	H3BJQ7, D3Z4J3, Q9R0A0, Q9CQ92, Q8K1M6, Q9D328, P55096, Q91WC3	916	131	19662	1.31084	1	0.912849	0.746396
KEGG_PATHWAY	mmu04146:Peroxisome	6	0.522193	0.657567	H3BJQ7, Q9R0A0, P09671, D3YYH0, P55096, Q91WC3	514	83	7691	1.08167	1	1	0.819672
Annotation Cluster 120	Enrichment Score: 0.5302191034960945
Category	Term	Count	%	PValue	Genes	List Total	Pop Hits	Pop Total	Fold Enrichment	Bonferroni	Benjamini	FDR
INTERPRO	IPR013017:NHL repeat, subgroup	3	0.261097	0.0468449	E9QKC6, D3YUY7, Q8CH72	923	8	20594	8.36701	1	0.633282	0.613608
INTERPRO	IPR001258:NHL repeat	3	0.261097	0.0468449	E9QKC6, D3YUY7, Q8CH72	923	8	20594	8.36701	1	0.633282	0.613608
INTERPRO	IPR011042:Six-bladed beta-propeller, TolB-like	5	0.435161	0.109841	E9QKC6, D3YUY7, A0A0R4J0I9, Q8CH72, Q9D7N9	923	41	20594	2.72098	1	0.948222	0.918764
UP_SEQ_FEATURE	repeat:NHL 5	3	0.261097	0.117521	E9QKC6, D3YUY7, Q8CH72	898	12	18012	5.01448	1	1	0.990917
SMART	SM00502:BBC	3	0.261097	0.131503	Q62318, E9QKC6, D3YUY7	444	15	10425	4.69595	1	0.819796	0.800211
UP_SEQ_FEATURE	repeat:NHL 1	3	0.261097	0.134488	E9QKC6, D3YUY7, Q8CH72	898	13	18012	4.62875	1	1	0.990917
UP_SEQ_FEATURE	repeat:NHL 2	3	0.261097	0.134488	E9QKC6, D3YUY7, Q8CH72	898	13	18012	4.62875	1	1	0.990917
UP_SEQ_FEATURE	repeat:NHL 3	3	0.261097	0.134488	E9QKC6, D3YUY7, Q8CH72	898	13	18012	4.62875	1	1	0.990917
UP_SEQ_FEATURE	repeat:NHL 4	3	0.261097	0.134488	E9QKC6, D3YUY7, Q8CH72	898	13	18012	4.62875	1	1	0.990917
INTERPRO	IPR003649:B-box, C-terminal	3	0.261097	0.143232	Q62318, E9QKC6, D3YUY7	923	15	20594	4.46241	1	1	0.969501
INTERPRO	IPR027370:RING-type zinc-finger, LisH dimerisation motif	4	0.348129	0.229109	Q7TNM2, E9QKC6, D3YUY7, Q8CH72	923	37	20594	2.41211	1	1	0.969501
SMART	SM00336:BBOX	5	0.435161	0.26001	Q7TNM2, Q62318, E9QKC6, D3YUY7, Q8CH72	444	61	10425	1.92457	1	1	0.979452
INTERPRO	IPR000315:Zinc finger, B-box	5	0.435161	0.393672	Q7TNM2, Q62318, E9QKC6, D3YUY7, Q8CH72	923	71	20594	1.57127	1	1	0.969501
UP_SEQ_FEATURE	zinc finger region:B box-type	3	0.261097	0.625741	Q7TNM2, E9QKC6, D3YUY7	898	42	18012	1.43271	1	1	0.990917
INTERPRO	IPR017907:Zinc finger, RING-type, conserved site	5	0.435161	0.937438	Q9JI90, Q7TNM2, E9QKC6, D3YUY7, Q8CH72	923	163	20594	0.684418	1	1	0.969501
GOTERM_BP_DIRECT	GO:0000209~protein polyubiquitination	3	0.261097	0.963414	Q9JI90, Q99KP6, Q8CH72	880	103	18082	0.598477	1	1	0.976221
GOTERM_MF_DIRECT	GO:0061630~ubiquitin protein ligase activity	6	0.522193	0.970604	Q9JI90, Q9D4H8, Q99KP6, E9QKC6, D3YUY7, Q8CH72	861	199	17446	0.610929	1	1	0.970604
UP_SEQ_FEATURE	zinc finger region:RING-type	5	0.435161	0.984685	D3YYH0, Q62318, E9QKC6, D3YUY7, Q8CH72	898	186	18012	0.539191	1	1	0.990917
SMART	SM00184:RING	5	0.435161	0.990925	Q7TNM2, Q62318, E9QKC6, D3YUY7, Q8CH72	444	234	10425	0.501704	1	1	0.990925
GOTERM_MF_DIRECT	GO:0004842~ubiquitin-protein transferase activity	9	0.78329	0.9921	Q9JI90, Q62318, Q99KP6, E9QKC6, D3YUY7, Q8BNW9, Q8CH72, A2AN08, Q02053	861	326	17446	0.559394	1	1	0.9921
INTERPRO	IPR001841:Zinc finger, RING-type	6	0.522193	0.996447	Q9JI90, Q7TNM2, Q62318, E9QKC6, D3YUY7, Q8CH72	923	286	20594	0.468084	1	1	0.996447
GOTERM_BP_DIRECT	GO:0016567~protein ubiquitination	8	0.696258	0.998965	Q9JI90, Q99KP6, E9QKC6, D3YUY7, Q8BNW9, Q8CH72, P62869, J3QNU6	880	362	18082	0.454093	1	1	0.998965
Annotation Cluster 121	Enrichment Score: 0.5099623137313878
Category	Term	Count	%	PValue	Genes	List Total	Pop Hits	Pop Total	Fold Enrichment	Bonferroni	Benjamini	FDR
UP_KEYWORDS	GTPase activation	12	1.04439	0.0747953	Q3V2R3, A2AH25, F8VQE9, P34022, Q3UHC7, Q9Z268, E9Q0J2, Q6GYP7, Q6ZQ82, A0A0A6YWG7, Q68FF6, F8VPQ4	936	163	22680	1.78386	1	0.238366	0.176852
INTERPRO	IPR008936:Rho GTPase activation protein	7	0.609225	0.20841	Q3V2R3, A2AH25, Q80UG2, Q3UHC7, Q9Z268, Q6ZQ82, F8VPQ4	923	89	20594	1.75488	1	1	0.969501
SMART	SM00324:RhoGAP	4	0.348129	0.515498	Q3V2R3, A2AH25, Q6ZQ82, F8VPQ4	444	64	10425	1.46748	1	1	0.979452
INTERPRO	IPR000198:Rho GTPase-activating protein domain	4	0.348129	0.571936	Q3V2R3, A2AH25, Q6ZQ82, F8VPQ4	923	66	20594	1.35224	1	1	0.969501
UP_SEQ_FEATURE	domain:Rho-GAP	4	0.348129	0.613509	Q3V2R3, A2AH25, Q6ZQ82, F8VPQ4	898	63	18012	1.27352	1	1	0.990917
Annotation Cluster 122	Enrichment Score: 0.49711856147597233
Category	Term	Count	%	PValue	Genes	List Total	Pop Hits	Pop Total	Fold Enrichment	Bonferroni	Benjamini	FDR
GOTERM_BP_DIRECT	GO:0043044~ATP-dependent chromatin remodeling	4	0.348129	0.119326	A0A0R4J008, Q9Z204, E9QAS5, Q8VHR5	880	25	18082	3.28764	1	1	0.976221
GOTERM_MF_DIRECT	GO:0031492~nucleosomal DNA binding	5	0.435161	0.141874	A0A0R4J008, Q9Z204, E9QAS5, Q8VHR5, P02301	861	41	17446	2.47103	1	0.870275	0.82183
GOTERM_CC_DIRECT	GO:0016581~NuRD complex	3	0.261097	0.220611	A0A0R4J008, E9QAS5, Q8VHR5	916	19	19662	3.38922	1	0.612218	0.500583
GOTERM_MF_DIRECT	GO:0000980~RNA polymerase II distal enhancer sequence-specific DNA binding	6	0.522193	0.291086	A0A0R4J008, Q9Z204, E9QAS5, Q99K48, Q8VHR5, Q9WTM5	861	73	17446	1.66541	1	1	0.945274
GOTERM_CC_DIRECT	GO:0000790~nuclear chromatin	7	0.609225	0.957216	A0A0R4J008, Q9Z204, E9QAS5, P61979, H3BLH0, Q8VHR5, Q80W00	916	228	19662	0.659015	1	1	0.957216
GOTERM_MF_DIRECT	GO:0000978~RNA polymerase II core promoter proximal region sequence-specific DNA binding	5	0.435161	0.999986	A0A0R4J008, Q9Z204, E9QAS5, P61979, Q8VHR5	861	359	17446	0.282207	1	1	0.999986
Annotation Cluster 123	Enrichment Score: 0.4751689641815236
Category	Term	Count	%	PValue	Genes	List Total	Pop Hits	Pop Total	Fold Enrichment	Bonferroni	Benjamini	FDR
UP_KEYWORDS	Potassium	9	0.78329	0.122888	P15388, E9QKI2, A0A0J9YTW6, Q91V14, P14231, P62482, P14094, P52480, A0A0G2JGX4	936	120	22680	1.81731	1	0.37084	0.27514
UP_KEYWORDS	Potassium transport	8	0.696258	0.153054	P15388, E9QKI2, A0A0J9YTW6, Q91V14, P14231, P62482, P14094, A0A0G2JGX4	936	107	22680	1.81165	1	0.43493	0.32269
GOTERM_CC_DIRECT	GO:0008076~voltage-gated potassium channel complex	7	0.609225	0.16162	P15388, E9QKI2, O54991, A0A0J9YTW6, P62482, Q3UKW2, O35526	916	79	19662	1.90197	1	0.517816	0.423395
UP_KEYWORDS	Voltage-gated channel	9	0.78329	0.199547	O08532, P15388, E9QKI2, A0A0J9YTW6, Q7M729, P62482, J3QK20, F7CZ64, Q9Z1L5	936	136	22680	1.60351	1	0.519431	0.385384
GOTERM_MF_DIRECT	GO:0005249~voltage-gated potassium channel activity	4	0.348129	0.677395	P15388, E9QKI2, A0A0J9YTW6, P62482	861	70	17446	1.15786	1	1	0.945274
INTERPRO	IPR027359:Voltage-dependent potassium channel, four helix bundle domain	3	0.261097	0.702744	P15388, E9QKI2, A0A0J9YTW6	923	54	20594	1.23956	1	1	0.969501
INTERPRO	IPR005821:Ion transport domain	5	0.435161	0.711258	P15388, E9QKI2, A0A0J9YTW6, P11881, E9Q401	923	107	20594	1.04262	1	1	0.969501
UP_KEYWORDS	Potassium channel	3	0.261097	0.769281	P15388, E9QKI2, A0A0J9YTW6	936	67	22680	1.08496	1	1	0.769281
Annotation Cluster 124	Enrichment Score: 0.4689360487200951
Category	Term	Count	%	PValue	Genes	List Total	Pop Hits	Pop Total	Fold Enrichment	Bonferroni	Benjamini	FDR
KEGG_PATHWAY	mmu04915:Estrogen signaling pathway	10	0.870322	0.205425	P84309, P07901, P17156, P05480, P05132, P11881, Q3UKW2, P18872, P51830, B2RSH2	514	98	7691	1.52684	1	0.571923	0.466876
KEGG_PATHWAY	mmu04611:Platelet activation	12	1.04439	0.256951	P84309, A0A1B0GRA5, E9PUM4, P05480, P62835, P05132, P27601, P11881, P51830, Q3THE2, B2RSH2, Q9QUG9	514	131	7691	1.37066	1	0.675358	0.551313
KEGG_PATHWAY	mmu04923:Regulation of lipolysis in adipocytes	4	0.348129	0.742484	P84309, P05132, P51830, B2RSH2	514	57	7691	1.05004	1	1	0.819672
Annotation Cluster 125	Enrichment Score: 0.4632769551031572
Category	Term	Count	%	PValue	Genes	List Total	Pop Hits	Pop Total	Fold Enrichment	Bonferroni	Benjamini	FDR
BIOCARTA	m_pyk2Pathway:Links between Pyk2 and Map Kinases	4	0.348129	0.291806	P68404, P05480, Q3UKW2, G5E884	88	28	1289	2.09253	1	1	0.993865
KEGG_PATHWAY	mmu04012:ErbB signaling pathway	8	0.696258	0.360668	P68404, Q5SVJ0, P05480, A0A0G2JGS4, F8WIS9, P28028, G5E884, E9QAQ5	514	87	7691	1.37591	1	0.796518	0.650218
BIOCARTA	m_at1rPathway:Angiotensin II mediated activation of JNK Pathway via Pyk2 dependent signaling	4	0.348129	0.387228	P68404, P05480, Q3UKW2, G5E884	88	33	1289	1.77548	1	1	0.993865
Annotation Cluster 126	Enrichment Score: 0.4404206178674183
Category	Term	Count	%	PValue	Genes	List Total	Pop Hits	Pop Total	Fold Enrichment	Bonferroni	Benjamini	FDR
UP_SEQ_FEATURE	calcium-binding region:3	4	0.348129	0.279595	P12658, O88456, Q3UKW2, Q8BH59	898	37	18012	2.16842	1	1	0.990917
UP_SEQ_FEATURE	domain:EF-hand 3	7	0.609225	0.300166	P12658, O88456, Q3UKW2, Q3THE2, E9Q447, Q8BH59, Q9CTY5	898	91	18012	1.54292	1	1	0.990917
UP_SEQ_FEATURE	domain:EF-hand 4	4	0.348129	0.568652	P12658, O88456, Q3UKW2, Q8BH59	898	59	18012	1.35986	1	1	0.990917
Annotation Cluster 127	Enrichment Score: 0.4395917161611347
Category	Term	Count	%	PValue	Genes	List Total	Pop Hits	Pop Total	Fold Enrichment	Bonferroni	Benjamini	FDR
UP_SEQ_FEATURE	zinc finger region:C3H1-type	3	0.261097	0.300204	Q6NZN0, Q80W00, Q6P5D3	898	22	18012	2.73517	1	1	0.990917
SMART	SM00356:ZnF_C3H1	4	0.348129	0.322483	Q6NZN0, Q80W00, Q6P5D3, Q6ZPZ3	444	47	10425	1.99827	1	1	0.979452
INTERPRO	IPR000571:Zinc finger, CCCH-type	4	0.348129	0.495795	Q6NZN0, Q80W00, Q6P5D3, Q6ZPZ3	923	59	20594	1.51268	1	1	0.969501
Annotation Cluster 128	Enrichment Score: 0.42739181458603875
Category	Term	Count	%	PValue	Genes	List Total	Pop Hits	Pop Total	Fold Enrichment	Bonferroni	Benjamini	FDR
GOTERM_MF_DIRECT	GO:0030552~cAMP binding	4	0.348129	0.1343	Q8K1M3, F7D3W5, Q9EQZ6, A0A0A6YWG7	861	26	17446	3.11731	1	0.870275	0.82183
SMART	SM00100:cNMP	3	0.261097	0.381858	Q8K1M3, Q9EQZ6, A0A0A6YWG7	444	31	10425	2.27223	1	1	0.979452
INTERPRO	IPR000595:Cyclic nucleotide-binding domain	3	0.261097	0.438388	Q8K1M3, Q9EQZ6, A0A0A6YWG7	923	33	20594	2.02837	1	1	0.969501
INTERPRO	IPR018490:Cyclic nucleotide-binding-like	3	0.261097	0.526331	Q8K1M3, Q9EQZ6, A0A0A6YWG7	923	39	20594	1.71631	1	1	0.969501
INTERPRO	IPR014710:RmlC-like jelly roll fold	3	0.261097	0.616518	Q8K1M3, Q9EQZ6, A0A0A6YWG7	923	46	20594	1.45513	1	1	0.969501
Annotation Cluster 129	Enrichment Score: 0.41723692364866327
Category	Term	Count	%	PValue	Genes	List Total	Pop Hits	Pop Total	Fold Enrichment	Bonferroni	Benjamini	FDR
INTERPRO	IPR014352:FERM/acyl-CoA-binding protein, 3-helical bundle	5	0.435161	0.202959	Q4VWZ5, Q9WV92, E9PUM4, F8VPU2, Q8CIB5	923	52	20594	2.14539	1	1	0.969501
INTERPRO	IPR019747:FERM conserved site	3	0.261097	0.292199	Q9WV92, E9PUM4, F8VPU2	923	24	20594	2.789	1	1	0.969501
SMART	SM00295:B41	4	0.348129	0.346034	Q9WV92, E9PUM4, F8VPU2, Q8CIB5	444	49	10425	1.91671	1	1	0.979452
INTERPRO	IPR018979:FERM, N-terminal	3	0.261097	0.358744	Q9WV92, E9PUM4, F8VPU2	923	28	20594	2.39057	1	1	0.969501
INTERPRO	IPR019748:FERM central domain	4	0.348129	0.376818	Q9WV92, E9PUM4, F8VPU2, Q8CIB5	923	49	20594	1.82139	1	1	0.969501
INTERPRO	IPR019749:Band 4.1 domain	4	0.348129	0.376818	Q9WV92, E9PUM4, F8VPU2, Q8CIB5	923	49	20594	1.82139	1	1	0.969501
INTERPRO	IPR000299:FERM domain	3	0.261097	0.650925	Q9WV92, E9PUM4, F8VPU2	923	49	20594	1.36604	1	1	0.969501
UP_SEQ_FEATURE	domain:FERM	3	0.261097	0.675024	Q9WV92, E9PUM4, Q8CIB5	898	46	18012	1.30812	1	1	0.990917
Annotation Cluster 130	Enrichment Score: 0.41593608419467926
Category	Term	Count	%	PValue	Genes	List Total	Pop Hits	Pop Total	Fold Enrichment	Bonferroni	Benjamini	FDR
GOTERM_BP_DIRECT	GO:0030433~ER-associated ubiquitin-dependent protein catabolic process	6	0.522193	0.142716	Q6PDI5, Q8BFZ9, P56695, B7ZCF1, P62192, Q9D024	880	57	18082	2.16292	1	1	0.976221
GOTERM_CC_DIRECT	GO:0022624~proteasome accessory complex	3	0.261097	0.186086	Q9CX56, B7ZCF1, P62192	916	17	19662	3.78795	1	0.57149	0.467282
GOTERM_CC_DIRECT	GO:0000502~proteasome complex	5	0.435161	0.369115	Q6PDI5, Q9CX56, P56695, B7ZCF1, P62192	916	66	19662	1.62614	1	0.864644	0.706981
UP_KEYWORDS	Proteasome	4	0.348129	0.408045	Q6PDI5, Q9CX56, B7ZCF1, P62192	936	56	22680	1.73077	1	0.899396	0.667294
KEGG_PATHWAY	mmu03050:Proteasome	3	0.261097	0.812127	Q9CX56, B7ZCF1, P62192	514	45	7691	0.997536	1	1	0.819672
KEGG_PATHWAY	mmu05169:Epstein-Barr virus infection	5	0.435161	0.983339	A0A0R4J008, Q9CX56, B7ZCF1, P62192, E9PXY8	514	136	7691	0.550112	1	1	0.983339
Annotation Cluster 131	Enrichment Score: 0.4117400213074515
Category	Term	Count	%	PValue	Genes	List Total	Pop Hits	Pop Total	Fold Enrichment	Bonferroni	Benjamini	FDR
UP_KEYWORDS	Pyridoxal phosphate	5	0.435161	0.234204	Q8CBC8, P60487, P48318, Q9Z1J3, P05201	936	60	22680	2.01923	1	0.595996	0.44219
GOTERM_MF_DIRECT	GO:0030170~pyridoxal phosphate binding	5	0.435161	0.286579	P07724, Q8CBC8, P48318, Q9Z1J3, P05201	861	55	17446	1.84204	1	1	0.945274
INTERPRO	IPR015421:Pyridoxal phosphate-dependent transferase, major region, subdomain 1	3	0.261097	0.579563	P48318, Q9Z1J3, P05201	923	43	20594	1.55665	1	1	0.969501
INTERPRO	IPR015424:Pyridoxal phosphate-dependent transferase	3	0.261097	0.579563	P48318, Q9Z1J3, P05201	923	43	20594	1.55665	1	1	0.969501
Annotation Cluster 132	Enrichment Score: 0.3653696965032852
Category	Term	Count	%	PValue	Genes	List Total	Pop Hits	Pop Total	Fold Enrichment	Bonferroni	Benjamini	FDR
UP_SEQ_FEATURE	binding site:NADP	3	0.261097	0.35583	P62482, Q8K2T1, Q91XH5	898	25	18012	2.40695	1	1	0.990917
UP_SEQ_FEATURE	nucleotide phosphate-binding region:NADP	5	0.435161	0.384304	P37040, P62482, Q8K2T1, O70503, Q91XH5	898	63	18012	1.5919	1	1	0.990917
UP_KEYWORDS	NADP	8	0.696258	0.586101	Q5M8N4, Q52L67, P37040, P62482, Q922Q4, Q8K2T1, O70503, Q91XH5	936	175	22680	1.10769	1	1	0.744118
Annotation Cluster 133	Enrichment Score: 0.3512014616222828
Category	Term	Count	%	PValue	Genes	List Total	Pop Hits	Pop Total	Fold Enrichment	Bonferroni	Benjamini	FDR
INTERPRO	IPR011990:Tetratricopeptide-like helical	13	1.13142	0.204814	Q60676, Q9CX34, Q9CZW5, Q5SXR6, Q9DB05, Q9CQ92, A2A690, O35465, Q3UJU9, D3YYH0, D3Z4B2, E9Q6P5, O89079	923	204	20594	1.42184	1	1	0.969501
UP_KEYWORDS	TPR repeat	9	0.78329	0.243739	Q6PB44, Q60676, Q9CQ92, A2A690, O35465, Q9CX34, D3YYH0, Q9CZW5, E9Q6P5	936	144	22680	1.51442	1	0.611087	0.453387
SMART	SM00028:TPR	7	0.609225	0.394207	Q60676, A2A690, O35465, Q9CX34, D3YYH0, Q9CZW5, E9Q6P5	444	119	10425	1.38116	1	1	0.979452
INTERPRO	IPR013026:Tetratricopeptide repeat-containing domain	7	0.609225	0.450735	Q60676, A2A690, O35465, Q9CX34, D3YYH0, Q9CZW5, E9Q6P5	923	120	20594	1.30153	1	1	0.969501
INTERPRO	IPR019734:Tetratricopeptide repeat	7	0.609225	0.497888	Q60676, A2A690, O35465, Q9CX34, D3YYH0, Q9CZW5, E9Q6P5	923	126	20594	1.23956	1	1	0.969501
UP_SEQ_FEATURE	repeat:TPR 1	7	0.609225	0.683249	Q6PB44, Q60676, A2A690, O35465, Q9CX34, D3YYH0, Q9CZW5	898	137	18012	1.02486	1	1	0.990917
UP_SEQ_FEATURE	repeat:TPR 2	7	0.609225	0.683249	Q6PB44, Q60676, A2A690, O35465, Q9CX34, D3YYH0, Q9CZW5	898	137	18012	1.02486	1	1	0.990917
UP_SEQ_FEATURE	repeat:TPR 3	6	0.522193	0.751913	Q60676, A2A690, O35465, Q9CX34, D3YYH0, Q9CZW5	898	125	18012	0.96278	1	1	0.990917
Annotation Cluster 134	Enrichment Score: 0.3493247570455924
Category	Term	Count	%	PValue	Genes	List Total	Pop Hits	Pop Total	Fold Enrichment	Bonferroni	Benjamini	FDR
SMART	SM00165:UBA	4	0.348129	0.174136	Q8VHJ5, P56399, Q80X50, Q6P5D3	444	34	10425	2.76232	1	0.986087	0.962528
INTERPRO	IPR015940:Ubiquitin-associated/translation elongation factor EF1B, N-terminal, eukaryote	4	0.348129	0.389093	Q8VHJ5, P56399, Q80X50, Q6P5D3	923	50	20594	1.78496	1	1	0.969501
INTERPRO	IPR009060:UBA-like	3	0.261097	0.73945	P56399, Q80X50, Q6P5D3	923	58	20594	1.15407	1	1	0.969501
UP_SEQ_FEATURE	domain:UBA	3	0.261097	0.799559	Q8VHJ5, Q80X50, Q6P5D3	898	59	18012	1.01989	1	1	0.990917
Annotation Cluster 135	Enrichment Score: 0.33416262769232447
Category	Term	Count	%	PValue	Genes	List Total	Pop Hits	Pop Total	Fold Enrichment	Bonferroni	Benjamini	FDR
UP_KEYWORDS	Kinetochore	7	0.609225	0.198041	Q8R2U0, E9Q1G8, A2AGT5, A0A087WQ31, Q9R1T4, Q8R1Q8, D3Z0M6	936	95	22680	1.78543	1	0.519431	0.385384
UP_KEYWORDS	Centromere	8	0.696258	0.315913	Q8R2U0, E9Q1G8, A2AGT5, A0A087WQ31, Q9CW03, Q9R1T4, Q8R1Q8, D3Z0M6	936	134	22680	1.44661	1	0.736316	0.546299
GOTERM_CC_DIRECT	GO:0000776~kinetochore	8	0.696258	0.325422	Q8R2U0, E9Q1G8, A2AGT5, A0A087WQ31, Q9R1T4, Q99KJ8, Q8R1Q8, D3Z0M6	916	120	19662	1.431	1	0.817696	0.668593
GOTERM_CC_DIRECT	GO:0000777~condensed chromosome kinetochore	6	0.522193	0.352878	Q8R2U0, E9Q1G8, A0A087WQ31, Q9R1T4, Q8R1Q8, D3Z0M6	916	84	19662	1.53322	1	0.843733	0.689883
UP_KEYWORDS	Mitosis	12	1.04439	0.502852	P53995, P62908, Q8R2U0, E9Q1G8, F8WHU5, A2AGT5, A0A087WQ31, Q9CW03, Q91YD9, Q5SXR6, Q6PER3, Q8R1Q8	936	259	22680	1.12266	1	1	0.744118
GOTERM_CC_DIRECT	GO:0000775~chromosome, centromeric region	7	0.609225	0.645999	Q8R2U0, E9Q1G8, A0A087WQ31, Q9CW03, Q9R1T4, Q8R1Q8, D3Z0M6	916	141	19662	1.06564	1	1	0.818841
UP_KEYWORDS	Chromosome	13	1.13142	0.916759	E9Q1G8, A0A087WQ31, Q9CW03, Q3TEA8, P62806, Q9R1T4, D3Z0M6, Q8R2U0, A2AGT5, Q8CBB6, O88532, P02301, Q8R1Q8	936	409	22680	0.770171	1	1	0.916759
GOTERM_CC_DIRECT	GO:0005694~chromosome	9	0.78329	0.991692	Q8R2U0, E9Q1G8, Q3TEA8, A0A087WQ31, Q9CW03, Q9R1T4, O88532, Q8R1Q8, D3Z0M6	916	344	19662	0.561586	1	1	0.991692
Annotation Cluster 136	Enrichment Score: 0.3172112538217355
Category	Term	Count	%	PValue	Genes	List Total	Pop Hits	Pop Total	Fold Enrichment	Bonferroni	Benjamini	FDR
UP_SEQ_FEATURE	repeat:WD 10	3	0.261097	0.392036	Q05BC3, O88342, F8WGX5	898	27	18012	2.22866	1	1	0.990917
UP_SEQ_FEATURE	repeat:WD 11	3	0.261097	0.392036	Q05BC3, O88342, F8WGX5	898	27	18012	2.22866	1	1	0.990917
UP_SEQ_FEATURE	repeat:WD 9	3	0.261097	0.510351	Q05BC3, O88342, F8WGX5	898	34	18012	1.76982	1	1	0.990917
UP_SEQ_FEATURE	repeat:WD 8	3	0.261097	0.686488	Q05BC3, O88342, F8WGX5	898	47	18012	1.28029	1	1	0.990917
Annotation Cluster 137	Enrichment Score: 0.28295041662476494
Category	Term	Count	%	PValue	Genes	List Total	Pop Hits	Pop Total	Fold Enrichment	Bonferroni	Benjamini	FDR
UP_KEYWORDS	Cell division	19	1.65361	0.276215	Q9Z2Q6, P53995, P62908, E9Q1G8, Q9WU78, A0A087WQ31, Q9CW03, P28661, Q9R1T4, Q5SXR6, Q6PER3, Q8VEJ9, Q8R2U0, F8WHU5, A2AGT5, Q91YD9, B2RSH2, Q8R1Q8, P49615	936	372	22680	1.23759	1	0.668009	0.49562
UP_KEYWORDS	Centromere	8	0.696258	0.315913	Q8R2U0, E9Q1G8, A2AGT5, A0A087WQ31, Q9CW03, Q9R1T4, Q8R1Q8, D3Z0M6	936	134	22680	1.44661	1	0.736316	0.546299
UP_KEYWORDS	Mitosis	12	1.04439	0.502852	P53995, P62908, Q8R2U0, E9Q1G8, F8WHU5, A2AGT5, A0A087WQ31, Q9CW03, Q91YD9, Q5SXR6, Q6PER3, Q8R1Q8	936	259	22680	1.12266	1	1	0.744118
GOTERM_BP_DIRECT	GO:0007067~mitotic nuclear division	14	1.21845	0.592085	P53995, P62908, E9Q1G8, A0A087WQ31, Q9CW03, Q5SXR6, Q6PER3, Q8R2U0, F8WHU5, A2AGT5, Q9D3A9, Q91YD9, Q8R1Q8, Q99KJ8	880	277	18082	1.03851	1	1	0.976221
GOTERM_BP_DIRECT	GO:0051301~cell division	18	1.56658	0.647476	Q9Z2Q6, P53995, P62908, E9Q1G8, Q9WU78, A0A087WQ31, Q9CW03, P28661, Q9R1T4, Q6PER3, Q8VEJ9, Q8R2U0, F8WHU5, A2AGT5, Q91YD9, B2RSH2, Q8R1Q8, P49615	880	374	18082	0.988928	1	1	0.976221
UP_KEYWORDS	Cell cycle	25	2.17581	0.672571	Q9WU78, Q9CW03, A0A087WQ31, P28661, Q9R1T4, Q3UHC7, Q5SXR6, B1AUX2, Q6PER3, Q8VEJ9, Q8R2U0, A2AGT5, Q6A068, Q60749, B2RSH2, Q8R1Q8, P49615, Q9Z2Q6, P53995, P62908, E9Q1G8, Q9DB27, F8WHU5, Q91YD9, P05480	936	626	22680	0.967682	1	1	0.744118
GOTERM_BP_DIRECT	GO:0007049~cell cycle	24	2.08877	0.924156	Q9Z2Q6, P53995, P62908, E9Q1G8, Q9WU78, A0A087WQ31, Q9CW03, P28661, Q9R1T4, Q3UHC7, B1AUX2, Q6PER3, Q9DB27, Q8VEJ9, Q8R2U0, F8WHU5, A2AGT5, Q91YD9, P05480, Q6A068, Q60749, B2RSH2, Q8R1Q8, P49615	880	614	18082	0.803168	1	1	0.976221
Annotation Cluster 138	Enrichment Score: 0.27491928525561954
Category	Term	Count	%	PValue	Genes	List Total	Pop Hits	Pop Total	Fold Enrichment	Bonferroni	Benjamini	FDR
GOTERM_CC_DIRECT	GO:0005776~autophagosome	5	0.435161	0.347729	Q810J8, G3X8X7, G3X9H5, Q9D2N9, A2CG35	916	64	19662	1.67696	1	0.836937	0.684326
GOTERM_BP_DIRECT	GO:0008333~endosome to lysosome transport	3	0.261097	0.5717	G3X8X7, Q9D2N9, A2CG35	880	39	18082	1.58059	1	1	0.976221
UP_KEYWORDS	Autophagy	6	0.522193	0.576236	O35963, Q9D1G1, G3X8X7, Q9D2N9, Q6QD59, A2CG35	936	123	22680	1.18199	1	1	0.744118
GOTERM_BP_DIRECT	GO:0006914~autophagy	7	0.609225	0.693927	O35963, Q9D1G1, G3X8X7, Q9D8B3, Q9D2N9, Q6QD59, A2CG35	880	142	18082	1.01292	1	1	0.976221
Annotation Cluster 139	Enrichment Score: 0.27355963341049483
Category	Term	Count	%	PValue	Genes	List Total	Pop Hits	Pop Total	Fold Enrichment	Bonferroni	Benjamini	FDR
UP_KEYWORDS	Metalloprotease	9	0.78329	0.238041	Q8C129, Q3UE92, Q8VCT3, Q8JZQ2, Q80W54, Q11011, Q9D1A2, Q00493, Q80V42	936	143	22680	1.52501	1	0.601274	0.446107
UP_KEYWORDS	Carboxypeptidase	3	0.261097	0.411747	Q9D1A2, Q00493, Q80V42	936	34	22680	2.13801	1	0.900037	0.667769
GOTERM_MF_DIRECT	GO:0004180~carboxypeptidase activity	3	0.261097	0.520428	Q9D1A2, Q00493, Q80V42	861	35	17446	1.73678	1	1	0.945274
GOTERM_MF_DIRECT	GO:0008237~metallopeptidase activity	9	0.78329	0.534926	Q8C129, Q3UE92, Q8VCT3, Q8JZQ2, Q80W54, Q11011, Q9D1A2, Q00493, Q80V42	861	160	17446	1.13976	1	1	0.945274
UP_KEYWORDS	Protease	22	1.91471	0.646592	P10605, P56399, Q3UE92, Q8VCT3, Q9DCH4, Q9CPY7, O08529, Q8JZQ2, Q80W54, Q8C0M9, Q9D365, Q00493, Q80V42, Q8C129, Q9QUR6, O08688, Q8C167, Q9D958, E9PXY8, Q9D1A2, Q11011, O89023	936	542	22680	0.983537	1	1	0.744118
GOTERM_MF_DIRECT	GO:0008233~peptidase activity	23	2.00174	0.788982	P10605, P27773, P56399, Q3UE92, Q8VCT3, Q9DCH4, Q9CPY7, O08529, Q8JZQ2, Q80W54, Q8C0M9, Q9D365, Q00493, Q80V42, Q8C129, Q9QUR6, O08688, Q8C167, Q9D958, E9PXY8, Q9D1A2, Q11011, O89023	861	516	17446	0.903173	1	1	0.945274
GOTERM_BP_DIRECT	GO:0006508~proteolysis	24	2.08877	0.873871	P10605, Q9CX56, P56399, Q3UE92, Q8VCT3, Q9DCH4, Q9CPY7, O08529, Q8JZQ2, Q80W54, Q8C0M9, Q00493, Q80V42, Q8C129, Q9QUR6, O08688, O88456, Q8C167, Q9D958, E9PXY8, Q9D1A2, Q11011, Q9DB77, O89023	880	582	18082	0.847329	1	1	0.976221
Annotation Cluster 140	Enrichment Score: 0.246938115590114
Category	Term	Count	%	PValue	Genes	List Total	Pop Hits	Pop Total	Fold Enrichment	Bonferroni	Benjamini	FDR
UP_KEYWORDS	GPI-anchor	10	0.870322	0.12494	E9QB01, O88507, O35136, Q8BLK3, P01831, G3XA53, Q9WTR5, Q8BGN3, P12960, Q80V42	936	140	22680	1.73077	1	0.372785	0.276583
UP_SEQ_FEATURE	propeptide:Removed in mature form	16	1.39252	0.208925	A0A0N4SW28, Q9JMF3, Q5PR73, G3XA53, Q9WTR5, Q3TLP8, P12960, Q80V42, P35293, G3X9Q2, O88507, Q8BLK3, P01831, P62835, O89023, Q91Z61	898	238	18012	1.34843	1	1	0.990917
GOTERM_CC_DIRECT	GO:0031225~anchored component of membrane	10	0.870322	0.210956	E9QB01, O88507, O35136, Q8BLK3, P01831, G3XA53, Q9WTR5, Q8BGN3, P12960, Q80V42	916	141	19662	1.52235	1	0.59558	0.48698
UP_SEQ_FEATURE	domain:Ig-like V-type	8	0.696258	0.292123	Q9QUP5, P97300, E9PYN1, P18572, K4DI58, P01831, Q6P6I8, O54901	898	108	18012	1.48577	1	1	0.990917
SMART	SM00408:IGc2	13	1.13142	0.33298	E9QB01, B0V2N1, P97300, E9PYN1, P18572, K4DI58, P12960, O09126, Q6DFY2, O88507, O35136, Q8BLK3, Q8HW98	444	242	10425	1.26131	1	1	0.979452
INTERPRO	IPR003598:Immunoglobulin subtype 2	13	1.13142	0.401733	E9QB01, B0V2N1, P97300, E9PYN1, P18572, K4DI58, P12960, O09126, Q6DFY2, O88507, O35136, Q8BLK3, Q8HW98	923	242	20594	1.19858	1	1	0.969501
UP_SEQ_FEATURE	domain:Ig-like C2-type 3	6	0.522193	0.447462	B0V2N1, E9QB01, O35136, Q8HW98, Q8R366, P12960	898	88	18012	1.36758	1	1	0.990917
UP_SEQ_FEATURE	domain:Ig-like C2-type 1	8	0.696258	0.487635	B0V2N1, E9QB01, O35136, E9PYN1, K4DI58, Q8HW98, Q8R366, P12960	898	132	18012	1.21563	1	1	0.990917
INTERPRO	IPR013098:Immunoglobulin I-set	8	0.696258	0.488615	B0V2N1, Q6DFY2, E9QB01, O35136, Q8BLK3, E9PYN1, K4DI58, P12960	923	147	20594	1.21426	1	1	0.969501
UP_SEQ_FEATURE	domain:Ig-like C2-type 2	8	0.696258	0.495633	B0V2N1, E9QB01, O35136, E9PYN1, K4DI58, Q8HW98, Q8R366, P12960	898	133	18012	1.20649	1	1	0.990917
UP_SEQ_FEATURE	domain:Ig-like C2-type 4	4	0.348129	0.53298	E9QB01, O35136, Q8R366, P12960	898	56	18012	1.43271	1	1	0.990917
UP_SEQ_FEATURE	lipid moiety-binding region:GPI-anchor amidated serine	4	0.348129	0.591479	O88507, G3XA53, P12960, Q80V42	898	61	18012	1.31527	1	1	0.990917
INTERPRO	IPR003961:Fibronectin, type III	10	0.870322	0.606611	B0V2N1, E9QB01, Q7TNM2, O88507, Q8BYI9, O35136, Q8BW41, Q8K0S0, B1AUX2, P12960	923	211	20594	1.05744	1	1	0.969501
SMART	SM00060:FN3	7	0.609225	0.637538	B0V2N1, E9QB01, O88507, Q8BYI9, O35136, B1AUX2, P12960	444	153	10425	1.07424	1	1	0.979452
UP_KEYWORDS	Immunoglobulin domain	19	1.65361	0.696887	E9QB01, B0V2N1, P97300, E9PYN1, P18572, K4DI58, Q6P6I8, P12960, O09126, Q9QUP5, O88507, Q7M729, O35136, Q8BLK3, P01747, Q8HW98, P01831, Q8R366, O54901	936	481	22680	0.957141	1	1	0.744118
UP_SEQ_FEATURE	domain:Ig-like C2-type 5	3	0.261097	0.697618	E9QB01, O35136, P12960	898	48	18012	1.25362	1	1	0.990917
UP_SEQ_FEATURE	domain:Fibronectin type-III 2	6	0.522193	0.745646	B0V2N1, E9QB01, O88507, Q8BYI9, O35136, P12960	898	124	18012	0.970544	1	1	0.990917
UP_SEQ_FEATURE	domain:Fibronectin type-III 1	6	0.522193	0.751913	B0V2N1, E9QB01, O88507, Q8BYI9, O35136, P12960	898	125	18012	0.96278	1	1	0.990917
UP_SEQ_FEATURE	domain:Fibronectin type-III 4	3	0.261097	0.791731	B0V2N1, Q8BYI9, P12960	898	58	18012	1.03748	1	1	0.990917
SMART	SM00409:IG	18	1.56658	0.894582	E9QB01, B0V2N1, P97300, E9PYN1, P18572, K4DI58, Q6P6I8, P12960, Q9QUP5, Q6DFY2, O88507, Q7M729, O35136, Q8BLK3, P01747, Q8HW98, Q8R366, O54901	444	518	10425	0.815898	1	1	0.979452
UP_SEQ_FEATURE	domain:Fibronectin type-III 3	3	0.261097	0.897822	B0V2N1, Q8BYI9, P12960	898	76	18012	0.791759	1	1	0.990917
INTERPRO	IPR003599:Immunoglobulin subtype	18	1.56658	0.930602	E9QB01, B0V2N1, P97300, E9PYN1, P18572, K4DI58, Q6P6I8, P12960, Q9QUP5, Q6DFY2, O88507, Q7M729, O35136, Q8BLK3, P01747, Q8HW98, Q8R366, O54901	923	518	20594	0.775321	1	1	0.969501
KEGG_PATHWAY	mmu04514:Cell adhesion molecules (CAMs)	7	0.609225	0.964092	O54991, E9QB01, O35136, E9PYN1, Q69ZK9, K4DI58, P12960	514	162	7691	0.646551	1	1	0.964092
INTERPRO	IPR013783:Immunoglobulin-like fold	31	2.698	0.999179	B0V2N1, Q8BYI9, P97300, E9QKC6, E9PYN1, Q6GQT9, D3YUY7, K4DI58, B1AUX2, O09126, Q9QUP5, Q6DFY2, Q80UG2, A0A0B4J1H7, P01831, Q8HW98, Q8R366, O54901, E9QB01, Q7TNM2, A0A075B5R4, P18572, Q6P6I8, P12960, O88507, Q7M729, Q8BW41, Q8BLK3, O35136, P01747, Q8K0S0	923	1099	20594	0.629366	1	1	0.999179
SMART	SM00406:IGv	8	0.696258	0.99926	Q9QUP5, E9QB01, O35136, P01747, A0A075B5R4, A0A0B4J1H7, P01831, O54901	444	423	10425	0.444061	1	1	0.99926
INTERPRO	IPR013106:Immunoglobulin V-set	12	1.04439	0.99953	Q9QUP5, E9QB01, Q7M729, O35136, P01747, E9PYN1, A0A075B5R4, A0A0B4J1H7, P01831, Q8R366, Q6P6I8, O54901	923	554	20594	0.483293	1	1	0.99953
INTERPRO	IPR007110:Immunoglobulin-like domain	22	1.91471	0.999885	E9QB01, B0V2N1, P97300, E9PYN1, A0A075B5R4, P18572, K4DI58, Q6P6I8, P12960, O09126, Q9QUP5, Q6DFY2, O88507, Q7M729, O35136, Q8BLK3, P01747, A0A0B4J1H7, Q8HW98, P01831, Q8R366, O54901	923	920	20594	0.533548	1	1	0.999885
Annotation Cluster 141	Enrichment Score: 0.2090206264108277
Category	Term	Count	%	PValue	Genes	List Total	Pop Hits	Pop Total	Fold Enrichment	Bonferroni	Benjamini	FDR
INTERPRO	IPR001870:B30.2/SPRY domain	5	0.435161	0.512871	Q91VR5, Q7TNM2, Q8VDM6, Q00PI9, E9Q401	923	83	20594	1.3441	1	1	0.969501
UP_SEQ_FEATURE	domain:B30.2/SPRY	4	0.348129	0.568652	Q91VR5, Q7TNM2, Q8VDM6, Q00PI9	898	59	18012	1.35986	1	1	0.990917
SMART	SM00449:SPRY	4	0.348129	0.623681	Q91VR5, Q8VDM6, Q00PI9, E9Q401	444	75	10425	1.25225	1	1	0.979452
INTERPRO	IPR003877:SPla/RYanodine receptor SPRY	4	0.348129	0.676072	Q91VR5, Q8VDM6, Q00PI9, E9Q401	923	77	20594	1.15907	1	1	0.969501
INTERPRO	IPR013320:Concanavalin A-like lectin/glucanase, subgroup	9	0.78329	0.73297	O54991, P14211, Q91VR5, Q7TNM2, Q9DBH5, P35564, Q8VDM6, Q00PI9, E9Q401	923	211	20594	0.951698	1	1	0.969501
Annotation Cluster 142	Enrichment Score: 0.19626198277166718
Category	Term	Count	%	PValue	Genes	List Total	Pop Hits	Pop Total	Fold Enrichment	Bonferroni	Benjamini	FDR
INTERPRO	IPR005829:Sugar transporter, conserved site	3	0.261097	0.391186	Q3UHK1, Q9JIS5, Q8BG39	923	30	20594	2.2312	1	1	0.969501
INTERPRO	IPR005828:General substrate transporter	3	0.261097	0.526331	Q3UHK1, Q9JIS5, Q8BG39	923	39	20594	1.71631	1	1	0.969501
GOTERM_MF_DIRECT	GO:0022857~transmembrane transporter activity	3	0.261097	0.669496	Q3UHK1, Q9JIS5, Q8BG39	861	46	17446	1.32147	1	1	0.945274
GOTERM_MF_DIRECT	GO:0005215~transporter activity	9	0.78329	0.844458	E9Q8N8, Q5DTL9, Q9WV98, Q91V14, Q3UHK1, Q9JIS5, Q9CR62, P48962, Q8BG39	861	217	17446	0.84038	1	1	0.945274
INTERPRO	IPR020846:Major facilitator superfamily domain	5	0.435161	0.896854	A0A0R4J0A6, Q3UHK1, Q9JIS5, Q8BG39, F6U3S2	923	146	20594	0.76411	1	1	0.969501
Annotation Cluster 143	Enrichment Score: 0.1554867208937708
Category	Term	Count	%	PValue	Genes	List Total	Pop Hits	Pop Total	Fold Enrichment	Bonferroni	Benjamini	FDR
INTERPRO	IPR000169:Cysteine peptidase, cysteine active site	3	0.261097	0.292199	P10605, O08688, O08529	923	24	20594	2.789	1	1	0.969501
UP_KEYWORDS	Thiol protease	6	0.522193	0.651916	P10605, O08688, P56399, Q9DCH4, O08529, E9PXY8	936	134	22680	1.08496	1	1	0.744118
GOTERM_MF_DIRECT	GO:0008234~cysteine-type peptidase activity	6	0.522193	0.830454	P10605, O08688, P56399, Q9DCH4, O08529, E9PXY8	861	141	17446	0.862233	1	1	0.945274
GOTERM_BP_DIRECT	GO:0016579~protein deubiquitination	3	0.261097	0.898265	P56399, Q9DCH4, E9PXY8	880	78	18082	0.790297	1	1	0.976221
GOTERM_MF_DIRECT	GO:0036459~thiol-dependent ubiquitinyl hydrolase activity	3	0.261097	0.89869	P56399, Q9DCH4, E9PXY8	861	77	17446	0.789447	1	1	0.945274
GOTERM_MF_DIRECT	GO:0004843~thiol-dependent ubiquitin-specific protease activity	3	0.261097	0.913859	P56399, Q9DCH4, E9PXY8	861	81	17446	0.750462	1	1	0.945274
Annotation Cluster 144	Enrichment Score: 0.1268393194259653
Category	Term	Count	%	PValue	Genes	List Total	Pop Hits	Pop Total	Fold Enrichment	Bonferroni	Benjamini	FDR
GOTERM_BP_DIRECT	GO:0008203~cholesterol metabolic process	5	0.435161	0.634064	Q9DCN2, Q00623, Q8BFZ9, A0A0R4J0I9, P08226	880	89	18082	1.15437	1	1	0.976221
UP_KEYWORDS	Cholesterol metabolism	3	0.261097	0.668176	Q9DCN2, Q00623, Q8BFZ9	936	55	22680	1.32168	1	1	0.744118
UP_KEYWORDS	Sterol metabolism	3	0.261097	0.730894	Q9DCN2, Q00623, Q8BFZ9	936	62	22680	1.17246	1	1	0.744118
UP_KEYWORDS	Steroid metabolism	3	0.261097	0.81496	Q9DCN2, Q00623, Q8BFZ9	936	74	22680	0.982328	1	1	0.81496
GOTERM_BP_DIRECT	GO:0008202~steroid metabolic process	3	0.261097	0.920001	Q9DCN2, Q00623, Q8BFZ9	880	84	18082	0.733847	1	1	0.976221
Annotation Cluster 145	Enrichment Score: 0.12433634344045894
Category	Term	Count	%	PValue	Genes	List Total	Pop Hits	Pop Total	Fold Enrichment	Bonferroni	Benjamini	FDR
UP_KEYWORDS	Endonuclease	4	0.348129	0.646133	Q8C522, E9PZS5, Q8CJG0, Q3TLP8	936	80	22680	1.21154	1	1	0.744118
UP_KEYWORDS	Nuclease	5	0.435161	0.762566	Q91VR5, Q8C522, E9PZS5, Q8CJG0, Q3TLP8	936	125	22680	0.969231	1	1	0.762566
GOTERM_MF_DIRECT	GO:0004519~endonuclease activity	4	0.348129	0.783043	Q8C522, E9PZS5, Q8CJG0, Q3TLP8	861	83	17446	0.976505	1	1	0.945274
GOTERM_MF_DIRECT	GO:0004518~nuclease activity	5	0.435161	0.82465	Q91VR5, Q8C522, E9PZS5, Q3UUQ7, Q8CJG0	861	115	17446	0.880978	1	1	0.945274
Annotation Cluster 146	Enrichment Score: 0.09824442947300749
Category	Term	Count	%	PValue	Genes	List Total	Pop Hits	Pop Total	Fold Enrichment	Bonferroni	Benjamini	FDR
UP_SEQ_FEATURE	domain:VWFA	3	0.261097	0.75767	O08532, Q8JZW4, Q9Z1L5	898	54	18012	1.11433	1	1	0.990917
SMART	SM00327:VWA	3	0.261097	0.810808	O08532, Q8JZW4, Q9Z1L5	444	71	10425	0.992101	1	1	0.979452
INTERPRO	IPR002035:von Willebrand factor, type A	4	0.348129	0.825788	O08532, Q8JZW4, Q80ZX0, Q9Z1L5	923	99	20594	0.901496	1	1	0.969501
Annotation Cluster 147	Enrichment Score: 0.07051731268987152
Category	Term	Count	%	PValue	Genes	List Total	Pop Hits	Pop Total	Fold Enrichment	Bonferroni	Benjamini	FDR
GOTERM_BP_DIRECT	GO:0006334~nucleosome assembly	6	0.522193	0.574306	Q3TEA8, P62806, H3BLH0, Q8CBB6, Q61937, P02301	880	104	18082	1.18545	1	1	0.976221
GOTERM_CC_DIRECT	GO:0000786~nucleosome	4	0.348129	0.88409	Q3TEA8, P62806, Q8CBB6, P02301	916	108	19662	0.795002	1	1	0.88409
UP_KEYWORDS	Nucleosome core	3	0.261097	0.921762	P62806, Q8CBB6, P02301	936	100	22680	0.726923	1	1	0.921762
KEGG_PATHWAY	mmu05322:Systemic lupus erythematosus	6	0.522193	0.971986	Q7TPR4, P57780, P62806, Q8CBB6, P32067, P02301	514	147	7691	0.610736	1	1	0.971986
INTERPRO	IPR009072:Histone-fold	3	0.261097	0.976101	P62806, Q8CBB6, P02301	923	123	20594	0.544196	1	1	0.976101
Annotation Cluster 148	Enrichment Score: 0.06654714672318499
Category	Term	Count	%	PValue	Genes	List Total	Pop Hits	Pop Total	Fold Enrichment	Bonferroni	Benjamini	FDR
KEGG_PATHWAY	mmu05213:Endometrial cancer	4	0.348129	0.683694	E0CXB9, Q9Z2A0, P28028, E9QAQ5	514	52	7691	1.151	1	1	0.819672
KEGG_PATHWAY	mmu05215:Prostate cancer	4	0.348129	0.939277	P07901, Q9Z2A0, P28028, E9QAQ5	514	88	7691	0.680138	1	1	0.939277
KEGG_PATHWAY	mmu05160:Hepatitis C	5	0.435161	0.983339	Q6P1F6, Q8BG02, Q9Z2A0, P28028, E9QAQ5	514	136	7691	0.550112	1	1	0.983339
Annotation Cluster 149	Enrichment Score: 0.057006177981808896
Category	Term	Count	%	PValue	Genes	List Total	Pop Hits	Pop Total	Fold Enrichment	Bonferroni	Benjamini	FDR
UP_KEYWORDS	Heme	6	0.522193	0.838199	Q9D0M3, P12787, P01942, P56395, Q9CQX2, P62897	936	171	22680	0.850202	1	1	0.838199
GOTERM_MF_DIRECT	GO:0020037~heme binding	7	0.609225	0.867441	Q9D0M3, O55022, P05480, P01942, P56395, Q9CQX2, P62897	861	175	17446	0.810499	1	1	0.945274
UP_SEQ_FEATURE	metal ion-binding site:Iron (heme axial ligand)	4	0.348129	0.927672	Q9D0M3, P56395, Q9CQX2, P62897	898	114	18012	0.703786	1	1	0.990917
Annotation Cluster 150	Enrichment Score: 0.04397577430052593
Category	Term	Count	%	PValue	Genes	List Total	Pop Hits	Pop Total	Fold Enrichment	Bonferroni	Benjamini	FDR
INTERPRO	IPR003131:Potassium channel tetramerisation-type BTB domain	3	0.261097	0.672468	P15388, E9QKI2, A0A0R4J2B2	923	51	20594	1.31247	1	1	0.969501
SMART	SM00225:BTB	4	0.348129	0.995844	P15388, E9QKI2, A0A0R4J2B2, Q8BNW9	444	218	10425	0.430821	1	1	0.995844
INTERPRO	IPR000210:BTB/POZ-like	4	0.348129	0.997585	P15388, E9QKI2, A0A0R4J2B2, Q8BNW9	923	222	20594	0.402018	1	1	0.997585
INTERPRO	IPR011333:BTB/POZ fold	4	0.348129	0.998352	P15388, E9QKI2, A0A0R4J2B2, Q8BNW9	923	232	20594	0.38469	1	1	0.998352
Annotation Cluster 151	Enrichment Score: 0.03115648652530092
Category	Term	Count	%	PValue	Genes	List Total	Pop Hits	Pop Total	Fold Enrichment	Bonferroni	Benjamini	FDR
GOTERM_BP_DIRECT	GO:0006281~DNA repair	13	1.13142	0.852534	P62908, Q9CW03, Q62318, Q99K48, Q9WTM5, P11103, F8WHU5, Q9EPU0, Q99KP6, Q61937, Q6A068, E9PXY8, D3YYB0	880	318	18082	0.840001	1	1	0.976221
UP_KEYWORDS	DNA damage	10	0.870322	0.938578	Q9DB27, P62908, Q9CW03, Q99KP6, A0A0R4J2C1, Q99K48, Q6A068, P11103, Q9WTM5, E9PXY8	936	336	22680	0.721154	1	1	0.938578
UP_KEYWORDS	DNA repair	8	0.696258	0.944552	P62908, Q9CW03, Q99KP6, Q99K48, Q6A068, P11103, Q9WTM5, E9PXY8	936	279	22680	0.694789	1	1	0.944552
GOTERM_BP_DIRECT	GO:0006974~cellular response to DNA damage stimulus	12	1.04439	0.993039	Q9DB27, P62908, Q9CW03, Q99KP6, A0A0R4J2C1, Q99K48, Q6A068, P11103, Q9WTM5, E9PXY8, D3YYB0, Q02053	880	420	18082	0.587078	1	1	0.993039
Annotation Cluster 152	Enrichment Score: 0.020483258039058462
Category	Term	Count	%	PValue	Genes	List Total	Pop Hits	Pop Total	Fold Enrichment	Bonferroni	Benjamini	FDR
UP_SEQ_FEATURE	repeat:LRR 7	6	0.522193	0.899545	Q5DU41, E9Q6L9, Q8CIV8, Q80WG5, G3XA53, A2RT62	898	158	18012	0.761693	1	1	0.990917
UP_SEQ_FEATURE	repeat:LRR 12	3	0.261097	0.90962	Q5DU41, E9Q6L9, Q80WG5	898	79	18012	0.761693	1	1	0.990917
UP_SEQ_FEATURE	repeat:LRR 6	7	0.609225	0.918591	Q5DU41, E9Q6L9, Q8CIV8, Q80TM9, Q80WG5, G3XA53, A2RT62	898	191	18012	0.735107	1	1	0.990917
UP_SEQ_FEATURE	repeat:LRR 11	3	0.261097	0.937797	Q5DU41, E9Q6L9, Q80WG5	898	88	18012	0.683792	1	1	0.990917
UP_KEYWORDS	Leucine-rich repeat	8	0.696258	0.939199	Q5DU41, E9Q6L9, Q8CIV8, Q80TM9, Q80WG5, Q9JIA1, G3XA53, A2RT62	936	275	22680	0.704895	1	1	0.939199
SMART	SM00369:LRR_TYP	5	0.435161	0.943602	Q5DU41, E9Q6L9, Q80WG5, Q9JIA1, G3XA53	444	175	10425	0.670849	1	1	0.979452
UP_SEQ_FEATURE	repeat:LRR 5	7	0.609225	0.95335	Q5DU41, E9Q6L9, Q8CIV8, Q80TM9, Q80WG5, G3XA53, A2RT62	898	210	18012	0.668597	1	1	0.990917
INTERPRO	IPR003591:Leucine-rich repeat, typical subtype	5	0.435161	0.956686	Q5DU41, E9Q6L9, Q80WG5, Q9JIA1, G3XA53	923	175	20594	0.637486	1	1	0.969501
UP_SEQ_FEATURE	repeat:LRR 8	4	0.348129	0.965863	Q5DU41, E9Q6L9, Q80WG5, G3XA53	898	134	18012	0.598743	1	1	0.990917
UP_SEQ_FEATURE	repeat:LRR 10	3	0.261097	0.96715	Q5DU41, E9Q6L9, Q80WG5	898	103	18012	0.584211	1	1	0.990917
UP_SEQ_FEATURE	repeat:LRR 3	8	0.696258	0.971216	Q5DU41, E9Q6L9, Q8CIV8, Q80TM9, Q80WG5, Q9JIA1, G3XA53, A2RT62	898	253	18012	0.634242	1	1	0.990917
UP_SEQ_FEATURE	repeat:LRR 4	7	0.609225	0.973279	Q5DU41, E9Q6L9, Q8CIV8, Q80TM9, Q80WG5, G3XA53, A2RT62	898	228	18012	0.615813	1	1	0.990917
INTERPRO	IPR001611:Leucine-rich repeat	7	0.609225	0.976827	Q5DU41, E9Q6L9, Q80TM9, Q80WG5, Q9JIA1, G3XA53, A2RT62	923	259	20594	0.603028	1	1	0.976827
UP_SEQ_FEATURE	repeat:LRR 1	8	0.696258	0.984907	Q5DU41, E9Q6L9, Q8CIV8, Q80TM9, Q80WG5, Q9JIA1, G3XA53, A2RT62	898	274	18012	0.585632	1	1	0.990917
UP_SEQ_FEATURE	repeat:LRR 2	8	0.696258	0.984907	Q5DU41, E9Q6L9, Q8CIV8, Q80TM9, Q80WG5, Q9JIA1, G3XA53, A2RT62	898	274	18012	0.585632	1	1	0.990917
UP_SEQ_FEATURE	repeat:LRR 9	3	0.261097	0.986312	Q5DU41, E9Q6L9, Q80WG5	898	123	18012	0.489217	1	1	0.990917
Annotation Cluster 153	Enrichment Score: 0.009180047772933084
Category	Term	Count	%	PValue	Genes	List Total	Pop Hits	Pop Total	Fold Enrichment	Bonferroni	Benjamini	FDR
UP_KEYWORDS	ANK repeat	7	0.609225	0.933844	F8VQE9, A2A690, E9Q4Z6, S4R2K9, D3YWQ0, B9EJA2, Q68FF6	936	240	22680	0.706731	1	1	0.933844
INTERPRO	IPR020683:Ankyrin repeat-containing domain	7	0.609225	0.962586	F8VQE9, A2A690, E9Q4Z6, S4R2K9, D3YWQ0, B9EJA2, Q68FF6	923	242	20594	0.645389	1	1	0.969501
INTERPRO	IPR002110:Ankyrin repeat	6	0.522193	0.979883	F8VQE9, A2A690, S4R2K9, D3YWQ0, B9EJA2, Q68FF6	923	232	20594	0.577035	1	1	0.979883
SMART	SM00248:ANK	5	0.435161	0.987854	A2A690, S4R2K9, D3YWQ0, B9EJA2, Q68FF6	444	225	10425	0.521772	1	1	0.987854
UP_SEQ_FEATURE	repeat:ANK 1	4	0.348129	0.99687	F8VQE9, A2A690, E9Q4Z6, Q68FF6	898	193	18012	0.415708	1	1	0.99687
UP_SEQ_FEATURE	repeat:ANK 2	4	0.348129	0.99687	F8VQE9, A2A690, E9Q4Z6, Q68FF6	898	193	18012	0.415708	1	1	0.99687
UP_SEQ_FEATURE	repeat:ANK 3	3	0.261097	0.997428	F8VQE9, A2A690, Q68FF6	898	160	18012	0.376086	1	1	0.997428
Annotation Cluster 154	Enrichment Score: 0.00838370141010867
Category	Term	Count	%	PValue	Genes	List Total	Pop Hits	Pop Total	Fold Enrichment	Bonferroni	Benjamini	FDR
UP_SEQ_FEATURE	topological domain:Cytoplasmic	131	11.4012	0.904639	B0V2N1, P84309, A0A0R4J0A6, Q9CZW5, E9PYN1, A0A0R4J0I9, Q9ER00, Q8VCM8, O08547, Q9D365, O09126, Q99KF1, P58021, Q9JL56, P61264, Q8BW75, Q8BXZ1, Q920N7, Q9D7N9, O35526, Q9JKC6, Q91YQ5, Q8BH80, Q6QD59, Q61165, Q99P72, P15388, E9QKI2, Q9DB25, O35633, Q8BXQ2, O55143, Q7M729, Q3UHK1, Q7TQ95, Q5DTL9, P97441, Q91V14, Q9WV55, Q8BG51, K4DI58, P10852, Q9ES89, Q9CPQ3, Q9Z1L5, O35544, Q80UG2, B1ATI0, Q8R366,…	898	2880	18012	0.912356	1	1	0.990917
UP_KEYWORDS	Glycoprotein	135	11.7493	0.984516	B0V2N1, P84309, A0A0R4J0A6, Q6GQT9, E9PYN1, A0A0R4J0I9, Q99P88, Q8VCM8, Q99KW9, G3XA53, Q9D365, O09126, Q8BXR1, O88737, Q99KF1, Q9JL56, Q8BXZ1, Q9D7N9, Q8K596, O89023, E9QAU4, Q91YQ5, Q03265, Q61165, P15388, E9QKI2, Q9DB25, O35633, Q8BXQ2, Q7M729, Q80XN0, Q3UHK1, Q8CBB6, Q91V14, Q8BYI9, K4DI58, P10852, Q9ES89, Q9WTR5, Q9Z1L5, A2AEG6, O35544, Q80UG2, Q9JKR6, Q8R366, Q6WQJ1, Q8BGN3, P47857, E9QB01,…	936	3815	22680	0.857445	1	1	0.984516
UP_SEQ_FEATURE	topological domain:Extracellular	68	5.91819	1	P84309, B0V2N1, E9Q8N8, P97300, E9PYN1, A0A0R4J0I9, Q9D164, P31650, G3X9J1, O09126, A0A1B0GRA5, Q69ZK9, Q9D7N9, O35526, Q8BG39, Q9JKC6, P31648, P56564, P18052, Q60714, P18572, Q6P6I8, Q61165, P51830, Q9D3A9, Q7M729, Q3UHK1, P14094, Q9JIS5, Q7TQ95, Q8BJI1, Q4V9Z5, E9Q3V9, Q5DTL9, P80560, K4DI58, P10852, Q9Z1L5, Q9CRY7, O08532, D3Z5M6, O35544, Q9CYN9, Q80UG2, S4R1C4, Q80WG5, Q8R366, Q6WQJ1, Q8BGN3,…	898	2256	18012	0.604582	1	1	1
UP_SEQ_FEATURE	glycosylation site:N-linked (GlcNAc...)	114	9.92167	1	B0V2N1, P84309, A0A0R4J0A6, E9PYN1, A0A0R4J0I9, Q8VCM8, Q99KW9, G3XA53, Q9D365, O09126, Q8BXR1, Q99KF1, Q9JL56, Q8BXZ1, Q8CBC4, Q9D7N9, O89023, Q91YQ5, Q61165, P15388, E9QKI2, Q9DB25, O35633, Q8BXQ2, Q7M729, Q3UHK1, Q91V14, Q8BYI9, K4DI58, P10852, Q9ES89, Q9WTR5, Q9Z1L5, A2AEG6, O35544, Q80UG2, Q9JKR6, Q8R366, Q6WQJ1, Q8BGN3, E9QB01, Q8BI84, Q9WTK3, Q62351, P19324, Q00493, Q3UVX5, Q91XD7, P23818,…	898	3563	18012	0.641763	1	1	1
UP_KEYWORDS	Signal	116	10.0957	1	B0V2N1, Q9CR67, Q6GQT9, F7D3W5, E9PYN1, A0A0R4J0I9, Q8VCM8, Q99KW9, G3XA53, O09126, Q99KF1, P58021, A0A0B4J1H7, Q8BXZ1, Q3UGR5, Q8K596, O89023, Q91YQ5, P15388, P14211, O55022, Q8BXQ2, Q7M729, P01747, P24369, A0A1B0GSR5, P07724, Q8BYI9, K4DI58, Q9ES89, Q9WTR5, Q9Z1L5, Q80UG2, Q9JKR6, Q8R366, A0A0R4J263, F8VPQ1, Q8BGN3, Q99JB2, E9QB01, Q61701, Q8BI84, D3YVV7, P19324, Q00493, Q3UVX5, Q91XD7, P23818,…	936	4543	22680	0.618703	1	1	1
UP_SEQ_FEATURE	signal peptide	86	7.48477	1	B0V2N1, P97300, E9PYN1, A0A0R4J0I9, Q9DBH5, Q9D164, Q9QXV0, Q8VCM8, Q99KW9, G3X9J1, G3XA53, O09126, A0A1B0GRA5, Q99KF1, P58021, Q8C0L0, Q69ZK9, Q9D8L3, Q8BXZ1, Q02819, Q8HW98, P01831, Q8K273, Q8BHN3, O89023, P10605, P18052, Q91YQ5, P18572, P35564, P70699, Q6P6I8, P14211, Q8BXQ2, Q7M729, Q00623, P01747, P24369, P09103, Q4V9Z5, E9Q3V9, P27773, A0A1B0GSR5, P07724, Q8BYI9, P80560, K4DI58, Q9WTR5, Q9Z…	898	3124	18012	0.55217	1	1	1
Annotation Cluster 155	Enrichment Score: 0.00819967106651001
Category	Term	Count	%	PValue	Genes	List Total	Pop Hits	Pop Total	Fold Enrichment	Bonferroni	Benjamini	FDR
UP_SEQ_FEATURE	domain:EGF-like 1	4	0.348129	0.919333	Q91XD7, O54991, Q8BYI9, A0A0R4J0I9	898	111	18012	0.722807	1	1	0.990917
UP_KEYWORDS	EGF-like domain	4	0.348129	0.995576	Q91XD7, O54991, Q8BYI9, A0A0R4J0I9	936	224	22680	0.432692	1	1	0.995576
SMART	SM00181:EGF	3	0.261097	0.996696	Q91XD7, Q8BYI9, A0A0R4J0I9	444	181	10425	0.389167	1	1	0.996696
INTERPRO	IPR000742:Epidermal growth factor-like domain	4	0.348129	0.998641	Q91XD7, O54991, Q8BYI9, A0A0R4J0I9	923	237	20594	0.376574	1	1	0.998641
INTERPRO	IPR013032:EGF-like, conserved site	3	0.261097	0.998809	Q91XD7, Q8BYI9, A0A0R4J0I9	923	197	20594	0.339777	1	1	0.998809
Annotation Cluster 156	Enrichment Score: 0.0069571761206201534
Category	Term	Count	%	PValue	Genes	List Total	Pop Hits	Pop Total	Fold Enrichment	Bonferroni	Benjamini	FDR
UP_SEQ_FEATURE	active site:Charge relay system	7	0.609225	0.94581	Q9QUR6, Q91ZH7, H3BKH6, Q8C167, Q6WQJ1, Q8R2Y0, O89023	898	205	18012	0.684904	1	1	0.990917
UP_KEYWORDS	Serine protease	3	0.261097	0.994325	Q9QUR6, Q8C167, O89023	936	173	22680	0.420187	1	1	0.994325
GOTERM_MF_DIRECT	GO:0008236~serine-type peptidase activity	3	0.261097	0.997581	Q9QUR6, Q8C167, O89023	861	163	17446	0.372929	1	1	0.997581
GOTERM_MF_DIRECT	GO:0004252~serine-type endopeptidase activity	3	0.261097	0.999748	Q9QUR6, Q8C167, O89023	861	212	17446	0.286733	1	1	0.999748
Annotation Cluster 157	Enrichment Score: 1.43171956795096E-4
Category	Term	Count	%	PValue	Genes	List Total	Pop Hits	Pop Total	Fold Enrichment	Bonferroni	Benjamini	FDR
UP_KEYWORDS	Immunity	7	0.609225	0.999266	P68404, Q3UHC7, E9PYN1, P05480, O35099, Q62167, F6U3S2	936	401	22680	0.422981	1	1	0.999266
UP_KEYWORDS	Innate immunity	3	0.261097	0.999574	Q3UHC7, O35099, Q62167	936	241	22680	0.301628	1	1	0.999574
GOTERM_BP_DIRECT	GO:0002376~immune system process	7	0.609225	0.999859	P68404, Q3UHC7, E9PYN1, P05480, O35099, Q62167, F6U3S2	880	383	18082	0.375546	1	1	0.999859
GOTERM_BP_DIRECT	GO:0045087~innate immune response	6	0.522193	0.999983	Q62318, Q3UHC7, P05480, O35099, Q8CH72, Q62167	880	400	18082	0.308216	1	1	0.999983
Annotation Cluster 158	Enrichment Score: 4.236936845701192E-6
Category	Term	Count	%	PValue	Genes	List Total	Pop Hits	Pop Total	Fold Enrichment	Bonferroni	Benjamini	FDR
UP_KEYWORDS	Transcription regulation	45	3.91645	0.999975	S4R1M2, Q91VR5, Q7TPV4, A0A0R4J2C1, Q99K48, P11103, A0A0R4J1E2, Q8VDM6, B1AR74, Q62167, A0A0R4J008, Q9R0L7, Q9CRB9, H3BLH0, O88712, Q6A068, Q60749, Q8CJG0, Q9CY57, Q99JF8, Q9ERF3, Q9JI90, E9QAS5, P62908, P54103, P61979, Q9WUQ2, Q62318, D3YWX2, Q3TUQ5, Q9WTM5, Q8VHR5, Q9Z2A0, Q64012, Q8C8N2, Q9CZX0, Q3UEB3, Q9DB27, P68404, Q9CQE8, Q91YD9, Q3U0V1, P62869, J3QNU6, Q9Z1X4	936	1799	22680	0.606106	1	1	0.999975
UP_KEYWORDS	Transcription	46	4.00348	0.999986	S4R1M2, Q91VR5, Q7TPV4, A0A0R4J2C1, Q99K48, P11103, A0A0R4J1E2, Q8VDM6, B1AR74, Q62167, A0A0R4J008, Q9R0L7, Q9CRB9, H3BLH0, O88712, Q6A068, Q60749, Q8CJG0, Q9CY57, Q99JF8, Q9ERF3, Q9JI90, E9QAS5, P62908, P54103, P61979, Q9WUQ2, Q62318, D3YWX2, Q3TUQ5, Q9WTM5, Q8VHR5, Q9Z2A0, Q64012, Q8C8N2, Q9CZX0, Q3UEB3, Q9DB27, P68404, Q9CQE8, Q91YD9, Q3U0V1, P62869, J3QNU6, Q9Z1X4, P08775	936	1859	22680	0.599578	1	1	0.999986
GOTERM_BP_DIRECT	GO:0006351~transcription, DNA-templated	48	4.17755	1	S4R1M2, Q91VR5, Q7TPV4, A0A0R4J2C1, Q99K48, P11103, Q80W00, A0A0R4J1E2, Q8VDM6, B1AR74, Q62167, A0A0R4J008, Q9R0L7, Q9CRB9, H3BLH0, O88712, Q6A068, Q60749, Q8CJG0, Q9CY57, E9Q4K0, Q99JF8, Q9ERF3, Q9JI90, E9QAS5, P62908, P54103, P61979, Q9WUQ2, Q62318, D3YWX2, Q3TUQ5, Q9WTM5, Q8VHR5, Q9Z2A0, Q64012, Q8C8N2, Q9CZX0, Q3UEB3, Q9DB27, P68404, Q9CQE8, Q91YD9, Q3U0V1, P62869, J3QNU6, Q9Z1X4, P08775	880	1885	18082	0.523231	1	1	1
GOTERM_BP_DIRECT	GO:0006355~regulation of transcription, DNA-templated	49	4.26458	1	S4R1M2, B1AR74, Q62167, Q6GYP7, Q9R0L7, A0A0R4J008, Q9CRB9, Q60749, Q8CJG0, P54103, Q8VHR5, Q9WTM5, Q9Z2A0, Q8C8N2, Q9DB27, Q91YD9, J3QNU6, Q9Z1X4, Q91VR5, Q7TPV4, A0A0R4J2C1, Q99K48, P11103, A0A0R4J1E2, Q8VDM6, B1AUX2, H3BLH0, O88712, Q6A068, Q9CY57, Q99JF8, Q9ERF3, Q9JI90, E9QAS5, P62908, P61979, Q9WUQ2, Q3TEA8, Q62318, D3YWX2, Q3TUQ5, Q64012, Q9CZX0, Q3UEB3, Q3UVX5, P68404, Q9CQE8, Q3U0V1, P62…	880	2279	18082	0.44179	1	1	1
Annotation Cluster 159	Enrichment Score: 4.908873123250488E-9
Category	Term	Count	%	PValue	Genes	List Total	Pop Hits	Pop Total	Fold Enrichment	Bonferroni	Benjamini	FDR
UP_KEYWORDS	Disulfide bond	78	6.78851	1	B0V2N1, E9Q8N8, Q9CR68, P56399, P97300, E9PYN1, A0A0R4J0I9, Q9DBH5, Q99P88, Q9DCJ5, O09126, Q9QUP5, Q8C0L0, Q9CRB9, P62075, Q69ZK9, Q9D8L3, Q8BXZ1, Q8HW98, P01831, O89023, P10605, Q8VCX5, P31648, P18572, P35564, Q8BWF0, P70699, Q6P6I8, Q9CQ75, P14211, Q8BXQ2, Q7M729, P14094, P09103, Q4V9Z5, Q6IRU5, E9Q3V9, P27773, Q9WV98, P07724, Q8BYI9, K4DI58, P10852, Q9ES89, Q9CPU0, Q3TLP8, Q9Z1L5, Q80V42, O08…	936	3124	22680	0.604994	1	1	1
UP_SEQ_FEATURE	signal peptide	86	7.48477	1	B0V2N1, P97300, E9PYN1, A0A0R4J0I9, Q9DBH5, Q9D164, Q9QXV0, Q8VCM8, Q99KW9, G3X9J1, G3XA53, O09126, A0A1B0GRA5, Q99KF1, P58021, Q8C0L0, Q69ZK9, Q9D8L3, Q8BXZ1, Q02819, Q8HW98, P01831, Q8K273, Q8BHN3, O89023, P10605, P18052, Q91YQ5, P18572, P35564, P70699, Q6P6I8, P14211, Q8BXQ2, Q7M729, Q00623, P01747, P24369, P09103, Q4V9Z5, E9Q3V9, P27773, A0A1B0GSR5, P07724, Q8BYI9, P80560, K4DI58, Q9WTR5, Q9Z…	898	3124	18012	0.55217	1	1	1
UP_SEQ_FEATURE	disulfide bond	58	5.04787	1	B0V2N1, Q9CR68, P97300, E9PYN1, A0A0R4J0I9, O09126, Q9QUP5, Q8C0L0, P62075, Q69ZK9, Q9D8L3, Q8BXZ1, Q8HW98, P01831, Q8K2T1, P10605, P18572, P35564, Q8BWF0, P70699, Q6P6I8, Q9CQ75, P14211, Q8BXQ2, Q7M729, P14094, P09103, Q4V9Z5, Q6IRU5, E9Q3V9, P27773, Q9WV98, P07724, Q8BYI9, K4DI58, P10852, Q9ES89, Q80V42, D3Z5M6, Q80UG2, Q99P58, Q8R366, O54901, E9QB01, A0A1B0GS68, Q62351, P12960, O54991, Q91XD7,…	898	2510	18012	0.463489	1	1	1

## Sheet: tau-seed DAVID chart
DAVID Functional Annotation Chart of tau-seed interactors
Category	Term	Count	%	PValue	Genes	List Total	Pop Hits	Pop Total	Fold Enrichment	Bonferroni	Benjamini	FDR
UP_KEYWORDS	Acetylation	415	36.1184	2.0173e-120	Q8CAQ8, Q9CPS6, Q9CR67, Q9Z0P4, Q9CR62, Q9ER00, P18760, O70251, B1AR74, Q3U7R1, Q8JZN5, A0A1B0GSX0, O35127, Q99KF1, P37040, Q52KI8, Q60902, P63328, A0A0R4J083, Q921G7, Q6KAR6, Q5U458, Q80X50, P62482, Q9DB20, Q91VR5, Q7TPV4, Q9CPQ8, Q9CPQ3, Q9CPQ1, P63101, P61161, G5E866, Q9JKR6, Q9CZD3, Q99JB2, Q9D2R6, P97450, E9Q1G8, Q3TUQ5, Q8R5J9, Q64133, Q64012, Q9DB05, P62267, P14152, Q91WS0, Q6P1F6, B1AQZ0,…	936	3125	22680	3.21785	6.87898e-118	6.87898e-118	5.10376e-118
UP_KEYWORDS	Phosphoprotein	646	56.2228	6.14019e-113	Q9ES28, Q8CAQ8, Q9Z0P4, E9Q5L4, Q9CR62, Q9ER00, P18760, O70251, Q3TZZ7, B1AR74, Q3U7R1, P17426, Q8JZN5, A0A1B0GSX0, A2AQR0, P61264, Q52KI8, Q60902, P63328, E9Q4K0, A0A0R4J083, Q921G7, E9Q828, Q5U458, Q80X50, P15388, Q9DB27, P62482, Q6PGN3, E9Q6P5, Q7TQ95, Q9DBS2, P32921, P97441, Q91VR5, P07724, Q91V14, P28661, Q7TPV4, K4DI58, Q9CPQ3, H7BX08, P63101, G5E866, Q80TM9, Q9JKR6, Q9CZD3, E9Q969, Q6WQJ1,…	936	7617	22680	2.05502	2.0938e-110	1.0469e-110	7.76734e-111
GOTERM_CC_DIRECT	GO:0016020~membrane	595	51.7842	2.80832e-76	Q8CAQ8, Q9CR68, Q9CR67, Q9Z0P4, Q9CR62, Q9ER00, P18760, Q3TZZ7, P17427, Q3U7R1, P17426, A0A1B0GSX0, Q99KF1, P37040, A2AQR0, Q9JL56, P61264, Q60902, P63328, Q921G7, E9Q828, P15388, Q9DB25, P62482, E9Q6P5, Q7TQ95, Q9DB20, P97441, Q91VR5, Q91V14, Q7TPV4, Q9CPQ8, K4DI58, Q5NCE8, Q9CPQ3, Q9CPQ1, Q9CTY5, P61161, Q80TM9, Q9JKR6, Q6WQJ1, P28658, Q99JB2, Q91XV3, Q9D2R6, P97450, E9Q1G8, Q3TUQ5, Q8R5J9, Q64…	916	6998	19662	1.82505	1.94055e-73	1.94055e-73	1.5867e-73
GOTERM_CC_DIRECT	GO:0070062~extracellular exosome	322	28.0244	1.61787e-64	Q9CPS6, Q9CR67, P12658, Q8BKX1, Q9CZW5, Q5SXR6, Q3UHC7, Q9ER00, Q5EBP8, Q99KW9, P18760, Q61553, Q91XH5, A0A1B0GSX0, O08553, Q99KF1, Q66L47, O88456, P47754, Q3UGR5, Q9D7N9, Q6PB44, Q9R0Y5, P62806, G3X9G2, P12787, P10126, Q5U458, Q3V117, Q3THE2, Q9CQC7, O08688, Q8CBB6, Q9CZU6, P60867, Q9D1A2, Q9DBS2, B1AQD4, Q9DB20, P32921, P07724, S4R1W8, P56135, Q9CPQ8, Q9WTR5, Q3TLP8, Q91XE8, P63101, P61161, A2A…	916	2674	19662	2.5848	1.11795e-61	5.58974e-62	4.57048e-62
GOTERM_CC_DIRECT	GO:0043209~myelin sheath	87	7.5718	6.74137e-63	Q8CAQ8, Q61753, Q9CR68, P07901, B1AQZ0, Q9CQQ7, Q5SXR6, P38647, A6ZI44, G3XA53, Q9D881, Q61553, O08553, O88935, P17156, P52480, Q9CZ13, P01831, P62835, P48962, P62631, P08249, Q9DB77, Q8BH59, P03995, P06745, P12787, Q03265, P35564, P10126, A0A0J9YUN4, P30275, Q99P72, P15532, Q5M8N0, P14094, Q99KI0, D3Z4B2, P01942, Q99LC3, Q9DB20, P27773, P07724, Q9WU78, S4R1W8, A0A0A0MQF6, P28661, Q5EBJ4, P11983,…	916	192	19662	9.72636	4.65829e-60	1.55276e-60	1.26962e-60
GOTERM_CC_DIRECT	GO:0005739~mitochondrion	240	20.8877	1.71726e-57	Q8CAQ8, Q9CR68, Q9CZW5, Q505D7, Q5SXR6, Q9CR62, Q8JZN5, Q91XH5, A0A1B0GSX0, O08553, Q8BML9, P37040, A2AQR0, Q8CBC8, P63328, P48962, A0A0R4J083, Q921G7, P12787, A0A0N4SW73, Q6QD59, Q5U458, Q3V117, Q9CQC7, Q9CZU6, Q9D6K8, Q9DB20, P56379, S4R1W8, P28661, P56135, P03921, G3X9H5, Q9CPQ8, Q5NCE8, Q91WD5, Q9CPQ3, Q99M87, Q9CPQ1, Q9CTY5, Q91VA7, P63101, Q9CQB4, Q9CZD3, Q9D3D9, Q8R127, B1ATI0, Q9CRD0, Q9D…	916	1721	19662	2.99339	1.18663e-54	2.96657e-55	2.42563e-55
GOTERM_CC_DIRECT	GO:0005743~mitochondrial inner membrane	108	9.39948	2.28897e-53	Q8CAQ8, Q9CR68, Q9CR62, Q99L04, Q9R112, Q9D881, Q9DCN2, A2AQR0, P62075, Q8BW75, P48962, Q921G7, Q791T5, P12787, Q03265, Q5U458, P50544, Q9CQC7, Q80XN0, E9PV90, Q8BMS1, Q9DB20, P03888, P03921, P56135, Q9CPQ8, Q5NCE8, Q91WD5, Q9CPQ3, Q9CPQ1, Q8K2B3, Q9CQB4, G5E902, Q9D3D9, B1ATI0, Q9D6J6, Q8R404, Q9D6J5, Q99JB2, Q9CQJ8, P97450, Q9D2R6, E9PZS5, Q9CQZ6, Q9CQZ5, Q9WUM5, A0A140LIU4, P52503, Q99JR1, P16…	916	387	19662	5.99025	1.58168e-50	3.16335e-51	2.58653e-51
UP_KEYWORDS	Transport	231	20.1044	3.48507e-53	Q9CR68, G3XA57, Q9CR62, Q9ER00, Q5EBP8, Q3TZZ7, O08547, P17427, Q3U7R1, P17426, Q8BXR1, Q99KF1, P61264, P48962, Q6PB44, Q921G7, E9Q828, A0A0N4SW73, Q6QD59, Q6KAR6, P15388, E9QKI2, Q9CQC7, P62482, Q9QXK3, B1AQD4, Q9DB20, A2BFF9, P97441, Q91V14, P56135, P03921, Q9CPQ8, Q5NCE8, Q91WD5, Q9CPQ3, A2AEG6, B1ASW6, Q8R2U0, Q9CQB4, Q9D3D9, Q9D6J6, Q9D6J5, P97450, Q9JME7, P03930, Q80ZX0, Q99JR1, Q9DB05, E9Q…	936	1901	22680	2.9444	1.18841e-50	3.96136e-51	2.93907e-51
UP_KEYWORDS	Mitochondrion	163	14.1862	6.62303e-50	Q8CAQ8, Q9CR68, Q9CZW5, Q505D7, Q9CR62, P38647, Q9R112, Q9Z1J3, Q9D881, Q8JZN5, Q9DCN2, A2AQR0, P62075, Q8BW75, P48962, A0A0R4J083, Q921G7, Q791T5, P12787, Q03265, Q8BWF0, A0A0N4SW73, Q6QD59, Q5U458, P50544, Q02053, P17710, Q9CQC7, Q80XN0, E9PV90, Q922Q4, Q9CZU6, Q8BMS1, Q9DB20, Q91YP0, P56379, Q8BG51, P28661, P03888, P03921, P56135, Q9CPQ8, Q5NCE8, Q91WD5, Q9CPQ3, Q99M87, Q9CPQ1, Q9CTY5, Q8K2B3,…	936	1058	22680	3.7331	2.25845e-47	5.64613e-48	4.18906e-48
UP_KEYWORDS	Mitochondrion inner membrane	81	7.04961	1.96358e-48	Q9D0M3, Q8CAQ8, Q8BK30, Q9CR68, Q9CQQ7, P48771, Q9CR62, Q9DCJ5, Q99L43, Q9D881, Q3UMR5, Q9CRB9, A2AQR0, P62075, Q9CZ13, P48962, Q9DB77, Q8R1I1, Q8BH59, Q9Z2I0, Q921G7, Q8VCX5, Q791T5, P12787, Q03265, P19783, P30275, Q9CQ75, P50544, Q9CQC7, Q80XN0, E9PV90, A0A0R4J275, Q9Z2Z6, Q9DB20, Q9Z1P6, Q9CQ69, Q9WV98, Q62425, P03888, P03921, P56135, Q9CPQ8, Q9ERS2, E9QPX3, Q5NCE8, Q91WD5, Q9CPQ1, Q8K2B3, Q9C…	936	254	22680	7.72714	6.6958e-46	1.33916e-46	9.93571e-47
GOTERM_BP_DIRECT	GO:0006810~transport	224	19.4952	4.18803e-41	Q9CR68, G3XA57, Q9CR62, Q9ER00, Q5EBP8, Q3TZZ7, O08547, P17427, Q3U7R1, P17426, Q8BXR1, Q99KF1, P61264, P48962, Q6PB44, Q921G7, E9Q828, A0A0N4SW73, Q6QD59, Q6KAR6, P15388, E9QKI2, P62482, Q9QXK3, B1AQD4, Q9DB20, A2BFF9, P97441, Q91V14, P07724, P56135, P03921, Q9CPQ8, Q5NCE8, Q91WD5, Q9CPQ3, A2AEG6, B1ASW6, Q8R2U0, Q9CQB4, Q9D3D9, Q9D6J6, Q9D6J5, P97450, Q9JME7, P03930, Q99JR1, Q9DB05, E9Q0V4, Q3U…	880	1822	18082	2.52618	1.28614e-37	1.28614e-37	1.25515e-37
UP_KEYWORDS	Methylation	137	11.9234	7.16706e-38	S4R1M2, P84309, P09405, Q9CZW5, Q9Z0P4, P38647, Q99L04, Q5EBP8, Q6ZPZ3, O08553, O88737, Q9EPU0, P17156, F8WHL2, Q60749, P62631, Q6PB44, P70372, Q791T5, P62806, E9Q828, G3X9G2, Q03265, P10126, A0A0J9YUN4, Q5PR73, Q9QXS1, Q80X50, E9QKI2, P62482, Q8CBB6, Q9CZU6, Q8K341, Q8BMS1, A0A1B0GSR5, P07724, S4R1W8, A0A0A0MQF6, Q7TT50, Q9JMF3, Q3TLH4, Q99K48, Q8VDM6, Q91WD5, Q3TLP8, Q99M87, Q8CGC7, Q99P58, G5E…	936	960	22680	3.45793	2.44397e-35	4.07328e-36	3.02211e-36
UP_KEYWORDS	Cytoplasm	342	29.765	6.36472e-36	Q9ES28, Q9CPS6, Q8BKX1, Q5SXR6, Q3UHC7, A0A0R4J0I9, Q5EBP8, P18760, B1AR74, Q61553, Q91XH5, A0A1B0GSX0, O08553, O35127, Q6R891, Q8CBC8, O88456, E9Q4K0, Q3UZG4, Q6PB44, Q9R0Y5, E9QAU4, G3X9G2, P10126, A0A0N4SW73, Q3V117, Q8C8N2, E9QKI2, Q9DB27, P62482, E9PVA8, Q9QXK3, Q6PGN3, Q8R010, E9Q6P5, P60867, Q9D1A2, B1AQD4, P32921, A2BFF9, Q91VR5, S4R1W8, P28661, G3X9H5, Q7TPV4, P59764, Q3TLP8, Q8C0M9, Q99…	936	4404	22680	1.88168	2.17037e-33	3.10053e-34	2.30039e-34
GOTERM_MF_DIRECT	GO:0044822~poly(A) RNA binding	159	13.8381	2.41913e-35	S4R1M2, Q8CAQ8, P09405, P07901, Q5SXR6, Q9CR62, A0A0R4J0I9, P38647, Q5EBP8, Q922B2, Q61553, Q6ZPZ3, A0A0R4J008, Q9EPU0, F8WHT3, Q6DFW4, Q52KI8, P62911, Q60749, P25444, P47911, P54103, P70372, P62806, Q91YQ5, Q03265, P10126, A0A0J9YUN4, Q9QXS1, Q99P72, Q80X50, P15532, Q02053, P14211, E9PVA8, P24369, Q3TJZ6, Q9CZU6, P60867, D3YYB0, A2AH85, P53026, Q91VR5, Q6ZWV3, Q7TPV4, Q3TLH4, Q99K48, P10852, Q8V…	861	1113	17446	2.89464	2.43365e-32	2.43365e-32	2.29818e-32
KEGG_PATHWAY	mmu00190:Oxidative phosphorylation	59	5.1349	1.29822e-32	Q9D0M3, Q8BK30, Q9CR68, Q8K3J1, Q9CQQ7, P48771, Q9DCJ5, P51863, Q9D881, Q9CZ13, Q9DB77, Q8R1I1, P12787, Q03265, P19783, Q9Z1G3, Q9CQ75, Q9CQC7, A0A0R4J275, Q99LC3, Q8BJ03, Q9DB20, Q9Z1P6, Q9CQ69, Q62425, P03888, P03921, P56135, Q9CPQ8, Q9ERS2, E9QPX3, Q91WD5, Q9CPQ1, Q8K2B3, P57746, Q9CQB4, K3W4T3, P00405, Q9D3D9, Q9D6J6, Q9D6J5, Q9CQJ8, Q9D819, Q91YT0, P97450, P03930, Q9CQZ6, Q9CQZ5, A0A140LIU4,…	514	139	7691	6.35122	3.18064e-30	3.18064e-30	2.59644e-30
UP_KEYWORDS	Respiratory chain	36	3.13316	1.71128e-32	Q9Z1P6, Q9D0M3, Q8BK30, Q9CQ69, Q9CR68, Q62425, P03888, P03921, Q8K3J1, Q9ERS2, E9QPX3, Q9DCJ5, Q91WD5, Q9CQB4, P00405, Q9CZ13, Q9D6J6, Q8R1I1, Q9DB77, Q9D6J5, P62897, Q91YT0, Q9CQJ8, Q9CQZ6, Q9CQZ5, P52503, Q9CQ54, Q9CQ75, Q9CQC7, Q9DC69, Q91VD9, O09111, Q9CQ91, Q9DCS9, A0A0R4J275, Q99LC3	936	62	22680	14.0695	5.83545e-30	7.29431e-31	5.41191e-31
KEGG_PATHWAY	mmu05012:Parkinson's disease	60	5.22193	1.17231e-31	P84309, Q9D0M3, Q8BK30, Q9CR68, Q8K3J1, Q9CQQ7, P48771, Q9DCJ5, Q9D881, Q66L47, Q9CZ13, P05132, P48962, Q9DB77, B2RSH2, Q8R1I1, Q9Z2Q6, P12787, Q03265, P19783, Q02053, Q9CQ75, Q9CQC7, A0A0R4J275, Q99LC3, Q9DB20, Q9Z1P6, Q9CQ69, Q62425, P03888, P03921, Q9ERS2, E9QPX3, Q91WD5, Q9CPQ1, Q8K2B3, Q9CQB4, P00405, Q9D3D9, Q9D6J6, P62897, Q9D6J5, Q9CQJ8, Q91YT0, P97450, P03930, Q60930, Q60932, Q9CQZ6, Q9C…	514	149	7691	6.02538	2.87217e-29	1.43608e-29	1.17231e-29
UP_KEYWORDS	Electron transport	44	3.82942	1.34503e-31	Q9Z1P6, Q9D0M3, Q8BK30, Q9CQ69, Q9CR68, Q62425, P03888, P03921, Q8K3J1, Q9ERS2, E9QPX3, Q9DCJ5, Q91WD5, Q8K2B3, Q9CQB4, Q8C0L0, P00405, Q9CZ13, Q9D6J6, Q8R1I1, Q9DB77, Q9D6J5, P62897, Q91YT0, Q9CQJ8, Q921G7, Q9CQZ6, Q9CQZ5, Q9CQX2, P52503, Q9CQ54, Q9CQ75, Q9CQC7, Q9DC69, Q91VD9, O09111, Q9CQ91, Q9DCS9, A0A0R4J275, P56395, Q8VBT0, Q99LC5, Q99LC3, Q9DCW4	936	107	22680	9.96405	4.58655e-29	5.09617e-30	3.78103e-30
GOTERM_CC_DIRECT	GO:0070469~respiratory chain	34	2.95909	3.44817e-29	Q9Z1P6, Q9D0M3, Q8BK30, Q9CQ69, Q9CR68, Q62425, P03888, P03921, Q8K3J1, E9QPX3, Q9DCJ5, Q91WD5, Q9CQB4, P00405, Q9CZ13, Q9D6J6, Q8R1I1, Q9DB77, Q9D6J5, P62897, Q91YT0, Q9CQJ8, Q9CQZ6, Q9CQZ5, P52503, Q9CQ54, Q9CQ75, Q9DC69, Q91VD9, O09111, Q9CQ91, Q9DCS9, A0A0R4J275, Q99LC3	916	58	19662	12.583	2.38269e-26	3.97114e-27	3.24703e-27
KEGG_PATHWAY	mmu05010:Alzheimer's disease	62	5.396	9.32241e-29	Q9D0M3, Q8BK30, Q9CR68, Q8K3J1, Q9CQQ7, P48771, A0A0R4J0I9, Q9DCJ5, P11881, Q9D881, P63328, Q9CZ13, Q9DB77, Q8R1I1, P49615, Q64518, P12787, Q03265, P19783, E9QAQ5, Q9CQ75, Q9CQC7, O55143, A0A0R4J275, A2AFQ2, Q99LC3, Q9DB20, Q9Z1P6, Q9CQ69, Q62425, S4R1W8, A0A0A0MQF6, A0A0R4J2C1, O08529, Q9ERS2, E9QPX3, Q91WD5, Q9CPQ1, Q8K2B3, Q9CQB4, P00405, Q9D3D9, P08226, Q9D6J6, P62897, Q9D6J5, Q9CQJ8, Q91YT0,…	514	177	7691	5.24129	2.28399e-26	7.6133e-27	6.21494e-27
KEGG_PATHWAY	mmu05016:Huntington's disease	65	5.65709	2.55836e-28	Q9D0M3, Q8BK30, Q9CR68, Q8K3J1, Q9CQQ7, P48771, Q5SXR6, Q9DCJ5, P11881, P17427, P17426, Q9D881, A0A0R4J008, Q9CZ13, P48962, Q9DB77, Q8R1I1, Q99KJ8, P12787, Q03265, P19783, Q9CQ75, Q9CQC7, A0A0R4J275, Q99LC3, Q6IRU5, Q9DB20, P08775, Q9Z1P6, Q9CQ69, Q62425, G3X9H5, Q9ERS2, E9QPX3, Q91WD5, P84091, Q9CPQ1, Q8K2B3, Q9CQB4, P09671, P00405, Q9D3D9, Q9D6J6, P62897, Q9D6J5, Q9CQJ8, Q91YT0, P97450, P03930,…	514	198	7691	4.91211	6.26798e-26	1.567e-26	1.27918e-26
GOTERM_CC_DIRECT	GO:0005737~cytoplasm	466	40.557	4.51899e-28	Q9ES28, Q9CPS6, Q9Z0P4, P18760, O70251, B1AR74, A0A1B0GSX0, Q8BML9, O35127, P63328, E9Q4K0, Q9DB27, P62482, Q6PGN3, E9Q6P5, P32921, P97441, Q91VR5, P07724, P28661, Q7TPV4, Q9CPQ3, Q8C0M9, H7BX08, P63101, P61161, Q80TM9, Q9CZD3, E9Q969, P28658, Q99JB2, Q91XV3, E9Q1G8, D3YWX2, Q9Z268, Q3TUQ5, Q8R5J9, P62264, P62267, P16330, P14152, Q9DC28, O89079, P05201, B1AQZ0, F6XI62, P31650, Q6GYP7, P40124, Q8V…	916	6631	19662	1.50848	3.12262e-25	4.46089e-26	3.64747e-26
UP_KEYWORDS	Nucleotide-binding	172	14.9695	3.55882e-27	P84309, P07901, Q9CPS6, Q9CW03, F7D3W5, P38647, O35099, Q922B2, Q9EPU0, Q8BML9, P17156, Q66L47, E9PVY0, P62631, Q9R0Y5, Q8VC30, E9Q828, G3X9G2, Q03265, P10126, A0A0J9YUN4, Q5PR73, Q9JLM8, Q9ER72, Q3V117, P15532, Q02053, P17710, O55143, O88848, Q6PGN3, Q9R1C6, B1AQD4, A2AH85, P32921, A0A1B0GSR5, Q91VR5, Q8BG51, P28661, Q7TT50, Q9R1T4, Q3TLP8, Q8R5C5, Q3V3R1, P61161, Q8CGC7, Q9JKR6, Q99P58, Q9CZD3,…	936	1754	22680	2.37611	1.21356e-24	1.21356e-25	9.00381e-26
UP_KEYWORDS	Transit peptide	79	6.87554	5.25891e-24	Q9D0M3, Q8CAQ8, Q8BK30, Q9CR68, Q9CZS1, Q8K3J1, Q9CQQ7, P48771, Q9EP89, P38647, Q9R112, Q9CWD8, Q9Z1J3, Q8K0D5, Q9D881, Q9EQ20, Q8JZN5, Q9ESW4, Q3UMR5, Q8BHF7, Q8BWT1, A2AQR0, Q9CZ13, P08249, Q9DB77, A0A0R4J083, Q9Z2I0, Q921G7, Q8VCX5, P12787, Q03265, Q8BWF0, Q9Z2I8, P19783, P30275, P50544, Q80XN0, Q99KI0, Q9CZU6, Q99LC5, Q8BMS1, Q99LC3, Q9DB20, Q9D0K2, Q91YP0, E9QPX3, Q5NCE8, Q91WD5, Q99M87, P70…	936	510	22680	3.75339	1.79329e-21	1.63026e-22	1.20955e-22
GOTERM_CC_DIRECT	GO:0005913~cell-cell adherens junction	65	5.65709	6.48531e-24	E9Q9H0, Q8BKX1, E9PYN1, Q3UHC7, A6ZI44, Q3TZZ7, P12970, Q62167, Q61553, A0A1B0GSX0, Q68FG2, Q60902, P52480, P25444, P47911, A2AWI7, A0A140LHQ8, O08917, Q8BH80, P18572, Q6KAR6, Q99P72, Q9QXS1, P54823, Q9DBG5, Q8BVQ5, V9GX76, E9PVA8, A2AMW0, P62962, Q9WV55, Q9Z0N1, Q6ZQ58, Q62261, K4DI58, A0A0R4J1E2, P10852, B1AUX2, Q9CWJ9, P63101, A2AGT5, I1E4X1, Q9D8B3, Q9CY58, Q99KH8, E9Q447, O54901, E9Q1G8, P61…	916	316	19662	4.41528	4.48135e-21	5.60168e-22	4.58025e-22
GOTERM_MF_DIRECT	GO:0000166~nucleotide binding	196	17.0583	9.47789e-24	Q9CPS6, Q9CW03, Q5EBP8, Q66L47, Q9R0Y5, E9Q828, G3X9G2, P10126, Q3V117, Q6PGN3, B1AQD4, P32921, Q91VR5, P28661, Q99K48, Q3TLP8, P61161, Q9JKR6, Q9CZD3, E9Q969, P47857, E9Q1G8, Q64012, P18872, Q91WC3, D3Z3N4, Q9CQA9, Q9DC28, E9QAX2, P62823, A0JNY3, Q9D1G1, Q8C0C7, B1AQZ0, Q9CWD8, P32067, Q8R071, Q9ESW4, Q99JY9, Q8VHJ5, Q8BHF7, B7ZCF1, P07310, P05132, A2CG35, B2RSH2, P49615, Q8K310, Q9Z2Q6, Q9Z204,…	861	1936	17446	2.05137	9.53476e-21	4.76738e-21	4.502e-21
GOTERM_CC_DIRECT	GO:0045202~synapse	83	7.22367	1.26122e-23	E9Q9H0, P12658, A0A0R4J0A6, E9PYN1, S4R2K9, Q8R191, D3YWQ0, Q9QYX7, Q68FF6, P14873, Q3V2R3, Q8BGD5, O88737, O88935, Q6R891, Q69ZK9, H3BJZ7, Q920N7, P49615, O35526, Q8BG39, A2AGR0, Q9Z2Q6, Q80TZ3, A0A140LHQ8, E9Q3E2, J3QM71, P56564, Q8K1M6, G3X9G2, A0A0J9YUN4, Q8R5H6, O35633, V9GX76, Q80TJ1, P47708, P62482, Q9JIS5, D9HP81, Q8BJI1, Q8K021, P48318, F7CZ64, P62962, A0A0A6YWG7, E9Q3V9, Q9DBS2, E9Q6L9,…	916	505	19662	3.52792	8.71503e-21	9.68336e-22	7.91766e-22
GOTERM_MF_DIRECT	GO:0098641~cadherin binding involved in cell-cell adhesion	61	5.30896	1.06848e-22	E9Q9H0, Q8BKX1, Q3UHC7, A6ZI44, Q3TZZ7, P12970, Q62167, Q61553, A0A1B0GSX0, Q68FG2, Q60902, P52480, P25444, P47911, A2AWI7, A0A140LHQ8, Q8BH80, P18572, Q6KAR6, Q99P72, Q9QXS1, P54823, Q9DBG5, Q8BVQ5, V9GX76, E9PVA8, A2AMW0, P62962, Q9WV55, Q9Z0N1, Q6ZQ58, Q62261, A0A0R4J1E2, P10852, B1AUX2, Q9CWJ9, P63101, A2AGT5, I1E4X1, Q9D8B3, Q9CY58, Q99KH8, E9Q447, E9Q1G8, P61979, J3QNK8, Q9EQP2, O08579, Q3U…	861	279	17446	4.43015	1.07489e-19	3.58298e-20	3.38353e-20
GOTERM_CC_DIRECT	GO:0014069~postsynaptic density	54	4.69974	6.62373e-22	E9Q9H0, Q8BKX1, P97300, Q5SVJ0, Q9Z0P4, P11881, D3YWQ0, Q9QYX7, P14873, O88737, O88935, Q6R891, P20357, P49615, S4R1P5, A2ARP8, Q80TZ3, A0A140LHQ8, E9Q3E2, J3QM71, G3X9G2, Q9Z2A0, Q9JLM8, E9QK41, Q99P72, G5E884, E9QAQ5, P62482, F7CZ64, J3QNU6, E9Q3V9, E9Q6L9, Q9WV92, G3X9H5, G3UZJ2, P06837, Q62261, Q8JZP2, P63101, Q9QYB5, P61979, J3QNK8, Q64332, P19246, Q9WV69, Q3UVX5, Q80YN3, P23818, P23819, E0C…	916	239	19662	4.84985	4.577e-19	4.577e-20	3.74241e-20
UP_KEYWORDS	Cell junction	87	7.5718	1.48934e-21	Q9ES28, E9Q9H0, A0A0R4J0A6, E9PYN1, S4R2K9, Q8R191, Q9QYX7, Q61553, Q61234, P14873, Q8BGD5, O88737, O88935, Q6R891, A0A0G2JFT8, Q69ZK9, H3BJZ7, P62835, D3Z4E6, Q920N7, P49615, O35526, Q8BG39, S4R1P5, Q8BIW1, E9Q3E2, J3QM71, Q8K1M6, G3X9G2, Q9Z2A0, Q8R5H6, Q9QXS1, Q6ZQ82, G5E884, E9QKI2, F8WHW6, P57780, Q80TJ1, P47708, P62482, Q9JIS5, D9HP81, Q8BJI1, Q8K341, F7CZ64, A0A0A6YWG7, E9Q3V9, Q9DBS2, E9Q…	936	661	22680	3.18922	5.07866e-19	4.23222e-20	3.14003e-20
GOTERM_CC_DIRECT	GO:0005747~mitochondrial respiratory chain complex I	26	2.26284	1.93038e-21	Q9Z1P6, Q8BK30, Q62425, P03888, Q8K3J1, Q9ERS2, E9QPX3, Q9DCJ5, Q91WD5, Q9D6J6, Q9D6J5, Q91YT0, Q9CQJ8, Q9CQZ6, Q9CQZ5, P52503, Q9CQ54, Q9CQ75, Q9CQC7, Q9DC69, Q91VD9, O09111, Q9CQ91, Q9DCS9, A0A0R4J275, Q99LC3	916	47	19662	11.8743	1.33389e-18	1.21263e-19	9.91514e-20
GOTERM_CC_DIRECT	GO:0043005~neuron projection	71	6.17929	5.76411e-21	Q9ES28, P07901, E9Q9H0, P12658, Q8BKX1, A0A0R4J0A6, E9PYN1, P31650, S4R2K9, P51863, Q9QYX7, Q68FF6, O08553, O88737, Q6R891, H3BJZ7, P62835, P05132, P20357, O35526, Q8BG39, Q60676, P06745, Q9R0Y5, P31648, P56564, Q8VCT3, E9Q828, Q99P72, D3Z656, O35633, D3Z4J3, P57780, P47708, P62482, Q9JIS5, D9HP81, P62962, A0A0A6YWG7, E9Q3V9, E9Q6L9, A0A0J9YTW6, P97441, D3YTU0, P03921, P49443, G3UZJ2, Q80U23, Q9W…	916	420	19662	3.62862	3.983e-18	3.31917e-19	2.71394e-19
GOTERM_CC_DIRECT	GO:0005925~focal adhesion	67	5.83116	3.9201e-20	Q9ES28, A0A087WQ31, Q5SXR6, F6XI62, P38647, A0A0R4J0I9, P18760, P62281, P12970, Q68FF6, Q99JY9, P40124, Q8K2C9, P35980, P01831, P25444, P47911, S4R1P5, Q8K1M3, Q8BIW1, O08917, A2AS98, P18572, Q9Z2A0, Q8R5H6, Q61165, Q9QXS1, Q6ZQ82, G5E884, P14211, O08688, F8WHW6, P57780, P24369, P09103, Q8K341, P62962, P62843, P53026, P27773, Q7TPR4, Q9WU78, Q9CPY7, O08529, E9QKR0, Q9WTR5, Q3TLP8, Q8CIB5, P63101,…	916	391	19662	3.67816	2.70879e-17	2.08368e-18	1.70374e-18
UP_KEYWORDS	Synapse	59	5.1349	2.0578e-19	E9Q9H0, A0A0R4J0A6, E9PYN1, S4R2K9, Q8R191, Q9QYX7, P14873, Q8BGD5, O88737, O88935, Q6R891, Q69ZK9, H3BJZ7, Q920N7, P49615, O35526, Q8BG39, E9Q3E2, J3QM71, Q8K1M6, G3X9G2, Q8R5H6, E9QKI2, Q80TJ1, P47708, P62482, Q9JIS5, D9HP81, Q8BJI1, F7CZ64, E9Q3V9, Q9DBS2, E9Q6L9, P97441, D3YTU0, P06837, P80560, Q80U23, Q8JZP2, A0A0R4J2C2, Q99M87, S4R1C4, F8VPU2, Q8K097, G5E829, A0A0R4J2B2, E9PUM4, J3QNK8, Q9J…	936	357	22680	4.00452	7.01709e-17	5.39776e-18	4.00479e-18
UP_KEYWORDS	Membrane	490	42.6458	2.23114e-19	Q8CAQ8, Q9CR68, Q9CR67, Q9Z0P4, Q9CR62, Q9ER00, P18760, O70251, Q3TZZ7, P17427, Q3U7R1, Q9D365, P17426, A0A1B0GSX0, Q99KF1, P37040, A2AQR0, Q9JL56, P61264, Q60902, P63328, Q921G7, E9Q828, P15388, Q9DB25, P62482, E9Q6P5, Q7TQ95, Q9DB20, P97441, Q91V14, Q9CPQ8, K4DI58, Q5NCE8, Q9CPQ3, Q9CPQ1, Q9CTY5, G5E866, Q80TM9, Q6WQJ1, Q99JB2, Q91XV3, Q9D2R6, P97450, D3YWX2, Q8R5J9, Q64133, P18872, Q9DB05, P16…	936	8683	22680	1.36739	7.60819e-17	5.43442e-18	4.03199e-18
UP_KEYWORDS	Cytoskeleton	109	9.48651	3.34162e-18	Q8BKX1, Q5SXR6, P18760, Q9Z0H8, B1AR74, Q6PER3, Q61553, D3Z0M6, O08553, O88737, P17156, Q6R891, Q6PB44, A0A0J9YUN4, Q9R0Q6, Q9QXS1, E9QKI2, O88848, P62482, Q6PGN3, Q8K341, A2BFF9, S4R1W8, A0A0A0MQF6, P28661, Q9R1T4, G3UZJ2, A2AN08, H7BX08, Q8R5C5, A2AGT5, P61161, Q61937, E9Q447, Q99JB2, Q8CIV8, E9Q1G8, A2AVR9, Q9WUM4, Q8R5J9, Q9WV69, Q9DC28, E9QAX2, U5LHT8, P60487, A0JNY3, B1AQZ0, A0A087WQ31, Q5S…	936	1073	22680	2.46147	1.13949e-15	7.59661e-17	5.63619e-17
GOTERM_CC_DIRECT	GO:0005829~cytosol	165	14.3603	3.41314e-18	Q9ES28, Q9QZE5, P07901, P12658, Q8BKX1, F7D3W5, Q5SXR6, O35099, P18760, Q9Z1J3, Q61553, Q8CAY6, A0A1B0GSX0, O08553, O55013, Q8BML9, P17156, Q8CBC8, O88456, P63328, Q3UZG4, P54103, P70372, P10126, Q3V117, P15532, Q02053, P17710, P14211, O88848, P62482, Q9QXK3, Q8R010, E9Q6P5, Q8R3P0, J3QNU6, Q9D1A2, A0A0A6YWG7, S4R1W8, A0A0A0MQF6, Q9R1T2, G3X9H5, P59764, P35235, Q3TLP8, Q99M87, Q8C729, P63101, P61…	916	1784	19662	1.98528	2.35848e-15	1.68463e-16	1.37745e-16
UP_KEYWORDS	Isopeptide bond	101	8.79025	3.9138e-18	S4R1M2, P09405, Q5EBP8, B1AR74, Q61553, A0A0R4J008, Q9D4H8, F8WHT3, Q66L47, Q6DFW4, Q52KI8, Q60749, P48962, P25444, A0A140LHQ8, P62806, Q91YQ5, Q8BH80, P50544, P15532, O55143, Q8CBB6, P60867, A2AH85, P53026, Q6ZWV3, Q3TLH4, Q99K48, P10852, Q8VDM6, P70168, Q3TLP8, G5E866, O88712, Q9D3D9, Q61937, Q8BX70, Q91XV3, H7BX95, P61979, Q3TUQ5, Q9WUM5, Q64012, Q3UPL0, Q9D8E6, Q3U0V1, Q91WS0, Q9D0E1, P28028,…	936	953	22680	2.568	1.3346e-15	8.34128e-17	6.18869e-17
GOTERM_MF_DIRECT	GO:0005515~protein binding	311	27.067	4.80495e-18	Q9ES28, Q8CAQ8, Q9CR68, Q9CR67, Q9CW03, Q8BKX1, Q9CZW5, Q5SXR6, Q3UHC7, A0A0R4J0I9, Q9ER00, O70251, Q99KW9, P17427, P17426, Q61553, O08553, Q9D4H8, Q6R891, P61264, P63328, P47754, P48962, Q9JKC6, E9QAU4, P10126, Q8C8N2, P15388, P62482, E9PVA8, Q8R010, Q9DBS2, B1AQD4, Q9WV55, Q91VR5, Q91V14, G3X9H5, Q7TPV4, Q99K48, K4DI58, Q9WTR5, Q3TLP8, Q9CPQ3, Q99M87, B1ASW6, P63101, G5E866, A2ALV3, Q9CZD3, E9Q…	861	4092	17446	1.53999	4.83378e-15	1.20844e-15	1.14117e-15
KEGG_PATHWAY	mmu04932:Non-alcoholic fatty liver disease (NAFLD)	46	4.00348	7.57033e-18	Q9Z1P6, Q9D0M3, Q8BK30, Q9CQ69, Q9CR68, Q62425, Q8K3J1, P48771, Q9ERS2, E9QPX3, Q9DCJ5, O35099, Q91WD5, Q3TLP8, Q9CPQ1, Q9D881, Q8K2B3, Q9CQB4, P00405, Q9CZ13, Q9D6J6, Q8R1I1, Q9DB77, Q9D6J5, P62897, Q91YT0, Q9CQJ8, P12787, Q9CQZ6, P19783, Q9CQZ5, A0A140LIU4, P52503, Q9CQ54, Q9CQ75, E9QAQ5, Q9CQC7, Q9DC69, Q91VD9, O09111, Q9CQ91, Q9DCS9, A0A0R4J275, Q99LC3, P56391, Q9DCW5	514	157	7691	4.38407	1.85473e-15	3.70946e-16	3.02813e-16
UP_KEYWORDS	Protein transport	74	6.44038	8.82814e-18	Q9QZE5, Q9D1G1, Q3UUQ7, D3YUY7, Q9DBH5, G3XA57, Q9ER00, Q99P88, O08547, P17427, P17426, Q8BKC5, O35643, O35963, Q99KF1, G3X8X7, P62075, F8WHL2, A2CG35, Q9Z160, P97390, Q99PL5, Q6PB44, Q9CR95, A0A0N4SW73, Q6KAR6, Q6QD59, A0A0A0MQ90, P35293, O35954, O88848, D3Z4J3, P61750, Q9R0A0, P57780, V9GX76, Q9QXK3, Q80TJ1, P47708, D3Z4B2, Q8K021, J3QNU6, Q8R2R9, B1AQD4, Q61335, Q9WV98, Q9WU78, P35278, P70168,…	936	577	22680	3.10759	3.01039e-15	1.77082e-16	1.31383e-16
GOTERM_CC_DIRECT	GO:0030054~cell junction	90	7.8329	1.34166e-17	Q9ES28, E9Q9H0, A0A0R4J0A6, E9PYN1, S4R2K9, Q8R191, Q9QYX7, Q61553, Q61234, P14873, Q8BGD5, Q68FG2, O88737, O88935, Q6R891, A0A0G2JFT8, Q69ZK9, H3BJZ7, P62835, D3Z4E6, Q920N7, P49615, O35526, Q8BG39, S4R1P5, Q8BIW1, E9Q3E2, J3QM71, Q8K1M6, G3X9G2, Q9Z2A0, Q8R5H6, Q9QXS1, Q6ZQ82, G5E884, F8WHW6, P57780, Q80TJ1, P47708, P62482, Q9JIS5, D9HP81, Q8BJI1, Q8K021, Q8K341, F7CZ64, A0A0A6YWG7, E9Q3V9, Q9D…	916	718	19662	2.69061	9.27086e-15	6.18057e-16	5.05358e-16
GOTERM_CC_DIRECT	GO:0008021~synaptic vesicle	34	2.95909	2.02811e-16	A0A0R4J0A6, Q9R1T4, E9PYN1, Q8JZP2, A0A0R4J2C2, P51863, Q8R191, D3YWQ0, B9EJA2, Q68FG2, O88935, P61264, O35526, Q8BG39, A2AGR0, Q9Z2Q6, P60904, A0A140LHQ8, Q4VWZ5, Q60930, D3Z1V4, Q60932, Q64332, A0A0J9YUN4, P23818, O35633, P23819, D3Z4J3, A2AGQ8, P47708, Q9JIS5, P62823, Q8BJI1, Q8K021, Q9DBS2	916	126	19662	5.79216	1.53433e-13	8.7589e-15	7.16176e-15
UP_SEQ_FEATURE	transit peptide:Mitochondrion	73	6.35335	2.51917e-16	Q9D0M3, Q8BK30, Q9CR68, Q9CZS1, Q8K3J1, Q9CQQ7, P48771, Q9EP89, P38647, Q9R112, Q9Z1J3, Q8K0D5, Q9D881, Q9EQ20, Q8JZN5, Q9ESW4, Q8BHF7, Q9CRB9, A2AQR0, Q9CZ13, P08249, Q9DB77, A0A0R4J083, Q9Z2I0, Q921G7, P12787, Q03265, Q8BWF0, Q9Z2I8, P19783, P30275, P50544, Q80XN0, Q99KI0, Q9CZU6, Q99LC5, Q8BMS1, Q99LC3, Q9DB20, Q9D0K2, Q91YP0, E9QPX3, Q5NCE8, Q91WD5, Q99M87, P70404, Q8K2B3, A0A0R4J0G0, Q3V3R1,…	898	496	18012	2.95207	5.13367e-13	5.82684e-13	5.77142e-13
GOTERM_CC_DIRECT	GO:0030424~axon	59	5.1349	3.5972e-16	P12658, Q9Z0P4, E9PYN1, Q3UHC7, F7D3W5, S4R2K9, Q924B0, Q9QYX7, P14873, O08553, Q8BGD5, O88737, O88935, A0A0G2JFT8, G3X8X7, H3BJZ7, P49615, E9Q3E2, J3QM71, P31648, G3X9G2, P35564, Q9EQZ6, P51830, G5E884, E9QAQ5, D3Z4J3, Q9D3A9, V9GX76, P62482, P05063, Q8K341, P48318, Q8R2R9, E9Q3V9, O89053, A0A1B0GSR5, A0A0J9YTW6, G3X9H5, P06837, A0A0R4J2C2, B1AUX2, D3Z5M6, Q9CZD3, P00920, Q8R366, A0A0G2JGX4, Q8B…	916	370	19662	3.42281	2.30149e-13	1.46216e-14	1.19554e-14
GOTERM_BP_DIRECT	GO:0016192~vesicle-mediated transport	44	3.82942	1.09188e-15	Q9QZE5, Q61335, B2RXC1, D3YTU0, Q5SXR6, Q9ER00, B1AR74, O08547, P17427, P17426, P84091, Q8VEJ9, B1ASW6, O55013, Q68FG2, O35643, I1E4X1, P61264, Q9DC16, F8WHL2, Q9D2N9, P97390, O35526, A0A140LHQ8, Q9WUQ2, Q9JME7, Q8BI84, Q9ES97, Q6QD59, P35585, Q60770, Q3UPL0, Q3TLI0, Q9DB05, P13020, D3Z4J3, P61750, Q9QXK3, Q8BHC1, D3Z4B2, O89079, Q6IRU5, Q8R2R9, P62743	880	213	18082	4.2446	3.40949e-12	1.52236e-12	1.48568e-12
GOTERM_BP_DIRECT	GO:0055114~oxidation-reduction process	85	7.39774	1.63441e-15	Q9D0M3, Q61753, Q8BK30, Q9CR68, Q9CZS1, Q8K3J1, Q9R112, Q9DCJ5, Q99L04, Q9EQ20, Q8JZN5, Q91XH5, A0A1B0GSX0, Q9DCN2, P37040, Q8C0L0, A2AQR0, Q8BW75, Q9CZ13, P08249, Q9DB77, Q8R1I1, A0A0R4J083, Q921G7, Q52L67, Q8BWF0, Q9CQX2, Q9CQ75, P50544, Q5M8N4, Q80XN0, P62482, Q922Q4, A0A0R4J275, Q99LC5, Q8BMS1, A2AFQ2, Q99LC3, Q8BJ03, Q9Z1P6, Q9CQ69, Q91YP0, Q62425, P03888, P03921, E9QPX3, Q91WD5, P70404, Q8K…	880	676	18082	2.58366	5.11424e-12	1.52236e-12	1.48568e-12
KEGG_PATHWAY	mmu01100:Metabolic pathways	155	13.49	1.89237e-15	Q9CR68, Q9R111, P51863, Q9Z1J3, Q9D881, Q91XH5, Q8CAY6, A0A1B0GSX0, Q8BML9, Q8CBC8, Q8BW75, A0A0R4J083, Q8K4X7, Q9R0Y5, Q9D517, Q8VC30, Q91YQ5, P12787, Q03265, Q8BWF0, Q3V117, P50544, P15532, P17710, Q9CQC7, Q9DB25, Q8BXQ2, Q80XN0, P05063, Q922Q4, Q9R1C6, Q9CZU6, Q8R3P0, P48318, Q8BMS1, Q9D1A2, Q9DB20, S4R1W8, A0A0A0MQF6, P03888, P03921, P56135, Q9CPQ8, Q9CPY7, Q9ES89, Q91WD5, Q9CPQ1, P57746, Q8K…	514	1269	7691	1.82764	4.62408e-13	7.72717e-14	6.30789e-14
GOTERM_BP_DIRECT	GO:0098609~cell-cell adhesion	41	3.56832	1.98289e-15	Q9WV55, Q6ZQ58, Q9Z0N1, A6ZI44, A0A0R4J1E2, P10852, Q3TZZ7, P12970, B1AUX2, Q61553, A0A1B0GSX0, Q9CWJ9, P63101, Q68FG2, A2AGT5, D3Z5M6, Q60902, Q9CY58, P25444, Q99KH8, A2AWI7, J3QNK8, Q8BH80, P18572, Q9EQP2, Q6KAR6, Q9QXS1, P54823, O08579, Q3UEB3, Q62433, Q9DBG5, A2AH25, Q8BVQ5, E0CXB9, V9GX76, P17182, A2AMW0, Q9DAW9, Q9QYC0, Q9D0I9	880	189	18082	4.45744	6.13709e-12	1.52236e-12	1.48568e-12
GOTERM_MF_DIRECT	GO:0008137~NADH dehydrogenase (ubiquinone) activity	19	1.65361	5.09187e-15	Q9Z1P6, Q62425, P03888, P03921, Q8K3J1, Q9ERS2, E9QPX3, Q9DCJ5, Q91WD5, Q9CQ54, Q9CQ75, Q9CQC7, Q91VD9, A0A0R4J275, Q9D6J6, Q99LC3, Q9D6J5, Q9CQJ8, Q91YT0	861	35	17446	10.9996	5.13767e-12	1.02449e-12	9.67456e-13
GOTERM_CC_DIRECT	GO:0005783~endoplasmic reticulum	127	11.0531	5.87289e-15	Q9CR67, F7D3W5, O35099, Q99L04, Q8VCM8, O70251, Q3TZZ7, O08547, Q3U7R1, Q9D365, Q9DCN2, O55013, Q8VCD6, Q99KF1, Q8K2C9, P37040, Q8BXZ1, Q3UZG4, Q9D7N9, Q4VWZ5, Q9D517, Q91YQ5, Q9ES97, Q8BH80, Q6QD59, Q61165, Q99P72, P14211, Q9DB25, O55022, Q8BXQ2, O55143, P24369, Q7TQ95, P07724, Q9WV55, Q6ZWV3, G3X9H5, A0A0R4J1E2, Q9ES89, B1ASW6, Q9JKR6, B1ATI0, A0A0R4J263, Q9D6J5, Q8BH66, P70392, Q9JME7, Q8BI84,…	916	1323	19662	2.06052	4.06597e-12	2.25454e-13	1.84343e-13
GOTERM_BP_DIRECT	GO:0015031~protein transport	77	6.70148	6.89581e-15	Q9QZE5, Q9D1G1, Q3UUQ7, D3YUY7, Q9DBH5, G3XA57, Q9ER00, Q99P88, O08547, P17427, P17426, Q8BKC5, O35643, O35963, Q99KF1, G3X8X7, P61264, P62075, F8WHL2, P62835, A2CG35, Q9Z160, P97390, Q8BG39, Q99PL5, Q6PB44, Q9CR95, A0A0N4SW73, Q6KAR6, Q6QD59, A0A0A0MQ90, P35293, O35954, F8VQC7, O88848, D3Z4J3, P61750, Q9R0A0, P57780, V9GX76, Q9QXK3, Q80TJ1, P47708, D3Z4B2, Q8K021, J3QNU6, Q8R2R9, B1AQD4, Q61335,…	880	592	18082	2.67259	2.11389e-11	4.23541e-12	4.13335e-12
UP_KEYWORDS	Actin-binding	43	3.74238	9.9068e-15	Q3UGX2, O89053, Q7TPR4, Q9WV92, Q62261, Q5EBJ4, P18760, Q9R0P5, Q99JY9, Q61553, Q61234, P40124, Q68FG2, P61161, O88935, Q6R891, P47754, E9Q447, S4R1P5, Q8BH44, Q9QYB5, E9Q3E2, E9PX29, P45591, Q9WUM4, Q9R0Q6, Q8R5H6, E9QK41, Q9QXS1, O08579, Q9WV69, P13020, D3Z4J3, P57780, V9GX76, Q91YD9, Q2M3X8, O88342, A2AMW0, Q9DAW9, Q9QYC0, Q6ZWR6, P62962	936	252	22680	4.13462	3.36942e-12	1.87679e-13	1.39246e-13
GOTERM_CC_DIRECT	GO:0005856~cytoskeleton	111	9.66057	3.39008e-14	Q8BKX1, P18760, Q9Z0H8, B1AR74, Q6PER3, Q61553, D3Z0M6, O08553, O88737, P17156, Q6R891, Q6PB44, A0A0J9YUN4, Q9R0Q6, Q9QXS1, O88848, P62482, Q6PGN3, Q8K341, A2BFF9, P28661, Q9R1T4, G3UZJ2, A2AN08, H7BX08, Q8R5C5, A2AGT5, P61161, Q61937, E9Q447, Q99JB2, Q8CIV8, E9Q1G8, Q61701, A2AVR9, Q9WUM4, Q8R5J9, Q9WV69, Q9CQZ1, Q9DC28, E9QAX2, Q8C167, U5LHT8, P60487, A0JNY3, B1AQZ0, A0A087WQ31, Q5SVJ0, Q7TSJ2,…	916	1113	19662	2.14072	2.33985e-11	1.23292e-12	1.0081e-12
UP_KEYWORDS	Endoplasmic reticulum	95	8.26806	4.97685e-14	Q9CR67, E9Q9H0, Q8BFZ9, Q3UUQ7, O35099, Q8VCM8, Q3TZZ7, Q80WQ2, P11881, O08547, Q3U7R1, Q9D365, Q8BLF1, Q9DCN2, Q5DU41, O55013, Q8BGD5, A0A1B0GRA5, Q99KF1, Q8K2C9, P37040, Q9DC16, Q8K0T0, Q9D8L3, Q8BXZ1, Q8K273, Q9D958, Q3UZG4, Q8BHN3, Q99PL5, S4R1P5, Q4VWZ5, Q9D517, Q9D0L7, Q52L67, Q64518, Q91YQ5, Q9ES97, Q8BH80, P35564, Q6QD59, Q61165, Q99P72, P14211, O35954, F8VQC7, Q9DB25, O55143, O55022, Q8B…	936	997	22680	2.30885	1.69607e-11	8.93214e-13	6.62707e-13
UP_KEYWORDS	ATP-binding	117	10.1828	5.82879e-14	P84309, P07901, Q9CW03, P38647, O35099, Q922B2, Q9EPU0, Q8BML9, P17156, E9PVY0, Q9R0Y5, Q8VC30, E9Q828, G3X9G2, Q03265, Q9JLM8, Q9ER72, Q3V117, P15532, Q02053, P17710, O55143, Q6PGN3, Q9R1C6, P32921, A0A1B0GSR5, Q91VR5, Q7TT50, Q8R5C5, Q3V3R1, P61161, Q8CGC7, Q9JKR6, Q9CZD3, Q99NB1, P47857, Q91WC3, P68404, Q9CQA9, Q9DC28, E9QAX2, P28028, A0JNY3, Q8C0C7, Q5SVJ0, Q9CWD8, E9QM73, Q8R071, D3YWQ0, Q62…	936	1363	22680	2.07997	1.98758e-11	9.93808e-13	7.37342e-13
GOTERM_CC_DIRECT	GO:0042470~melanosome	28	2.4369	7.17361e-14	P27773, P07901, Q9WU78, Q9CR67, Q5SXR6, P35278, P10852, Q3TLP8, O08547, P63101, Q99P58, K3W4T3, P27601, Q8BHN3, O89023, P60904, P10605, P80315, O08917, Q91YQ5, P14824, P18572, P35564, Q62351, D3Z4J3, P16330, P24369, P09103	916	101	19662	5.95071	4.95588e-11	2.47848e-12	2.02655e-12
GOTERM_CC_DIRECT	GO:0043234~protein complex	75	6.52742	1.63559e-13	Q9ES28, P07901, Q8BFZ9, Q5SXR6, A6ZI44, P11881, P51863, D3YWQ0, P17426, Q61234, A0A0R4J008, O08553, A0A1B0GRA5, Q8CBC4, H3BJZ7, P05132, B2RSH2, P20357, O35526, Q9Z204, Q60676, Q8K1M3, P62806, Q8K1M6, E9Q828, Q8VHR5, P35564, Q9Z2I8, A0A0J9YUN4, Q9EQZ6, Q99P72, D3Z656, Q3THE2, G5E884, E9QAQ5, P17710, P14211, O55143, Q9R0A0, P57780, V9GX76, P47708, D9HP81, A0A0G2JGS4, A0A0A6YWG7, Q3UGX2, O89053, P07…	916	628	19662	2.5635	1.13003e-10	5.38186e-12	4.4005e-12
GOTERM_MF_DIRECT	GO:0032403~protein complex binding	55	4.78677	1.74345e-13	Q6P1F6, Q9CR68, Q3UHC7, A0A0R4J0I9, Q9DCJ5, P11881, P51863, P17427, P17426, Q68FF6, P14873, Q9D4H8, Q6R891, Q60749, Q9CZ13, P62835, P05132, P25444, Q9DB77, P10605, P18052, A2AS98, A0A0J9YUN4, Q8R5H6, Q9EQZ6, Q99P72, D3Z656, P17710, P57780, P47708, P24369, Q8BMS1, Q9DB20, Q61335, A2BFF9, Q62425, Q62261, A0A0R4J2C1, P70168, E9QKR0, P63101, G5E902, Q9D3D9, Q9D2N9, E9Q447, Q60932, J3QNK8, P14824, B2R…	861	358	17446	3.11295	1.75351e-10	2.92318e-11	2.76046e-11
GOTERM_BP_DIRECT	GO:0006412~translation	58	5.04787	2.73767e-13	Q8C0C7, P62717, F6XI62, Q9CR62, O70251, P62281, Q922B2, P12970, Q8K0D5, P35980, O09167, P62911, Q3UZG4, P48962, P25444, P47911, P62631, Q8BH59, Q99PL5, A2A7S7, P10126, Q9ER72, Q9DB27, Q8BP47, E9PV90, A0A140T8M7, Q8R010, Q9Z2Z6, P60867, P62843, D3YYB0, P53026, P32921, Q9Z0N1, Q6ZWV3, D3Z780, Q9DCH4, A0A0R4J1E2, E9PYL9, Q8CGC7, Q9CZD3, G5E902, A0A140T8T4, P62908, F6YVP7, Q99N93, P62264, P62267, P58…	880	401	18082	2.97199	8.40781e-10	1.40123e-10	1.36746e-10
UP_KEYWORDS	GTP-binding	47	4.09051	5.70184e-13	B1AQZ0, Q9D1G1, Q9Z0N1, Q8BG51, P28661, Q9R1T4, P35278, Q3TLP8, Q8K0D5, P14576, A0A0R4J0G0, O35963, Q99P58, Q66L47, P35285, Q9D6F9, P62835, Q8BHH2, A2CG35, P27601, P62631, B2RSH2, A0A0A0MQA5, Q9Z2Q6, Q8BH66, E9Q1G8, P97950, Q8K1M6, Q9WUM5, Q9Z2I8, A0A0J9YUN4, P10126, Q5PR73, P18872, Q7TMM9, B7ZC46, P35293, F8VQE9, O88848, P61750, P58252, Q8BHC1, Q91V41, P62823, B1AQD4, A2AH85, P21278, Q91Z61	936	332	22680	3.43026	1.94442e-10	9.25871e-12	6.86936e-12
GOTERM_CC_DIRECT	GO:0030529~intracellular ribonucleoprotein complex	49	4.26458	6.72822e-13	P09405, P62717, F6XI62, Q5EBP8, P62281, P32067, P12970, P35980, Q6DFW4, G5E924, O09167, P62911, Q8CJG0, P25444, P47911, Q9Z204, H3BJW3, Q9WTM5, E9QAQ5, D3Z4J3, P57780, P60867, Q9Z1X4, P62843, D3YYB0, P53026, Q91VR5, S4R1W8, A0A0A0MQF6, Q8VDM6, Q8CGC7, Q61937, P62908, Q99N93, P61979, Q91VM5, Q64012, Q7TMK9, Q3UEB3, G3X9M0, P62264, P62267, P58252, Q9D8E6, P62305, P62702, Q9D0E1, P27659, P62301, P41…	916	320	19662	3.28684	4.64901e-10	2.11327e-11	1.72793e-11
GOTERM_CC_DIRECT	GO:0030425~dendrite	63	5.48303	7.5493e-13	P12658, P97300, Q5SVJ0, E9PYN1, Q3UHC7, F7D3W5, A0A0R4J0I9, S4R2K9, P11881, Q8JZN5, Q9QYX7, Q61553, P14873, O08553, Q8BGD5, O88737, O88935, Q6R891, A0A0G2JFT8, Q8CJG0, P01831, P20357, P49615, E9Q3E2, J3QM71, G3X9G2, Q9EQZ6, P51830, G5E884, E9QAQ5, P15388, O35633, D3Z4J3, A0A1B0GSR5, A0A1B0GS58, P03888, G3X9H5, Q9JMF3, P56695, G3UZJ2, O08529, B1AUX2, S4R1C4, F8VPU2, P08226, P28658, P62908, Q61701,…	916	490	19662	2.75979	5.21672e-10	2.26807e-11	1.8545e-11
UP_KEYWORDS	Ubl conjugation	122	10.6179	8.36513e-13	S4R1M2, P09405, P07901, O35099, Q5EBP8, Q9R0P5, B1AR74, Q61553, A0A1B0GSX0, A0A0R4J008, Q9D4H8, Q66L47, Q6DFW4, Q52KI8, Q60749, P25444, A0A140LHQ8, P62806, Q91YQ5, Q8BH80, P10126, Q6QD59, Q61165, Q3V117, P15532, Q02053, Q8R010, Q8CBB6, P60867, J3QNU6, A0A0A6YWG7, A2AH85, P53026, S4R1W8, A0A0A0MQF6, Q6ZWV3, Q8BG51, Q3TLH4, Q99K48, P10852, Q8VDM6, Q3TLP8, G5E866, O88712, Q61937, Q91XV3, H7BX95, P70…	936	1505	22680	1.96422	2.85265e-10	1.29659e-11	9.6199e-12
KEGG_PATHWAY	mmu01130:Biosynthesis of antibiotics	46	4.00348	2.16861e-12	Q61753, S4R1W8, A0A0A0MQF6, Q9CZS1, A6ZI44, P17751, P70404, Q8K2B3, A0A1B0GSX0, Q8CAY6, P16125, Q91VA7, Q9CWJ9, P97807, A0A0R4J0G0, Q8BWT1, Q8CBC8, B1ATI0, Q9CYR6, P52480, Q99NB1, P47857, P08249, Q9D6R2, P06745, Q9R0Y5, P28271, Q80W54, Q9WUM5, Q9Z2I8, Q3V117, A2AQN4, Q3U367, P15532, A2CEK3, P17710, P14152, Q99KI0, P05063, Q922Q4, E9Q7L0, P17183, P17182, Q9CZU6, Q8BMS1, A2AFQ2, P05201	514	214	7691	3.21635	5.31307e-10	7.59015e-11	6.19604e-11
UP_KEYWORDS	Ribonucleoprotein	44	3.82942	2.52998e-12	P53026, Q6ZWV3, P62717, F6XI62, Q5EBP8, P62281, Q8VDM6, P12970, E9PYL9, P14576, P35980, Q6DFW4, G5E924, O09167, P62911, Q8CJG0, F6Q8A4, P25444, P47911, F6YVP7, Q9Z204, P62908, Q99N93, P61979, Q91VM5, Q7TMK9, Q64012, Q3UEB3, G3X9M0, P62264, P62267, E9Q3T0, A0A140T8K6, Q9D8E6, A0A140T8M7, P62305, P62702, Q9D0E1, P27659, P62301, P60867, P41105, P62843, D3YYB0	936	308	22680	3.46154	8.62722e-10	3.75098e-11	2.78298e-11
UP_KEYWORDS	NAD	33	2.87206	4.00934e-12	Q80SW1, Q61753, S4R1W8, A0A0A0MQF6, P03888, P03921, Q9CZS1, Q8K3J1, P11103, Q91WD5, Q9EQ20, P70404, A0A1B0GSX0, P16125, Q91VA7, Q9DCN2, Q3ULJ0, O88712, B1ATI0, Q9D6J6, P08249, Q91YT0, Q9D6R2, Q60930, Q60932, Q8BWF0, Q3U367, Q91VD9, Q9Z0X1, P24549, Q80XN0, P14152, Q8BMS1, A2AFQ2	936	183	22680	4.36948	1.36719e-09	5.69661e-11	4.22652e-11
GOTERM_CC_DIRECT	GO:0043197~dendritic spine	31	2.698	7.28905e-12	E9Q6L9, Q7TPR4, Q8BKX1, Q9Z0P4, A0A0R4J2C1, G3X9J1, Q8R071, D3YWQ0, B9EJA2, P14873, Q6R891, F8VPU2, Q8K596, P61979, E9Q3E2, P56564, P35564, Q9EQZ6, Q61584, Q3UVX5, E9QAQ5, P23818, P23819, P61750, O88587, J3QNU6, A2AMW0, Q9DAW9, Q9QYC0, Q6ZWR6, P43006	916	148	19662	4.49606	5.03674e-09	2.03372e-10	1.66288e-10
GOTERM_CC_DIRECT	GO:0048471~perinuclear region of cytoplasm	76	6.61445	7.3579e-12	P07901, E9Q9H0, F7D3W5, A0A0R4J0I9, Q7TSJ2, P11881, D3YWQ0, Q9QYX7, Q99JY9, P14873, D3Z0M6, Q68FG2, G5E924, B7ZCF1, P62835, P05132, Q8K2T1, S4R1P5, P10605, A0A140LHQ8, Q8K1M3, Q9R0Y5, Q8K1M6, Q61165, Q9QXS1, A0A0A0MQ90, P15532, E9QAQ5, P14211, O55143, P57780, V9GX76, P24369, A0A0G2JGS4, B1AQD4, A0A0A6YWG7, Q9WV55, A0A0R4J2C1, Q05BC3, E9QKR0, Q9WTR5, Q8VEJ9, P63101, Q7TQD2, Q6A068, Q9D2N9, Q9CY58,…	916	692	19662	2.35743	5.0843e-09	2.03372e-10	1.66288e-10
KEGG_PATHWAY	mmu01200:Carbon metabolism	32	2.78503	1.02622e-11	Q61753, S4R1W8, A0A0A0MQF6, A6ZI44, P17751, Q9EQ20, P70404, Q8K2B3, Q8CAY6, Q91VA7, P97807, P52480, Q99NB1, P47857, P08249, Q9D6R2, P06745, Q8VC30, P28271, H3BKH6, Q9WUM5, Q9Z2I8, A2AQN4, P17710, P14152, Q99KI0, P05063, E9Q7L0, P17183, P17182, Q9CZU6, Q8BMS1, P05201	514	116	7691	4.12773	2.51422e-09	3.14279e-10	2.56554e-10
GOTERM_CC_DIRECT	GO:0043025~neuronal cell body	64	5.57006	1.07204e-11	Q9ES28, P07901, P12658, Q8BKX1, P27671, Q3UHC7, A0A0R4J0I9, Q924B0, P11881, D3YWQ0, Q9QYX7, P14873, O08553, Q68FG2, O88737, Q6R891, A0A0G2JFT8, G3X8X7, P62631, P20357, P49615, Q8K596, A0A140LHQ8, Q60676, P56564, P35564, Q9EQZ6, Q99P72, E9QAQ5, P15388, D3Z4J3, V9GX76, A0A0G2JGS4, Q4V9Z5, A2AMW0, A0A0A6YWG7, Q5DTL9, Q91V14, P03888, G3X9H5, G3UZJ2, A0A0R4J2C1, Q5EBJ4, Q80U23, B1AUX2, S4R1C4, Q9D6F9,…	916	534	19662	2.57259	7.40781e-09	2.84915e-10	2.32962e-10
UP_KEYWORDS	Calmodulin-binding	28	2.4369	1.53624e-11	G3UZJ2, P06837, Q5SVJ0, Q62261, Q7TSJ2, G3X9J1, Q8R071, A2AN08, Q61234, Q3UHL1, S4R1C4, Q8BW96, P63328, G5E829, E9Q447, P20357, Q8K596, E9Q401, P70392, Q9QYB5, E9Q828, B2RQS1, Q61165, D3Z4J3, V9GX76, A0A0G2JGS4, F8WIS9, Q9DAW9, Q9QYC0	936	139	22680	4.88102	5.23857e-09	2.09543e-10	1.55467e-10
GOTERM_CC_DIRECT	GO:0005874~microtubule	47	4.09051	1.98935e-11	Q61699, A2BFF9, E9Q9H0, A0A087WQ31, G3UZJ2, P11983, Q8BTG3, Q7TSJ2, Q05BC3, Q9Z0H8, G3X9J1, P58854, Q6PER3, H7BX08, P14873, D3Z0M6, O08553, A0A1B0GRA5, Q9D6F9, Q7TQD2, P08226, P20357, Q8R1Q8, Q99KJ8, Q8K596, A0A0A0MQA5, S4R1P5, A2ARP8, P80315, P80314, P80313, Q8K1M6, A2AVR9, A0A0J9YUN4, Q7TMM9, D3Z656, O08579, Q62433, E9QAQ5, Q3UJU9, P62482, Q8CGF6, Q6PGN3, E9Q0J5, U5LHT8, Q8K341, P80317, P80316	916	327	19662	3.08519	1.37464e-08	5.09127e-10	4.16291e-10
GOTERM_MF_DIRECT	GO:0005525~GTP binding	53	4.61271	2.97227e-11	P07901, B1AQZ0, Q9D1G1, Q8K0D5, O35963, Q66L47, P62835, A2CG35, P62631, B2RSH2, A0A0A0MQA5, Q9Z2Q6, P97950, Q8K1M6, Q9Z2I8, P10126, A0A0J9YUN4, Q5PR73, Q7TMM9, P15532, P35293, O88848, P61750, B1AQD4, A2AH85, Q91Z61, Q9Z0N1, Q8BG51, P28661, Q9R1T4, P35278, Q3TLP8, P14576, A0A0R4J0G0, Q99P58, P35285, Q9D6F9, Q8BHH2, P27601, Q8BH66, E9Q1G8, P14824, Q9WUM5, Q9EQP2, P18872, Q9QXY6, B7ZC46, F8VQE9, P58…	861	383	17446	2.80395	2.9901e-08	4.27157e-09	4.03379e-09
UP_KEYWORDS	Cell projection	68	5.91819	3.44711e-11	Q9ES28, P84309, Q8BKX1, Q9Z0P4, Q3UHC7, D3YUY7, P18760, S4R2K9, Q99JY9, Q61553, P14873, Q8BGD5, Q6R891, A0A0G2JFT8, P05132, P49615, S4R1P5, P70290, Q6PB44, E9Q3E2, J3QM71, E9Q828, G3X9G2, A2AS98, G5E884, E9QKI2, F8WHW6, O88848, V9GX76, P62482, Q8K341, J3QNU6, E9Q3V9, Q7TPR4, A0A1B0GSR5, Q91V14, P06837, A0A0R4J2C1, Q8CIB5, B9EJA2, P61161, D3Z5M6, Q9CZD3, P35285, F8VPU2, P47857, Q91XV3, P80315, Q8B…	936	678	22680	2.43022	1.17546e-08	4.52101e-10	3.3543e-10
UP_KEYWORDS	Cytoplasmic vesicle	55	4.78677	5.0192e-11	Q9QZE5, A0A0R4J0A6, Q9D328, Q5SXR6, Q8R191, O35643, Q3UHL1, G3X8X7, Q9JL56, F8WHL2, Q8CBC4, Q3UZG4, D3Z4E6, A2CG35, Q920N7, O35526, Q8BG39, Q6PB44, A0A140LHQ8, Q8K1M6, Q9CR95, H3BKH6, A0A0N4SW73, O35633, V9GX76, Q9QXK3, Q80TJ1, Q9JIS5, Q8BJI1, J3QNU6, Q8R2R9, Q6IRU5, B1AQD4, Q9DBS2, P60469, O89053, P97441, D3YTU0, P80560, Q8JZP2, A0A0R4J2C2, Q8VEK0, Q6PDI5, P35285, K3W4T3, Q9D2N9, Q8BHH2, P35585,…	936	489	22680	2.72534	1.71155e-08	6.33906e-10	4.70317e-10
KEGG_PATHWAY	mmu04260:Cardiac muscle contraction	25	2.17581	6.93527e-11	Q9D0M3, Q9CQ69, Q9CR68, P48771, Q9Z1L5, Q9CPQ1, Q9D881, O08532, Q9CQB4, P00405, Q9CZ13, Q8R1I1, Q9DB77, A0A0G2JGX4, E9Q401, P12787, P19783, A0A140LIU4, Q61165, P14231, P14094, J3QK20, F7CZ64, P56391, Q9DCW5	514	77	7691	4.85813	1.69914e-08	1.88793e-09	1.54117e-09
GOTERM_CC_DIRECT	GO:0042995~cell projection	75	6.52742	7.41672e-11	Q9ES28, P84309, Q8BKX1, Q9Z0P4, Q3UHC7, P31650, P18760, S4R2K9, G3X9J1, Q99JY9, Q61553, P14873, Q8BGD5, Q6R891, A0A0G2JFT8, P05132, P49615, Q8K596, S4R1P5, P70290, Q6PB44, P03995, E9Q3E2, J3QM71, P56564, E9Q828, G3X9G2, A2AS98, Q9Z2A0, Q99P72, G5E884, F8WHW6, O88848, V9GX76, P62482, Q8K341, J3QNU6, E9Q3V9, Q7TPR4, A0A1B0GSR5, Q91V14, P28661, P06837, A0A0R4J2C1, Q3TLP8, Q8CIB5, B9EJA2, P61161, D3Z…	916	712	19662	2.26107	5.12496e-08	1.83034e-09	1.49659e-09
GOTERM_CC_DIRECT	GO:0031410~cytoplasmic vesicle	70	6.09225	1.01558e-10	Q9QZE5, A0A0R4J0A6, Q9D328, Q5SXR6, P17427, Q8R191, O35643, Q3UHL1, G3X8X7, Q9JL56, F8WHL2, Q8CBC4, Q3UZG4, D3Z4E6, A2CG35, Q920N7, O35526, Q8BG39, S4R1P5, Q6PB44, A0A140LHQ8, O08917, Q8K1M6, Q60714, Q9CR95, H3BKH6, Q9Z2A0, A0A0N4SW73, Q9Z1G3, O35633, Q8BXQ2, Q00623, V9GX76, Q9QXK3, Q80TJ1, Q91YD9, Q9JIS5, Q8BJI1, J3QNU6, Q8R2R9, Q6IRU5, B1AQD4, Q9DBS2, P60469, O89053, P97441, D3YTU0, G3X9H5, P80…	916	646	19662	2.32594	7.01763e-08	2.41987e-09	1.97862e-09
INTERPRO	IPR027417:P-loop containing nucleoside triphosphate hydrolase	85	7.39774	2.06624e-10	E9Q9H0, B1AQZ0, Q9D1G1, Q9CW03, Q9CWD8, Q62167, Q8K0D5, Q9EPU0, O35963, Q66L47, B7ZCF1, P62835, A2CG35, P62631, B2RSH2, Q8R1Q8, Q9Z2Q6, P70290, Q6NZR5, Q9R0Y5, P97950, Q8K1M6, Q8JZQ2, O35286, Q03265, Q9WTM5, P10126, A0A0J9YUN4, Q5PR73, P54823, P35293, O88848, D3Z4J3, A2A690, P61750, Q8BZY3, V9GX76, J3QK20, Q99LC3, B1AQD4, A2AH85, Q91Z61, Q91VR5, Q9Z0N1, Q8BG51, P28661, Q9R1T4, P35278, Q8VDM6, Q3T…	923	909	20594	2.08638	3.525e-07	3.525e-07	3.41549e-07
GOTERM_MF_DIRECT	GO:0003779~actin binding	47	4.09051	3.85666e-10	Q3UGX2, O89053, Q7TPR4, Q9WV92, Q62261, Q5EBJ4, P18760, Q9R0P5, Q99JY9, Q61553, P14873, Q61234, P40124, P61161, P68510, G3X8X7, Q6R891, P47754, E9Q4K0, E9Q447, S4R1P5, A2ARP8, Q8BH44, Q9QYB5, E9Q3E2, E9PX29, P45591, E9PUM4, Q9WUM4, Q9R0Q6, Q8R5H6, E9QK41, Q9QXS1, O08579, Q9WV69, P13020, D3Z4J3, P57780, V9GX76, Q91YD9, Q2M3X8, O88342, A2AMW0, Q9DAW9, Q9QYC0, Q6ZWR6, P62962	861	338	17446	2.81756	3.8798e-07	4.84975e-08	4.57978e-08
UP_KEYWORDS	Alternative splicing	276	24.0209	5.06555e-10	Q9ES28, Q8CAQ8, Q8BKX1, Q9Z0P4, E9Q5L4, Q3UHC7, G3XA57, Q5EBP8, Q3TZZ7, B1AR74, Q3U7R1, P17426, Q9D4H8, F8WHT3, Q6R891, Q52KI8, Q60902, P63328, Q3UGR5, Q8CBC4, E9Q4K0, Q6PB44, Q9R0Y5, E9QAU4, E9Q828, G3X9G2, Q8C8N2, Q80X50, P15388, E9QKI2, Q9DB27, Q9QXK3, Q6PGN3, P32921, Q91V14, P28661, G3X9H5, Q99K48, Q8VDM6, Q99M87, H7BX08, A2AEG6, Q8R2U0, Q80TM9, Q9CRD0, Q9D6J6, P47857, P61979, Q3TEA8, Q64012,…	936	4779	22680	1.39939	1.72735e-07	6.16911e-09	4.57708e-09
GOTERM_MF_DIRECT	GO:0051287~NAD binding	18	1.56658	5.96853e-10	Q80SW1, Q61753, Q9D6R2, S4R1W8, A0A0A0MQF6, P11103, Q8BWF0, Q91WD5, P70404, Q3U367, P16125, Q9DCN2, Q91VA7, Q3ULJ0, P14152, O88712, Q8BMS1, A2AFQ2, Q91YT0	861	55	17446	6.63136	6.00434e-07	6.67149e-08	6.30011e-08
UP_KEYWORDS	RNA-binding	60	5.22193	6.88568e-10	S4R1M2, P09405, F6XI62, Q5EBP8, Q80W00, P62281, P32067, Q62167, Q9EPU0, G5E924, Q52KI8, Q8BTV2, Q60749, Q8CJG0, Q3UZG4, O88532, Q8K310, Q9Z204, A2A7S7, P60824, P70372, Q6NZN0, H3BJW3, P54823, D3Z656, Q9Z1X4, Q80SW1, Q91VR5, Q6ZQ58, Q99K48, Q8VDM6, P14576, Q8CGC7, Q8BIF2, E9Q969, Q6A068, Q61937, Q9CY58, Q9CY57, P62908, H7BX95, P61979, Q61701, Q91VM5, P28271, Q8BG81, Q64012, Q7TMK9, Q61584, Q3UEB3,…	936	601	22680	2.41905	2.34802e-07	8.02613e-09	5.95487e-09
UP_KEYWORDS	Coiled coil	194	16.8842	7.06111e-10	Q9ES28, Q8CAQ8, Q9CW03, Q8BKX1, Q505D7, Q9Z0P4, Q5SXR6, E9Q5L4, Q3UHC7, Q9ER00, O08547, Q3U7R1, F8WHT3, Q99KF1, Q6R891, P61264, Q60902, Q3UGR5, Q3UZG4, Q6PB44, E9QAU4, E9Q828, G3X9G2, A0A0N4SW73, Q6QD59, Q6KAR6, Q5U458, E9PVA8, Q7TQ95, A2BFF9, Q9WV55, P28661, P59764, Q99K48, H7BX08, A2AEG6, G5E866, Q80TM9, A2ALV3, Q9D3D9, Q99JB2, Q9D2R6, E9Q1G8, D3YWX2, Q3TUQ5, Q64012, Q9WV69, E9QAX2, B1AQZ0, Q6G…	936	3076	22680	1.52821	2.40784e-07	8.02613e-09	5.95487e-09
GOTERM_MF_DIRECT	GO:0005524~ATP binding	128	11.1401	9.51127e-10	P84309, P07901, Q9CW03, P38647, O35099, Q922B2, Q9EPU0, Q8BML9, P17156, Q3UHL1, E9PVY0, Q6NZR5, Q9R0Y5, Q8VC30, E9Q828, G3X9G2, Q03265, Q9JLM8, Q9ER72, Q3V117, P15532, Q02053, P17710, O55143, Q6PGN3, Q9R1C6, P32921, A0A1B0GSR5, Q91VR5, Q7TT50, Q99M87, Q8R5C5, Q3V3R1, P61161, Q8CGC7, Q9JKR6, Q9CZD3, Q61937, Q99NB1, P47857, Q91WC3, P68404, Q9CQA9, Q9DC28, E9QAX2, P28028, A0JNY3, Q8C0C7, Q5SVJ0, Q9C…	861	1507	17446	1.72103	9.56833e-07	9.02424e-08	8.52189e-08
GOTERM_MF_DIRECT	GO:0003954~NADH dehydrogenase activity	10	0.870322	9.86746e-10	Q9DC69, Q91VD9, P03888, P03921, Q8K3J1, Q9ERS2, Q91WD5, Q9D6J6, Q9D6J5, Q91YT0	861	13	17446	15.5865	9.92666e-07	9.02424e-08	8.52189e-08
GOTERM_MF_DIRECT	GO:0005516~calmodulin binding	32	2.78503	1.332e-09	P56695, G3UZJ2, P06837, Q5SVJ0, Q62261, Q7TSJ2, G3X9J1, Q8R071, A2AN08, H7BX08, Q61234, Q3UHL1, S4R1C4, Q8BW96, P63328, H3BJZ7, G5E829, E9Q447, P20357, Q8K596, E9Q401, P70392, Q9QYB5, E9Q828, B2RQS1, Q61165, D3Z4J3, V9GX76, U5LHT8, A0A0G2JGS4, F8WIS9, Q9DAW9, Q9QYC0	861	182	17446	3.56263	1.33999e-06	1.11666e-07	1.0545e-07
UP_KEYWORDS	Ubiquinone	12	1.04439	1.44604e-09	Q8BK30, Q91VD9, Q921G7, P03888, P03921, Q8K3J1, A0A0R4J275, E9QPX3, Q91WD5, Q9D6J6, Q9CQJ8, Q91YT0	936	25	22680	11.6308	4.93099e-07	1.54093e-08	1.14327e-08
UP_KEYWORDS	Tricarboxylic acid cycle	12	1.04439	1.44604e-09	Q91VA7, P97807, Q9D6R2, P14152, Q99KI0, P28271, Q9WUM5, Q9Z2I8, Q9CZU6, P08249, P70404, Q8K2B3	936	25	22680	11.6308	4.93099e-07	1.54093e-08	1.14327e-08
GOTERM_CC_DIRECT	GO:0030672~synaptic vesicle membrane	18	1.56658	1.50991e-09	P97441, D3YTU0, A0A0R4J0A6, Q8K1M6, P80560, Q8JZP2, A0A0R4J2C2, Q64332, Q8R191, O88935, P23819, P47708, Q9JIS5, Q8BJI1, Q8K021, Q920N7, O35526, Q8BG39	916	61	19662	6.33395	1.04335e-06	3.47783e-08	2.84366e-08
UP_KEYWORDS	ER-Golgi transport	20	1.74064	2.45891e-09	Q9QZE5, Q61335, B2RXC1, Q9WUQ2, Q9JME7, Q8BI84, Q9ES97, Q6QD59, O08547, Q3UPL0, Q3TLI0, Q9DB05, B1ASW6, O55013, P61750, Q9QXK3, Q9DC16, F8WHL2, D3Z4B2, O89079	936	88	22680	5.50699	8.38486e-07	2.54087e-08	1.88516e-08
GOTERM_BP_DIRECT	GO:0006099~tricarboxylic acid cycle	13	1.13142	3.89998e-09	Q9D6R2, P28271, Q9WUM5, Q9Z2I8, P70404, Q8K2B3, Q91VA7, P97807, P14152, Q99KI0, E9Q7L0, Q9CZU6, P08249	880	29	18082	9.21105	1.19768e-05	1.71098e-06	1.66975e-06
KEGG_PATHWAY	mmu00020:Citrate cycle (TCA cycle)	15	1.30548	4.46943e-09	Q9D6R2, P28271, Q9WUM5, Q9Z2I8, Q3V117, P70404, Q8K2B3, Q91VA7, P97807, A0A0R4J0G0, P14152, Q99KI0, E9Q7L0, Q9CZU6, P08249	514	32	7691	7.01392	1.09501e-06	1.09501e-07	8.93886e-08
GOTERM_MF_DIRECT	GO:0003824~catalytic activity	56	4.8738	4.47881e-09	Q9CPS6, P17751, Q9Z1J3, A0A1B0GSX0, Q8CAY6, Q8BHF7, O88935, Q8BWT1, Q8CBC8, Q8BU33, P52480, Q9CZ13, P07310, P08249, Q9DB77, Q8BHN3, Q9D9V3, Q8VC30, Q60714, Q9Z2I8, P30275, Q3V117, P70699, A2AQN4, G5E884, P17710, Q5M8N4, Q8BVQ5, Q80XN0, P05063, Q8BMS1, P48318, P49443, Q8JZP2, P10852, Q9CQ65, P16125, Q9CWJ9, Q3V3R1, P97807, Q8CGC7, Q8BW96, Q99NB1, Q9D7H3, Q8BGN3, P47857, Q9D379, Q9WUM5, Q64332, Q9C…	861	479	17446	2.36889	4.50567e-06	3.46591e-07	3.27298e-07
UP_KEYWORDS	Lipoprotein	69	6.00522	5.02471e-09	Q9D1G1, Q9Z0P4, A0A0R4J0I9, Q7TSJ2, P62281, G3XA53, Q9DCN2, O55013, O88737, O35963, Q9CRB9, Q66L47, P01831, P62835, P05132, A2CG35, B2RSH2, P60904, S4R1P5, P70290, P97950, P35564, Q5PR73, P35293, O88848, P61750, Q00623, Q7TQ95, B1AQD4, Q91Z61, A0A0N4SW28, P49443, Q9JMF3, P06837, P35278, Q9WTR5, Q3TLP8, Q80V42, Q99P58, P35285, Q8R366, Q8BHH2, P08226, P27601, Q8BGN3, Q99JB2, Q91XV3, E9QB01, Q3UNH4,…	936	780	22680	2.14349	1.71342e-06	5.03949e-08	3.73897e-08
UP_KEYWORDS	Ribosomal protein	30	2.61097	5.47591e-09	P53026, Q6ZWV3, P62717, F6XI62, P62281, P12970, E9PYL9, P35980, O09167, P62911, F6Q8A4, P25444, P47911, F6YVP7, P62908, Q99N93, G3X9M0, P62264, P62267, E9Q3T0, A0A140T8K6, Q9D8E6, A0A140T8M7, P62702, P27659, P62301, P60867, P41105, P62843, D3YYB0	936	203	22680	3.5809	1.86728e-06	5.3351e-08	3.9583e-08
GOTERM_MF_DIRECT	GO:0051015~actin filament binding	26	2.26284	5.68052e-09	Q3UGX2, O89053, Q7TPR4, Q5EBJ4, P18760, Q9R0P5, Q99JY9, Q61553, P61161, G3X8X7, Q6R891, Q8BH44, P45591, E9PUM4, Q9WUM4, Q9R0Q6, P58252, E0CXB9, P57780, V9GX76, P47708, E9QAX2, O88342, A2AMW0, Q9QYC0, Q6ZWR6	861	132	17446	3.9911	5.71459e-06	4.08186e-07	3.85464e-07
GOTERM_MF_DIRECT	GO:0019901~protein kinase binding	52	4.52567	7.69058e-09	Q9ES28, P07901, E9Q9H0, P27671, Q5SVJ0, Q3UHC7, Q5SXR6, G3XA57, O35099, P17427, P17426, O08553, O88935, O35643, Q8BML9, P61264, P01831, P05132, P62631, P49615, Q6PB44, Q9Z1W9, P70372, Q9Z2A0, P10126, A0A0J9YUN4, G5E884, P15532, E9QAQ5, Q8BVQ5, D3Z4J3, Q80TJ1, E9PVA8, Q9JIS5, J3QK20, A0A0A6YWG7, P11103, Q3TLP8, P63101, Q6A068, Q61937, E9Q401, P62908, D3Z1V4, Q60932, P19246, P23818, P23819, P58252,…	861	434	17446	2.42776	7.73669e-06	5.15781e-07	4.8707e-07
UP_SEQ_FEATURE	nucleotide phosphate-binding region:GTP	43	3.74238	8.3605e-09	B1AQZ0, Q9D1G1, Q9Z0N1, P28661, Q9R1T4, P35278, Q3TLP8, Q8K0D5, P14576, A0A0R4J0G0, O35963, Q99P58, Q66L47, P35285, Q9D6F9, P62835, Q8BHH2, A2CG35, P27601, P62631, A0A0A0MQA5, Q9Z2Q6, Q8BH66, E9Q1G8, P97950, Q8K1M6, A0A0J9YUN4, P10126, Q5PR73, P18872, Q7TMM9, B7ZC46, P35293, F8VQE9, O88848, P61750, P58252, Q8BHC1, Q91V41, P62823, B1AQD4, A2AH85, P21278, Q91Z61	898	319	18012	2.70373	1.93293e-05	9.66892e-06	9.57695e-06
GOTERM_MF_DIRECT	GO:0003723~RNA binding	77	6.70148	8.86678e-09	S4R1M2, P09405, F6XI62, Q5EBP8, Q80W00, P62281, P32067, P12970, Q62167, Q9EPU0, Q8BML9, P35980, G5E924, Q52KI8, Q8BTV2, Q60749, Q8CJG0, Q3UZG4, O88532, P25444, Q8K310, Q9Z204, A2A7S7, Q6NZR5, Q60676, P60824, P70372, Q6NZN0, H3BJW3, P54823, D3Z656, Q9DB27, P60867, Q9Z1X4, P62843, P53026, Q80SW1, Q91VR5, Q6ZQ58, Q99K48, Q8VDM6, Q8CGC7, Q8BIF2, Q8CH09, E9Q969, Q6A068, Q61937, Q9CY58, Q9CY57, Q9D7H3,…	861	780	17446	2.00027	8.91994e-06	5.57499e-07	5.26465e-07
GOTERM_CC_DIRECT	GO:0005905~clathrin-coated pit	17	1.47955	9.24674e-09	A0A140LHQ8, Q8K1M6, Q5SXR6, A0A0R4J0I9, Q9CR95, Q62351, P17427, P17426, P84091, E9Q0N0, V9GX76, Q60902, P63038, J3QNU6, Q8K341, Q6IRU5, P62743	916	60	19662	6.08177	6.38948e-06	2.04811e-07	1.67464e-07
GOTERM_CC_DIRECT	GO:0005741~mitochondrial outer membrane	27	2.34987	9.48471e-09	Q8BG51, Q9CZW5, Q9CPQ3, Q62167, Q9DCN2, Q8BGD5, Q8BW75, Q8BX70, P48962, Q8K4X7, Q60930, D3Z1V4, Q60932, Q8K1M6, Q791V5, Q64133, A0A0N4SW73, Q8R5H6, Q9CQX2, Q91WC3, P15532, P17710, Q9Z0X1, Q9CQ92, P16330, Q3UJU9, Q91WS0	916	153	19662	3.78795	6.55392e-06	2.04811e-07	1.67464e-07
GOTERM_MF_DIRECT	GO:0044325~ion channel binding	24	2.08877	1.81999e-08	Q7TPR4, P07901, E9Q9H0, G3X9H5, Q60932, S4R2K9, G3X9J1, P84091, Q61234, P15388, Q3ULJ0, P68510, Q6R891, Q7M729, P57780, P62482, P05480, D9HP81, A0A0G2JGS4, Q99NE5, J3QNU6, Q3UKW2, O35526, Q8K212	861	120	17446	4.0525	1.8309e-05	1.07701e-06	1.01706e-06
GOTERM_BP_DIRECT	GO:0006888~ER to Golgi vesicle-mediated transport	19	1.65361	2.60449e-08	Q61335, Q9WV55, Q9WUQ2, Q9JME7, Q9D1G1, G3X9H5, Q8BI84, Q9DBH5, Q8BH80, O08547, Q80ZX0, B1ASW6, O55013, Q9JKR6, I1E4X1, Q9DC16, F8WHL2, Q91ZV0, O89079	880	78	18082	5.00522	7.99806e-05	9.99797e-06	9.75705e-06
GOTERM_MF_DIRECT	GO:0003735~structural constituent of ribosome	37	3.22019	3.01818e-08	Q9Z1P6, P53026, Q6ZWV3, P62717, F6XI62, Q9CR62, P62281, E9PYL9, P35980, O09167, G5E902, P62911, P48962, P25444, P47911, Q8BH59, A0A140T8T4, F6YVP7, P62908, Q99N93, G3X9M0, P62264, P62267, E9Q3T0, A0A140T8K6, E9PV90, Q9D8E6, A0A140T8M7, Q9DB41, P62702, Q9Z2Z6, P27659, Q9D6M3, P62301, P60867, P41105, P62843, D3YYB0	861	264	17446	2.83982	3.03625e-05	1.68683e-06	1.59293e-06
UP_KEYWORDS	Protein biosynthesis	24	2.08877	3.70471e-08	P32921, A2A7S7, Q9Z0N1, Q8C0C7, D3Z780, Q9DCH4, A0A0R4J1E2, O70251, P10126, Q922B2, Q9ER72, Q8K0D5, Q9DB27, Q8CGC7, Q8BML9, Q8BP47, P58252, Q9CZD3, Q8R010, Q3UZG4, Q8R2P8, P62631, Q9D0I9, A2AH85	936	147	22680	3.95604	1.2633e-05	3.50919e-07	2.60359e-07
GOTERM_MF_DIRECT	GO:0003924~GTPase activity	32	2.78503	3.9278e-08	Q9Z0N1, Q8BG51, P35278, E9QKR0, Q3TLP8, Q62167, Q8K0D5, P14576, O35963, Q99P58, Q66L47, P35285, Q9D6F9, P62835, P27601, P62631, B2RSH2, A0A0A0MQA5, Q8BH66, Q8K1M6, A0A0J9YUN4, P10126, P18872, Q7TMM9, F8VQE9, P58252, Q91V41, P62823, B1AQD4, A2AH85, P21278, Q91Z61	861	209	17446	3.10239	3.95129e-05	2.07966e-06	1.9639e-06
GOTERM_CC_DIRECT	GO:0005840~ribosome	29	2.52393	5.04985e-08	P53026, Q6ZWV3, P62717, F6XI62, P62281, P12970, P35980, O09167, P62911, F6Q8A4, P25444, P47911, Q99PL5, A0A140T8T4, P62908, Q99N93, P35564, G3X9M0, P62264, P62267, A0A140T8K6, Q9D8E6, P62702, P27659, P62301, P60867, P41105, P62843, D3YYB0	916	188	19662	3.3111	3.48938e-05	1.02688e-06	8.39638e-07
GOTERM_CC_DIRECT	GO:0030117~membrane coat	12	1.04439	5.05269e-08	Q9QZE5, O35643, O88848, Q9QXK3, Q9D8B3, Q5SXR6, F8WHL2, A0A0J9YUN4, P17427, P17426, D3Z656, P62743	916	30	19662	8.58603	3.49135e-05	1.02688e-06	8.39638e-07
UP_KEYWORDS	Coated pit	14	1.21845	6.04585e-08	A0A140LHQ8, Q8K1M6, Q5SXR6, A0A0R4J0I9, P17427, P17426, P84091, E9Q0N0, V9GX76, Q60902, J3QNU6, Q8K341, Q6IRU5, P62743	936	49	22680	6.92308	2.06161e-05	5.57199e-07	4.13406e-07
GOTERM_CC_DIRECT	GO:0005789~endoplasmic reticulum membrane	67	5.83116	6.78495e-08	Q9CR67, E9Q9H0, Q9D1G1, Q8BFZ9, Q3UUQ7, Q6GQT9, Q9DBH5, Q8VCM8, P11881, Q99L43, O08547, Q9DCN2, Q5DU41, Q8BGD5, Q99KF1, Q8VCD6, P37040, Q9DC16, Q8K0T0, Q9D8L3, Q8BXZ1, S4R1P5, Q9D517, Q9D0L7, Q64518, Q91YQ5, Q9ES97, Q8BH80, P35564, Q6QD59, Q61165, Q99P72, O35954, F8VQC7, Q9DB25, O55143, O55022, Q7TQ95, Q4V9Z5, Q61335, E9Q6L9, Q9WV55, Q9EP69, Q9ES89, Q9CRY7, Q80WW9, Q91ZV0, B1ATI0, A0A0R4J263, E9Q…	916	710	19662	2.02558	4.68829e-05	1.33954e-06	1.09528e-06
UP_KEYWORDS	Magnesium	50	4.35161	7.56811e-08	P84309, O35099, Q924B0, Q8VHJ5, Q9JL56, Q66L47, Q8BU33, P52480, Q3UGR5, Q8CJG0, Q8K273, B2RSH2, Q60676, Q64518, Q8VC30, E9Q828, Q3V117, P51830, P15532, O55143, O88848, P08775, A0A1B0GSR5, P49443, Q7TT50, Q9CPY7, Q5NCE8, P70404, Q9JM14, Q91VA7, S4R1C4, Q9CYR6, G5E829, Q99KH8, P27601, P47857, A0A0G2JGX4, Q9D819, Q9D6R2, P18872, Q91WC3, A2CEK3, P17183, P60487, P17182, Q9EPE9, F8WIS9, O88587, A0JNY3,…	936	521	22680	2.32541	2.58069e-05	6.79138e-07	5.03877e-07
UP_KEYWORDS	Ion transport	56	4.8738	8.24087e-08	E9Q8N8, A0A0R4J0A6, Q9CQQ7, Q9D164, G3X9J1, P11881, P51863, Q5DU41, A0A1B0GRA5, Q3UMR5, Q8K596, Q64518, Q8VCX5, E9Q828, Q03265, Q61165, Q9Z1G3, P15388, E9QKI2, O55143, Q9D3A9, Q7M729, P14094, P62482, J3QK20, Q91V61, F7CZ64, Q9DB20, Q5DTL9, A0A0J9YTW6, P97441, Q91V14, P56135, Q9CPQ8, Q0VF55, Q5NCE8, Q9Z1L5, P57746, O08532, S4R1C4, K3W4T3, Q9D3D9, Q80WG5, G5E829, A0A0G2JGX4, E9Q401, P97450, P03930,…	936	619	22680	2.19212	2.8101e-05	7.20548e-07	5.346e-07
GOTERM_CC_DIRECT	GO:0030426~growth cone	26	2.26284	8.8973e-08	Q9ES28, P27671, A0A0R4J2C1, Q9QYX7, Q61553, P14873, O08553, A0A1B0GRA5, A0A0G2JFT8, Q6R891, P01831, Q99KJ8, P49615, Q91XV3, E9QB01, Q61701, Q3UNH4, J3QNK8, Q9EQZ6, E9QK62, G5E884, E9QAQ5, P23819, Q9QYG0, Q3UKW2, E9Q3V9	916	159	19662	3.51001	6.14785e-05	1.70779e-06	1.39638e-06
GOTERM_CC_DIRECT	GO:0005622~intracellular	121	10.5309	9.60179e-08	Q9ES28, Q9QZE5, P84309, P07901, P12658, Q9Z0P4, Q5SXR6, D3YUY7, Q9ER00, P18760, Q9R0P5, P61264, E9PVY0, P62911, H3BJZ7, P47911, O35526, A0A140LHQ8, Q5PR73, Q9JLM8, Q99P72, O08688, O55143, O88848, Q9R0A0, Q6PGN3, Q9R1C6, P48318, P60867, J3QNU6, A0A0A6YWG7, B1AQD4, D3YYB0, Q8BG51, Q7TT50, G3UZJ2, P59764, Q9CPY7, P70168, Q3TLP8, Q9CPQ3, Q8C729, Q99P58, Q8BX70, P27601, F8VPQ1, Q8K212, P70392, Q9JME7,…	916	1599	19662	1.62431	6.63461e-05	1.7932e-06	1.46622e-06
GOTERM_BP_DIRECT	GO:0007264~small GTPase mediated signal transduction	33	2.87206	1.48311e-07	Q9ES28, Q9D1G1, Q8BG51, P27671, P59764, P35278, Q3TLP8, Q99M87, O35963, Q99P58, P35285, P62835, Q8BHH2, A2CG35, P27601, F8VPQ1, P70392, P97950, Q5PR73, Q9EQZ6, P35293, A2AH25, F8VQE9, E9Q0N0, O88848, P61750, Q8BHC1, Q91V41, P62823, B1AQD4, A0A0A6YWG7, Q9QUG9, Q91Z61	880	236	18082	2.8732	0.000455359	5.06069e-05	4.93875e-05
KEGG_PATHWAY	mmu00010:Glycolysis / Gluconeogenesis	19	1.65361	1.71982e-07	P06745, S4R1W8, A0A0A0MQF6, Q9CZS1, A6ZI44, P17751, A2AQN4, Q3U367, A0A1B0GSX0, P16125, P17710, A2CEK3, A0A0R4J0G0, B1ATI0, P05063, P17183, P52480, Q99NB1, P17182, P47857	514	66	7691	4.30754	4.21348e-05	3.83052e-06	3.12695e-06
GOTERM_MF_DIRECT	GO:0009055~electron carrier activity	15	1.30548	1.79376e-07	Q9D0M3, A0A1B0GS58, Q921G7, P48771, A0A140LIU4, Q8JZN5, Q8K2B3, P50544, Q91VD9, P37040, A0A0R4J275, Q99LC5, P62897, A0A0R4J083, Q9DCW4	861	53	17446	5.73467	0.000180436	9.0226e-06	8.52035e-06
UP_KEYWORDS	Hydrogen ion transport	13	1.13142	1.83681e-07	P97450, P03930, P56135, Q9CPQ8, Q9CQQ7, Q03265, P51863, Q9R1Q9, Q9Z1G3, P57746, K3W4T3, Q9D3D9, Q9DB20	936	45	22680	7	6.26334e-05	1.52769e-06	1.13345e-06
UP_KEYWORDS	Nitration	13	1.13142	1.83681e-07	A0A0A0MQA5, Q9WUQ2, A0A0J9YUN4, P17751, Q8R5C5, O35643, O55143, O35633, G3X8X7, P09671, P63328, Q8CJG0, Q11011	936	45	22680	7	6.26334e-05	1.52769e-06	1.13345e-06
UP_KEYWORDS	Calcium	67	5.83116	2.37046e-07	P12658, A0A0R4J0I9, Q9DBH5, Q3TZZ7, G3X9J1, P11881, Q3U7R1, Q9QYX7, Q61234, A0A1B0GRA5, Q3UMR5, A2AQR0, Q60902, O88456, Q02819, Q8BH59, Q8K596, O89023, S4R1P5, Q9Z2I0, Q64518, Q8VCX5, E9Q828, P35564, Q3THE2, A0A0A0MQ90, P14211, O35954, O55143, P57780, Q80TJ1, P47708, J3QK20, F7CZ64, Q6IRU5, Q7TPR4, Q8BG51, O08529, Q8JZP2, A0A0R4J2C2, K4DI58, Q0VF55, Q9WTR5, Q9Z1L5, Q9CTY5, O08532, D3Z5M6, O35465,…	936	827	22680	1.96307	8.08296e-05	1.92459e-06	1.42792e-06
GOTERM_CC_DIRECT	GO:0043195~terminal bouton	21	1.82768	2.41153e-07	Q9Z2Q6, P60904, D3YTU0, P12658, Q5SXR6, P80560, A0A0R4J2C2, Q64332, D3Z656, P84091, Q9QYX7, Q9DB05, O08553, O88935, E9Q0N0, P23819, K3W4T3, Q9JIS5, H3BJZ7, Q8K021, Q8BG39	916	113	19662	3.98908	0.000166623	4.38519e-06	3.58557e-06
UP_KEYWORDS	Chaperone	26	2.26284	3.41524e-07	P07901, Q9WV98, P38647, P11983, Q99M87, P17156, Q9JKR6, P62075, Q61937, Q9CZP5, P60904, Q9D832, Q80TZ3, P80315, P80314, Q8CIV8, P80313, P54103, P35564, Q5U458, P19324, P14211, P09103, P63038, P80317, P80316	936	191	22680	3.29843	0.000116453	2.70836e-06	2.00943e-06
KEGG_PATHWAY	mmu04721:Synaptic vesicle cycle	18	1.56658	3.48686e-07	A0A0R4J0A6, Q5SXR6, A0A0J9YUN4, P51863, P17427, P17426, P84091, Q9Z1G3, P57746, Q9DB05, O35633, K3W4T3, P61264, H3BJZ7, Q99NE5, Q6IRU5, O35526, P62743	514	62	7691	4.34411	8.54244e-05	7.119e-06	5.81143e-06
GOTERM_MF_DIRECT	GO:0004129~cytochrome-c oxidase activity	11	0.957354	4.6891e-07	Q62425, P48771, P00405, P12787, P19783, A0A140LIU4, P56391, Q9CPQ1, Q8BJ03, Q9D881, Q9DCW5	861	28	17446	7.96026	0.000471612	2.2463e-05	2.12126e-05
GOTERM_CC_DIRECT	GO:0048786~presynaptic active zone	11	0.957354	5.82103e-07	O88935, O88737, O35633, Q9JIS5, D9HP81, H3BJZ7, Q99NE5, P48318, D3YWQ0, P60469, Q9QYX7	916	30	19662	7.87052	0.000402152	1.03137e-05	8.43303e-06
GOTERM_MF_DIRECT	GO:0051082~unfolded protein binding	17	1.47955	5.86413e-07	P80315, Q9D832, P80314, P80313, Q8CIV8, P07901, P38647, P11983, P35564, Q99M87, P19324, Q6P5E4, P14211, P17156, Q61937, P80317, P80316	861	75	17446	4.59283	0.000589758	2.68151e-05	2.53224e-05
GOTERM_CC_DIRECT	GO:0005753~mitochondrial proton-transporting ATP synthase complex	9	0.78329	6.15469e-07	P97450, P56379, P03930, P56135, Q9CPQ8, Q9D3D9, Q9CQQ7, Q03265, Q9DB20	916	18	19662	10.7325	0.000425199	1.06322e-05	8.6935e-06
GOTERM_BP_DIRECT	GO:0008152~metabolic process	49	4.26458	6.44499e-07	Q61753, Q9CZS1, F7D3W5, P17751, Q9EQ20, Q8JZN5, Q8CAY6, Q8BLF1, Q8BWT1, Q8CBC8, P52480, Q8BHN3, Q8K4X7, A0A0R4J083, Q9D9V3, Q9D517, Q8VC30, Q60714, Q8BWF0, Q9Z2I8, Q3V117, P70699, A2AQN4, G5E884, P50544, P17710, Q80XN0, Q99KI0, Q8R3P0, Q8BMS1, Q9D1A2, Q9D0K2, Q9CWJ9, Q8CGC7, Q8BW96, O88712, B1ATI0, Q99NB1, A0A0R4J263, Q8BGN3, P47857, E9QL80, P28271, Q9WUM5, Q91WC3, Q3U367, P24549, P48774, A0JNY3	880	463	18082	2.1746	0.0019773	0.000196712	0.000191972
GOTERM_BP_DIRECT	GO:0006897~endocytosis	27	2.34987	7.046e-07	P09405, A0A0R4J0I9, Q3TZZ7, Q3TLP8, P17427, P17426, P84091, O08553, A2ALV3, P35285, Q60902, A0A140LHQ8, O08917, Q8K1M6, Q9CR95, A0A0J9YUN4, Q62351, P15532, E9Q0N0, F8WHW6, Q9WVK4, V9GX76, Q9DC28, Q8K021, J3QNU6, P62743, B1AQD4	880	181	18082	3.06513	0.00216149	0.000196712	0.000191972
KEGG_PATHWAY	mmu00620:Pyruvate metabolism	14	1.21845	7.22853e-07	Q9CZS1, Q9CPU0, A2AQN4, Q3U367, A0A1B0GSX0, Q8CAY6, P16125, P97807, A0A0R4J0G0, P14152, B1ATI0, P52480, Q99NB1, P08249	514	39	7691	5.37135	0.000177083	1.3623e-05	1.11208e-05
GOTERM_CC_DIRECT	GO:0015629~actin cytoskeleton	28	2.4369	7.28068e-07	O89053, E9Q6L9, Q8BKX1, A6ZI44, P18760, Q9R0P5, B9EJA2, Q61553, Q6R891, P35285, E9Q4K0, Q99JB2, S4R1P5, Q8BH44, E9Q1G8, E9Q3E2, P45591, Q9WUM4, Q9R0Q6, E9QK41, A2CEK3, P13020, E0CXB9, P57780, P47708, P60487, O88342, Q9DAW9	916	201	19662	2.99016	0.000502968	1.22706e-05	1.00331e-05
INTERPRO	IPR002017:Spectrin repeat	10	0.870322	7.42514e-07	Q3UGX2, S4R1P5, Q68FG2, Q7TPR4, E9PX29, P57780, Q62261, Q9QXS1, E9Q447, Q6ZWR6	923	25	20594	8.92481	0.00126593	0.000633364	0.000613688
UP_KEYWORDS	Iron-sulfur	14	1.21845	9.558e-07	Q9CR68, A0A1B0GS58, Q921G7, Q8K3J1, P28271, Q9CWD8, Q9CZX0, Q91WD5, Q9Z1J3, Q91VD9, Q99KI0, Q91WS0, Q9D6J6, Q91YT0	936	61	22680	5.56116	0.000325875	7.40745e-06	5.49585e-06
GOTERM_BP_DIRECT	GO:0006886~intracellular protein transport	31	2.698	1.00519e-06	Q9QZE5, Q61335, Q5SXR6, Q9ER00, P70168, Q9CPQ3, P17427, P17426, P84091, Q8BKC5, O35643, I1E4X1, P68510, G3X8X7, P61264, F8WHL2, P49615, O35526, P35585, Q80ZX0, Q9DB05, Q9QZ88, Q9WVK4, Q9QXK3, P47708, D3Z4B2, D9HP81, Q99NE5, Q6IRU5, Q8R2R9, P62743	880	232	18082	2.7456	0.00308218	0.000257245	0.000251046
UP_KEYWORDS	Calcium transport	17	1.47955	1.18602e-06	Q64518, Q8VCX5, E9Q828, Q0VF55, G3X9J1, P11881, Q9Z1L5, O08532, A0A1B0GRA5, Q3UMR5, O55143, S4R1C4, J3QK20, G5E829, F7CZ64, Q8K596, E9Q401	936	93	22680	4.42928	0.000404352	8.8738e-06	6.58379e-06
UP_KEYWORDS	Oxidoreductase	54	4.69974	1.19705e-06	Q61753, Q9CR68, Q9CZS1, Q8K3J1, Q9R112, Q99L04, Q9EQ20, Q8JZN5, Q91XH5, A0A1B0GSX0, Q9DCN2, P37040, A2AQR0, Q8BW75, P08249, A0A0R4J083, Q921G7, Q52L67, Q8BWF0, P50544, Q5M8N4, Q80XN0, P62482, Q922Q4, Q8BMS1, A2AFQ2, Q91YP0, S4R1W8, A0A0A0MQF6, P03888, P03921, Q91WD5, P70404, Q8K2B3, P16125, Q91VA7, Q3ULJ0, P09671, P00405, O88712, B1ATI0, Q8R127, Q9D6J6, Q91YT0, Q9D6R2, P03930, Q64133, F7A8H6, Q3U…	936	639	22680	2.04767	0.000408112	8.8738e-06	6.58379e-06
GOTERM_BP_DIRECT	GO:0006816~calcium ion transport	23	2.00174	1.22225e-06	O89053, Q64518, Q8VCX5, E9Q828, Q5SVJ0, P14824, G3X9J1, P11881, Q9Z1L5, O08532, P68404, A0A1B0GRA5, Q3UMR5, O55143, S4R1C4, P63328, J3QK20, A0A0G2JGS4, F8WIS9, G5E829, F7CZ64, Q8K596, E9Q401	880	141	18082	3.35176	0.0037465	0.000288734	0.000281776
GOTERM_BP_DIRECT	GO:0006874~cellular calcium ion homeostasis	19	1.65361	1.36981e-06	Q64518, E9Q828, Q8BH80, Q0VF55, G3X9J1, P68404, A0A1B0GRA5, O55143, S4R1C4, Q3UJU9, P14094, Q9JIS5, J3QK20, G5E829, Q9EPE9, P08226, Q8K596, Q99JB2, E9Q401	880	100	18082	3.90407	0.00419785	0.000300478	0.000293237
GOTERM_CC_DIRECT	GO:0042734~presynaptic membrane	16	1.39252	1.54279e-06	A0A140LHQ8, E9Q9H0, P97300, A0A0R4J2B2, F7D3W5, A0A0R4J2C1, Q80U23, P23819, P61264, Q69ZK9, H3BJZ7, F8WIS9, Q99NE5, O35526, E9Q3V9, P43006	916	75	19662	4.57921	0.0010655	2.53826e-05	2.07542e-05
UP_KEYWORDS	Neurotransmitter transport	11	0.957354	1.70638e-06	O35633, A0A0R4J0A6, P31648, P61264, Q9JIS5, D9HP81, P31650, Q99NE5, Q8BJI1, Q8BG39, O35526	936	37	22680	7.20374	0.000581707	1.23803e-05	9.18541e-06
GOTERM_CC_DIRECT	GO:0005750~mitochondrial respiratory chain complex III	7	0.609225	1.7865e-06	Q9D0M3, Q9CQ69, Q9CR68, Q9CQB4, Q9CZ13, Q8R1I1, Q9DB77	916	10	19662	15.0255	0.00123371	2.87087e-05	2.34738e-05
SMART	SM00150:SPEC	10	0.870322	1.95267e-06	Q3UGX2, S4R1P5, Q68FG2, Q7TPR4, E9PX29, P57780, Q62261, Q9QXS1, E9Q447, Q6ZWR6	444	29	10425	8.09646	0.000571969	0.000572132	0.000558463
UP_KEYWORDS	Prenylation	22	1.91471	2.04928e-06	A0A0N4SW28, Q9D1G1, P97950, Q9JMF3, Q9Z0P4, P35278, Q5PR73, Q3TLP8, P35293, G3X9Q2, O35963, Q99P58, P16330, P35285, Q8BHC1, Q91V41, P62823, P62835, Q8BHH2, A2CG35, B1AQD4, Q91Z61	936	157	22680	3.39539	0.000698561	1.45584e-05	1.08014e-05
GOTERM_CC_DIRECT	GO:0033270~paranode region of axon	8	0.696258	2.14063e-06	O54991, A0A0J9YTW6, E9Q9H0, E9PX29, Q9WV92, Q5EBJ4, S4R2K9, E9Q447	916	15	19662	11.448	0.00147808	3.36176e-05	2.74876e-05
UP_KEYWORDS	Aminoacyl-tRNA synthetase	11	0.957354	2.23061e-06	P32921, Q8CGC7, A2A7S7, Q8BML9, Q8BP47, Q8C0C7, Q9CZD3, Q922B2, Q9ER72, Q8R2P8, Q9D0I9	936	38	22680	7.01417	0.000760349	1.55232e-05	1.15172e-05
GOTERM_BP_DIRECT	GO:0007010~cytoskeleton organization	19	1.65361	2.46972e-06	S4R1P5, Q9WV92, Q9Z0P4, P18760, E9QK41, Q3TLP8, Q6P6I8, Q9WV69, Q9QYX7, E9QAQ5, P40124, O08553, O54991, Q8VHJ5, P68510, E9PVY0, P01831, E9Q4K0, A2AMW0	880	104	18082	3.75391	0.00755584	0.000505635	0.000493451
UP_KEYWORDS	Mitochondrion outer membrane	18	1.56658	2.95616e-06	Q60930, Q8BG51, Q60932, Q8K1M6, Q9CZW5, Q64133, Q9CQX2, Q9CPQ3, Q91WC3, Q62167, P17710, Q9DCN2, Q8BGD5, Q9CQ92, Q3UJU9, Q8BW75, Q91WS0, Q8BX70	936	111	22680	3.92931	0.00100754	2.0161e-05	1.49581e-05
INTERPRO	IPR017998:Chaperone tailless complex polypeptide 1 (TCP-1)	7	0.609225	3.01665e-06	P80315, P80314, P80313, P11983, P63038, P80317, P80316	923	11	20594	14.1986	0.00513319	0.00132054	0.00127951
INTERPRO	IPR018159:Spectrin/alpha-actinin	10	0.870322	3.09622e-06	Q3UGX2, S4R1P5, Q68FG2, Q7TPR4, E9PX29, P57780, Q62261, Q9QXS1, E9Q447, Q6ZWR6	923	29	20594	7.6938	0.00526823	0.00132054	0.00127951
UP_SEQ_FEATURE	binding site:Substrate	36	3.13316	3.52402e-06	Q80SW1, Q9R111, F7D3W5, A6ZI44, Q99L04, Q924B0, Q8R071, P17751, P70404, Q8K2B3, Q91XH5, A0A1B0GSX0, P16125, Q9JM14, Q3ULJ0, P97807, A0A0R4J0G0, Q9CZD3, P52480, P47857, P08249, Q9D6R2, Q8BWF0, P16330, Q80XN0, P14152, P05063, P17183, P17182, Q8R3P0, O88587, P48318, O70503, Q8R2P8, A2AFQ2, Q9D1A2	898	304	18012	2.37528	0.00811444	0.00271702	0.00269117
GOTERM_BP_DIRECT	GO:0050821~protein stabilization	21	1.82768	3.60973e-06	P80315, P80314, P80313, S4R1W8, A0A0A0MQF6, P56695, A2AS98, A0A0R4J2C1, Q9ER00, P11983, B1AUX2, P14211, P14231, Q00623, P14094, P24369, Q61937, E9PXY8, P63038, P62962, P80317, P80316	880	128	18082	3.37111	0.0110243	0.000641988	0.000626518
GOTERM_BP_DIRECT	GO:0006457~protein folding	21	1.82768	3.60973e-06	P27773, P80315, Q9D832, P80314, P80313, Q8CIV8, P07901, P38647, P11983, P35564, Q99M87, P14211, Q8C0L0, O35465, P24369, P09103, Q8BXZ1, Q8VBT0, P63038, P80317, P80316	880	128	18082	3.37111	0.0110243	0.000641988	0.000626518
GOTERM_BP_DIRECT	GO:0007409~axonogenesis	19	1.65361	3.76287e-06	S4R1P5, Q8BH66, A0A140LHQ8, Q8CIV8, E9PX29, O08917, G3UZJ2, Q8JZQ2, P35235, S4R2K9, Q9JLM8, Q7TME0, G5E884, P14873, E9QAQ5, F8WHW6, P16330, E0CXB9, P20357, P49615	880	107	18082	3.64866	0.0114893	0.000641988	0.000626518
INTERPRO	IPR001589:Actinin-type, actin-binding, conserved site	9	0.78329	4.21078e-06	Q3UGX2, S4R1P5, Q68FG2, Q7TPR4, E9PX29, P57780, Q62261, Q9QXS1, Q6ZWR6	923	23	20594	8.73079	0.00715787	0.00132978	0.00128846
GOTERM_BP_DIRECT	GO:0007269~neurotransmitter secretion	10	0.870322	4.3546e-06	O88935, D9HP81, P80560, A0A0R4J2C2, Q8JZP2, Q64332, H3BJZ7, Q99NE5, D3YWQ0, P60469	880	28	18082	7.33847	0.013284	0.00070384	0.00068688
GOTERM_CC_DIRECT	GO:0022627~cytosolic small ribosomal subunit	13	1.13142	4.38141e-06	P62908, P62281, Q62167, Q9DB27, P62264, P62267, P62702, P01942, P25444, P60867, P62301, D3YYB0, P62843	916	53	19662	5.26502	0.00302298	6.72789e-05	5.5011e-05
GOTERM_MF_DIRECT	GO:0008092~cytoskeletal protein binding	15	1.30548	4.61592e-06	S4R1P5, O89053, Q9WV92, O08529, A6ZI44, S4R2K9, G3X9J1, Q9QXS1, P61161, P23819, Q91YD9, P05063, F8VPU2, P49615, A0JNY3	861	68	17446	4.46967	0.00463286	0.000201896	0.000190658
INTERPRO	IPR005225:Small GTP-binding protein domain	23	2.00174	4.67682e-06	Q8BG51, Q9D1G1, P97950, P35278, Q5PR73, Q3TLP8, Q8K0D5, P35293, O88848, O35963, P61750, Q99P58, P58252, P35285, Q8BHC1, Q91V41, P62823, P62835, Q8BHH2, A2CG35, B1AQD4, A2AH85, Q91Z61	923	165	20594	3.11016	0.00794692	0.00132978	0.00128846
GOTERM_MF_DIRECT	GO:0005200~structural constituent of cytoskeleton	16	1.39252	5.19103e-06	A0A0A0MQA5, Q3UGX2, P03995, E9PX29, Q9WV92, E9PUM4, Q62261, S4R2K9, P19246, P58854, Q9QXS1, Q7TMM9, Q99JY9, Q68FG2, P61161, Q9D6F9	861	78	17446	4.15641	0.00520858	0.000217591	0.000205478
GOTERM_BP_DIRECT	GO:0006418~tRNA aminoacylation for protein translation	11	0.957354	5.6091e-06	P32921, Q8CGC7, A2A7S7, Q8BML9, Q8BP47, Q9CZD3, Q3UZG4, Q922B2, Q9ER72, Q8R2P8, Q9D0I9	880	36	18082	6.27847	0.0170781	0.000861278	0.000840524
GOTERM_MF_DIRECT	GO:0008017~microtubule binding	27	2.34987	6.03274e-06	Q9WV55, S4R1W8, A0A0A0MQF6, A0A087WQ31, G3UZJ2, Q7TSJ2, Q05BC3, Q9Z0H8, Q6PER3, H7BX08, P14873, D3Z0M6, O08553, A2AGT5, Q7TQD2, P20357, S4R1P5, A2ARP8, E9QAS5, P62908, Q60676, Q8K1M6, Q8BH80, A0A0J9YUN4, Q62433, Q9R0A0, E9Q0J5, U5LHT8, Q9DAW9	861	200	17446	2.73544	0.00605058	0.000242758	0.000229244
KEGG_PATHWAY	mmu04261:Adrenergic signaling in cardiomyocytes	26	2.26284	6.20514e-06	Q6P1F6, P84309, Q5SVJ0, Q61151, Q0VF55, Q9Z1L5, O08532, S4R1C4, G5E829, P05132, B2RSH2, A0A0G2JGX4, E9Q401, Q8BG02, E9Q828, Q61165, P51830, Q9EQZ6, P14231, Q7M729, P14094, J3QK20, A0A0G2JGS4, F8WIS9, Q3UKW2, F7CZ64	514	142	7691	2.73971	0.00151911	0.00010859	8.86449e-05
UP_KEYWORDS	Flavoprotein	19	1.65361	6.62765e-06	Q91YP0, Q921G7, Q8VC30, Q9R112, Q64133, Q8JZN5, Q8K2B3, P50544, Q9DCN2, Q9DC69, Q9Z0X1, P37040, A2AQR0, Q8BW75, Q99LC5, Q99LC3, A0A0R4J083, Q9DCW4, Q91YT0	936	130	22680	3.54142	0.00225748	4.43143e-05	3.28783e-05
UP_KEYWORDS	FAD	18	1.56658	6.91671e-06	Q91YP0, Q921G7, Q8VC30, Q9R112, Q64133, Q8JZN5, Q8K2B3, P50544, Q9DCN2, Q9DC69, Q9Z0X1, P37040, A2AQR0, Q8BW75, Q99LC5, Q99LC3, A0A0R4J083, Q9DCW4	936	118	22680	3.69622	0.00235583	4.45018e-05	3.30175e-05
UP_KEYWORDS	Endocytosis	18	1.56658	6.91671e-06	A0A140LHQ8, Q8K1M6, A0A0R4J0I9, Q9CR95, A0A0J9YUN4, Q62351, Q3TZZ7, P17427, D3Z656, P17426, P84091, P15532, E9Q0N0, A2ALV3, F8WHW6, V9GX76, Q60902, P62743	936	118	22680	3.69622	0.00235583	4.45018e-05	3.30175e-05
KEGG_PATHWAY	mmu04728:Dopaminergic synapse	25	2.17581	7.00611e-06	Q6P1F6, P84309, A0A0N4SW28, Q9JMF3, Q5SVJ0, Q61151, E9QKR0, P11881, Q66L47, Q8BW75, P63328, P05132, B2RSH2, Q8BG02, Q64133, P18872, E9QAQ5, P68404, G3X9Q2, P23818, P23819, A0A0G2JGS4, F8WIS9, O88587, Q3UKW2	514	134	7691	2.79161	0.00171503	0.000114433	9.34148e-05
GOTERM_BP_DIRECT	GO:0006836~neurotransmitter transport	12	1.04439	7.46618e-06	O35633, A0A0R4J0A6, P31648, P61264, Q9JIS5, D9HP81, P31650, Q99NE5, Q8BJI1, D3Z656, Q8BG39, O35526	880	45	18082	5.47939	0.0226679	0.00107632	0.00105038
KEGG_PATHWAY	mmu01230:Biosynthesis of amino acids	18	1.56658	7.50228e-06	Q61753, Q9D6R2, S4R1W8, A0A0A0MQF6, P28271, A6ZI44, P17751, P70404, Q91VA7, Q8CBC8, Q99KI0, Q922Q4, P05063, P17183, P52480, P17182, Q9CZU6, P47857, P05201	514	76	7691	3.54388	0.00183638	0.000114879	9.37785e-05
GOTERM_BP_DIRECT	GO:0006754~ATP biosynthetic process	9	0.78329	7.71052e-06	P03930, O55126, P56135, Q9CPQ8, Q9D3D9, P52480, A6ZI44, Q03265, Q9DB20	880	23	18082	8.04042	0.023401	0.00107632	0.00105038
GOTERM_CC_DIRECT	GO:0030027~lamellipodium	23	2.00174	7.76679e-06	Q9ES28, O89053, O08917, A2AS98, A0A0R4J2C1, J3QNK8, Q9WUM4, P18760, Q8R5H6, E9QK41, Q3TLP8, G5E884, Q99JY9, Q61553, P13020, E9Q0N0, Q6R891, A0A0G2JFT8, E0CXB9, Q91YD9, P60487, A2AMW0, P49615	916	164	19662	3.01034	0.0053525	0.000116671	9.53964e-05
UP_SEQ_FEATURE	lipid moiety-binding region:S-geranylgeranyl cysteine	19	1.65361	7.85259e-06	A0A0N4SW28, Q9D1G1, P97950, P35278, Q5PR73, Q3TLP8, P35293, G3X9Q2, O35963, Q99P58, P35285, Q8BHC1, Q91V41, P62823, P62835, Q8BHH2, A2CG35, B1AQD4, Q91Z61	898	110	18012	3.46455	0.0179914	0.00454076	0.00449757
UP_KEYWORDS	Glycolysis	10	0.870322	8.87844e-06	P17710, P06745, S4R1W8, A0A0A0MQF6, P05063, P52480, A6ZI44, P17183, P17182, P47857, P17751	936	35	22680	6.92308	0.00302298	5.60657e-05	4.15971e-05
GOTERM_BP_DIRECT	GO:0006734~NADH metabolic process	7	0.609225	9.314e-06	Q91VA7, Q3ULJ0, Q9D6R2, P14152, A2AQR0, P08249, P70404	880	12	18082	11.9862	0.0281982	0.0011918	0.00116309
GOTERM_BP_DIRECT	GO:0006120~mitochondrial electron transport, NADH to ubiquinone	7	0.609225	9.314e-06	Q9Z1P6, Q9D6J6, Q99LC3, P52503, Q9D6J5, Q9CQ54, Q9CQJ8	880	12	18082	11.9862	0.0281982	0.0011918	0.00116309
INTERPRO	IPR016040:NAD(P)-binding domain	25	2.17581	1.01949e-05	Q80SW1, Q61753, Q9R1T2, S4R1W8, A0A0A0MQF6, Q99L04, Q91XH5, A0A1B0GSX0, P16125, Q3ULJ0, Q3V3R1, O88712, Q8R127, Q8K2T1, P08249, Q9WUM5, Q3V117, Q02053, Q9DC69, Q5M8N4, Q80XN0, P14152, Q922Q4, O70503, Q8BMS1, A2AFQ2	923	199	20594	2.80302	0.0172422	0.00248464	0.00240745
GOTERM_MF_DIRECT	GO:0051536~iron-sulfur cluster binding	14	1.21845	1.17588e-05	Q9CR68, A0A1B0GS58, Q921G7, Q8K3J1, P28271, Q9CWD8, Q9CZX0, Q91WD5, Q9Z1J3, Q91VD9, Q99KI0, Q91WS0, Q9D6J6, Q91YT0	861	64	17446	4.43242	0.0117598	0.000454977	0.00042965
GOTERM_BP_DIRECT	GO:0006887~exocytosis	18	1.56658	1.17945e-05	D3YTU0, Q8BI84, Q6KAR6, Q6PAM1, Q9EQZ6, Q60770, G5E884, Q6P1Y9, F8WHW6, D3Z4J3, Q80TJ1, D9HP81, H3BJZ7, G3X9Y1, Q99NE5, Q8K021, O35526, P49615	880	105	18082	3.52247	0.035573	0.00144884	0.00141392
INTERPRO	IPR018247:EF-Hand 1, calcium-binding site	23	2.00174	1.21973e-05	S4R1P5, Q9Z2I0, Q7TPR4, Q8BG51, Q8VCX5, P12658, O08529, Q9EQP2, Q9QXY6, Q3THE2, Q9CTY5, Q6NS52, E9Q0N0, Q9WVK4, A2AQR0, P57780, Q60902, O88456, Q02819, Q3UKW2, E9Q447, Q8BH59, Q9QUG9	923	175	20594	2.93244	0.0205938	0.00260108	0.00252027
GOTERM_MF_DIRECT	GO:0030507~spectrin binding	10	0.870322	1.24512e-05	E9PX29, U5LHT8, H3BJZ7, S4R2K9, Q9QYC0, E9Q447, Q9WV69, Q99KJ8, H7BX08, D3Z0M6	861	31	17446	6.53629	0.0124478	0.000463922	0.000438097
GOTERM_BP_DIRECT	GO:1904871~positive regulation of protein localization to Cajal body	6	0.522193	1.32945e-05	P80315, P80314, P80313, P11983, P80317, P80316	880	8	18082	15.4108	0.0400056	0.00157029	0.00153245
SMART	SM00360:RRM	26	2.26284	1.37308e-05	S4R1M2, P09405, Q99K48, Q5EBP8, P32067, Q8BIF2, G5E924, E9Q969, Q8BTV2, Q8K310, Q9Z204, H7BX95, P60824, P70372, Q61701, Q6NZN0, H3BJW3, Q91VM5, Q8BG81, Q7TMK9, Q64012, Q3UEB3, D3Z3N4, Q99M28, Q7TN98, Q9D0E1	444	229	10425	2.66582	0.00401507	0.00199545	0.00194777
UP_KEYWORDS	Exocytosis	13	1.13142	1.41724e-05	Q8BI84, Q6KAR6, Q6PAM1, Q9EQZ6, G5E884, Q6P1Y9, F8WHW6, Q80TJ1, D9HP81, H3BJZ7, G3X9Y1, Q99NE5, O35526	936	66	22680	4.77273	0.00482117	8.68608e-05	6.44451e-05
UP_KEYWORDS	Microtubule	28	2.4369	1.42645e-05	A2BFF9, A0A087WQ31, G3UZJ2, Q7TSJ2, Q05BC3, Q9Z0H8, P58854, Q6PER3, H7BX08, P14873, D3Z0M6, A0A1B0GRA5, Q9D6F9, Q7TQD2, P20357, Q8R1Q8, Q99KJ8, A0A0A0MQA5, S4R1P5, A2ARP8, A2AVR9, A0A0J9YUN4, Q7TMM9, O08579, Q62433, Q3UJU9, Q8CGF6, E9Q0J5, U5LHT8	936	264	22680	2.56993	0.00485243	8.68608e-05	6.44451e-05
GOTERM_BP_DIRECT	GO:0017157~regulation of exocytosis	9	0.78329	1.55942e-05	Q9Z2Q6, D3Z4J3, Q99P58, P61264, D9HP81, P62823, Q9EQZ6, Q9QYX7, O35526	880	25	18082	7.39718	0.0467617	0.0017737	0.00173096
UP_SEQ_FEATURE	topological domain:Mitochondrial intermembrane	13	1.13142	1.58737e-05	Q8CAQ8, Q9Z2I0, Q8BG51, Q9CZW5, A0A140LIU4, Q5NCE8, Q64133, Q9CPQ3, Q9CPQ1, Q8BGD5, Q8BW75, P00405, Q9CZP5	898	56	18012	4.6563	0.036035	0.00734319	0.00727334
GOTERM_MF_DIRECT	GO:0016616~oxidoreductase activity, acting on the CH-OH group of donors, NAD or NADP as acceptor	10	0.870322	1.657e-05	P16125, Q91VA7, Q3ULJ0, Q61753, Q9D6R2, P14152, O88712, P08249, P70404, A0A1B0GSX0	861	32	17446	6.33203	0.0165314	0.000595335	0.000562196
GOTERM_BP_DIRECT	GO:0006122~mitochondrial electron transport, ubiquinol to cytochrome c	7	0.609225	1.65851e-05	Q9D0M3, Q9CQ69, Q9CQB4, Q9CZ13, Q8R1I1, Q9DB77, P62897	880	13	18082	11.0642	0.0496579	0.00181063	0.001767
INTERPRO	IPR027409:GroEL-like apical domain	7	0.609225	1.74593e-05	P80315, P80314, P80313, P11983, P63038, P80317, P80316	923	14	20594	11.156	0.0293466	0.00297856	0.00288602
INTERPRO	IPR027413:GroEL-like equatorial domain	7	0.609225	1.74593e-05	P80315, P80314, P80313, P11983, P63038, P80317, P80316	923	14	20594	11.156	0.0293466	0.00297856	0.00288602
GOTERM_BP_DIRECT	GO:0030036~actin cytoskeleton organization	21	1.82768	1.78051e-05	O89053, Q8BH44, Q7TT50, Q9WUM4, Q8R5H6, Q8R071, Q3TLP8, Q6ZQ82, B9EJA2, Q9WV69, G5E884, Q61553, P40124, P61161, Q80TM9, Q6R891, Q91YD9, E9Q4K0, O88342, A2AMW0, P62962	880	142	18082	3.03875	0.0532119	0.00181063	0.001767
GOTERM_CC_DIRECT	GO:0014704~intercalated disc	12	1.04439	1.79637e-05	S4R1P5, A0A0J9YTW6, P68510, Q7M729, P14094, P14824, S4R2K9, A0A0G2JGS4, G3X9J1, Q61165, A2AMW0, G5E884	916	51	19662	5.0506	0.0123363	0.000264105	0.000215947
GOTERM_BP_DIRECT	GO:0015992~proton transport	13	1.13142	1.82072e-05	P97450, P03930, P56135, Q9CPQ8, Q9CQQ7, Q03265, P51863, Q9R1Q9, Q9Z1G3, P57746, K3W4T3, Q9D3D9, Q9DB20	880	58	18082	4.60553	0.0543802	0.00181063	0.001767
GOTERM_BP_DIRECT	GO:0006811~ion transport	53	4.61271	1.87566e-05	E9Q8N8, A0A0R4J0A6, Q9CQQ7, Q9D164, G3X9J1, P11881, P51863, Q5DU41, A0A1B0GRA5, Q3UMR5, Q8K596, Q64518, Q8VCX5, E9Q828, Q03265, Q61165, Q9Z1G3, P15388, E9QKI2, O55143, Q9D3A9, Q7M729, P14094, P62482, J3QK20, Q91V61, F7CZ64, Q9DB20, Q5DTL9, P97441, Q91V14, P56135, Q9CPQ8, Q5NCE8, Q9Z1L5, P57746, O08532, S4R1C4, K3W4T3, Q9D3D9, G5E829, A0A0G2JGX4, E9Q401, P97450, P03930, Q60930, Q60932, Q9R1Q9, Q99…	880	584	18082	1.86478	0.0559744	0.00181063	0.001767
GOTERM_CC_DIRECT	GO:0044297~cell body	17	1.47955	1.87603e-05	P80315, P80314, E9Q1G8, P80313, P03995, P12658, G3UZJ2, P11983, E9QKR0, P18872, E9QAQ5, Q9CYN9, O88587, P20357, P41105, P80317, P28028, P80316	916	102	19662	3.57751	0.0128798	0.00027007	0.000220824
GOTERM_BP_DIRECT	GO:1903861~positive regulation of dendrite extension	8	0.696258	1.88669e-05	P61979, Q8JZW4, Q9Z268, D9HP81, A0A0R4J2C2, G3X9Y1, H3BJZ7, Q99NE5	880	19	18082	8.65167	0.0562941	0.00181063	0.001767
GOTERM_CC_DIRECT	GO:0031012~extracellular matrix	32	2.78503	1.96249e-05	P07901, S4R1W8, A0A0A0MQF6, Q5SXR6, P38647, P18760, P62281, Q3TLP8, Q9QUP5, P52480, P08226, Q8BHN3, P62908, P80314, P61979, P62806, Q91YQ5, Q03265, P35564, Q9QXS1, P62264, P14211, P61750, P58252, P09103, Q9D0E1, P62301, P63038, P60867, Q8BMS1, P80317, A2AH85, Q9DB20	916	294	19662	2.33633	0.0134694	0.000276752	0.000226288
SMART	SM00239:C2	18	1.56658	2.04312e-05	Q8JZW4, Q3UHC7, Q9Z268, G3XA57, A0A0R4J2C2, A0A0N4SW73, Q3TZZ7, Q3U7R1, Q9QYX7, P68404, O08688, E9Q0N0, P47708, D9HP81, H3BJZ7, G3X9Y1, Q99NE5, Q920N7	444	125	10425	3.38108	0.00596852	0.00199545	0.00194777
UP_KEYWORDS	Synaptosome	12	1.04439	2.12304e-05	O88737, E9Q0N0, P97441, D3YTU0, A0A0R4J0A6, P62482, D9HP81, F8VPU2, Q80U23, O35526, E9Q3V9, Q9QUG9	936	58	22680	5.01326	0.00721351	0.00012701	9.42333e-05
GOTERM_CC_DIRECT	GO:0005832~chaperonin-containing T-complex	6	0.522193	2.32582e-05	P80315, P80314, P80313, P11983, P80317, P80316	916	9	19662	14.31	0.0159431	0.000321428	0.000262818
GOTERM_BP_DIRECT	GO:0048167~regulation of synaptic plasticity	11	0.957354	2.49033e-05	E9QB01, P23818, S4R1C4, P12658, Q8BKX1, P27671, G3X9H5, V9GX76, Q8R071, P49615, A0A0A6YWG7	880	42	18082	5.38155	0.0736277	0.00231752	0.00226168
KEGG_PATHWAY	mmu04961:Endocrine and other factor-regulated calcium reabsorption	14	1.21845	2.52904e-05	P12658, Q5SXR6, A0A0J9YUN4, P51830, P17427, P17426, P84091, P68404, P14231, P14094, P05132, Q6IRU5, P62743, A0A0G2JGX4	514	52	7691	4.02851	0.00617706	0.000364479	0.000297534
KEGG_PATHWAY	mmu04972:Pancreatic secretion	20	1.74064	2.68784e-05	P84309, E9Q8N8, Q64518, E9Q828, Q0VF55, Q61165, P11881, Q3TLP8, P51830, P68404, O55143, P14231, S4R1C4, Q99P58, P14094, P00920, P62835, G5E829, A0A0G2JGX4, E9Q401	514	100	7691	2.99261	0.00656366	0.000365845	0.000298649
INTERPRO	IPR002423:Chaperonin Cpn60/TCP-1	7	0.609225	2.79963e-05	P80315, P80314, P80313, P11983, P63038, P80317, P80316	923	15	20594	10.4123	0.0466396	0.00368182	0.00356744
INTERPRO	IPR006068:Cation-transporting P-type ATPase, C-terminal	7	0.609225	2.79963e-05	O55143, Q64518, S4R1C4, E9Q828, Q0VF55, G5E829, A0A0G2JGX4	923	15	20594	10.4123	0.0466396	0.00368182	0.00356744
GOTERM_BP_DIRECT	GO:1904851~positive regulation of establishment of protein localization to telomere	6	0.522193	2.87117e-05	P80315, P80314, P80313, P11983, P80317, P80316	880	9	18082	13.6985	0.0843994	0.00259334	0.00253085
INTERPRO	IPR001715:Calponin homology domain	14	1.21845	2.97152e-05	Q3UGX2, Q9ES28, S4R1P5, Q7TPR4, E9PX29, Q62261, Q9QXS1, Q6PER3, H7BX08, Q68FG2, P57780, U5LHT8, Q9DAW9, Q6ZWR6	923	76	20594	4.11011	0.0494314	0.00368182	0.00356744
GOTERM_MF_DIRECT	GO:0019003~GDP binding	13	1.13142	2.99197e-05	Q9Z2Q6, Q9WUM5, P35278, Q9Z2I8, P14576, P35293, Q99P58, P35285, Q91V41, Q8BHH2, A2CG35, B2RSH2, Q8R1Q8	861	60	17446	4.39021	0.0296512	0.00103791	0.000980129
GOTERM_CC_DIRECT	GO:0060077~inhibitory synapse	8	0.696258	3.025e-05	O88737, P22723, O35633, P97300, Q69ZK9, P48318, Q9QYX7, A0JNY3	916	21	19662	8.17717	0.0206861	0.000409858	0.000335123
INTERPRO	IPR001806:Small GTPase superfamily	19	1.65361	3.03053e-05	Q8BG51, Q9D1G1, P97950, P35278, Q5PR73, Q3TLP8, P35293, F8VQE9, O35963, Q99P58, P35285, Q8BHC1, Q91V41, P62823, P62835, Q8BHH2, A2CG35, B1AQD4, Q91Z61	923	134	20594	3.16365	0.0503878	0.00368182	0.00356744
GOTERM_BP_DIRECT	GO:0048813~dendrite morphogenesis	11	0.957354	3.10482e-05	A0A140LHQ8, Q61701, J3QM71, E0CXB9, G3X9G2, J3QNK8, F8VPU2, Q7TSJ2, F8WIS9, Q9JLM8, Q3TLP8, P49615	880	43	18082	5.2564	0.0909457	0.00272426	0.00265861
SMART	SM00831:SM00831	7	0.609225	3.16852e-05	O55143, Q64518, S4R1C4, E9Q828, Q0VF55, G5E829, A0A0G2JGX4	444	16	10425	10.2724	0.00924096	0.00232094	0.00226549
UP_SEQ_FEATURE	repeat:Spectrin 4	7	0.609225	3.19097e-05	Q3UGX2, S4R1P5, Q7TPR4, P57780, Q62261, Q9QXS1, E9Q447	898	14	18012	10.029	0.0711207	0.0123012	0.0121842
INTERPRO	IPR000504:RNA recognition motif domain	27	2.34987	3.23724e-05	S4R1M2, P09405, Q99K48, Q5EBP8, P32067, Q8BIF2, G5E924, E9Q969, Q8BTV2, Q8K310, Q9Z204, H7BX95, P60824, P70372, Q61701, Q6NZN0, H3BJW3, Q91VM5, Q8BG81, Q7TMK9, Q64012, D3Z656, Q3UEB3, D3Z3N4, Q99M28, Q7TN98, Q9D0E1	923	241	20594	2.49969	0.0537309	0.00368182	0.00356744
GOTERM_CC_DIRECT	GO:0042383~sarcolemma	18	1.56658	3.24706e-05	P10605, S4R1P5, P84309, Q3URD3, O08917, E9Q828, Q5SXR6, P14824, P18572, S4R2K9, G3X9J1, Q61165, Q9QXS1, Q61234, P14094, P63328, A0A0G2JGX4, E9Q401	916	118	19662	3.27433	0.0221877	0.000431484	0.000352805
GOTERM_CC_DIRECT	GO:0031594~neuromuscular junction	13	1.13142	3.36735e-05	E9Q9H0, S4R2K9, Q99M87, Q8R191, Q9QYX7, Q61234, E9QKI2, P23818, Q9JIS5, H3BJZ7, A0A0G2JGS4, P05132, P49615	916	64	19662	4.36009	0.0230001	0.000439026	0.000358972
GOTERM_MF_DIRECT	GO:0016491~oxidoreductase activity	54	4.69974	3.38504e-05	Q61753, Q9CR68, Q9CZS1, Q8K3J1, Q9R112, Q99L04, Q9EQ20, Q8JZN5, Q91XH5, A0A1B0GSX0, Q9DCN2, P37040, A2AQR0, Q8BW75, P08249, A0A0R4J083, Q921G7, Q52L67, Q8BWF0, P50544, Q5M8N4, Q80XN0, P62482, Q922Q4, Q99LC5, Q8BMS1, A2AFQ2, Q91YP0, P03888, P03921, Q91WD5, P70404, Q8K2B3, P16125, Q3ULJ0, Q4KMM3, P09671, P00405, O88712, B1ATI0, Q8R127, Q9D6J6, Q91YT0, Q9D6R2, P03930, Q64133, F7A8H6, Q3U367, Q91VD9,…	861	604	17446	1.81155	0.0334807	0.00113512	0.00107193
GOTERM_CC_DIRECT	GO:0071013~catalytic step 2 spliceosome	16	1.39252	3.55931e-05	Q9Z204, H7BX95, P61979, Q91VM5, Q3TUQ5, Q5EBP8, Q7TMK9, Q64012, Q3UJB0, G5E866, Q99KP6, Q52KI8, P62305, Q6A068, Q9D0E1, A2AH85	916	96	19662	3.57751	0.0242953	0.00045546	0.000372409
INTERPRO	IPR027410:TCP-1-like chaperonin intermediate domain	6	0.522193	3.71445e-05	P80315, P80314, P80313, P11983, P80317, P80316	923	10	20594	13.3872	0.0614036	0.00372756	0.00361176
INTERPRO	IPR002194:Chaperonin TCP-1, conserved site	6	0.522193	3.71445e-05	P80315, P80314, P80313, P11983, P80317, P80316	923	10	20594	13.3872	0.0614036	0.00372756	0.00361176
GOTERM_CC_DIRECT	GO:0015935~small ribosomal subunit	9	0.78329	3.82218e-05	P62908, F6YVP7, P62267, Q61937, P62702, P25444, P60867, P62843, G3X9M0	916	29	19662	6.66157	0.026066	0.000480204	0.000392642
KEGG_PATHWAY	mmu00640:Propanoate metabolism	10	0.870322	3.85475e-05	P16125, Q9D9V3, Q99NB1, Q9WUM5, Q9Z2I8, Q8BMS1, A2AQN4, Q9EQ20, A0A1B0GSX0, Q8CAY6	514	27	7691	5.54186	0.00939985	0.000497059	0.000405763
UP_KEYWORDS	Actin capping	7	0.609225	4.04343e-05	Q3UGX2, P13020, Q62261, P47754, A2AMW0, E9Q447, Q9WV69	936	17	22680	9.97738	0.0136937	0.000237726	0.000176377
KEGG_PATHWAY	mmu04723:Retrograde endocannabinoid signaling	20	1.74064	4.13413e-05	P84309, A0A0N4SW28, A0A0R4J0A6, Q9JMF3, E9QKR0, P11881, P18872, P51830, Q8R2Y0, Q3UVX5, P68404, G3X9Q2, P23818, P22723, O35633, P23819, Q99NE5, P05132, Q6WQJ1, B2RSH2	514	103	7691	2.90544	0.0100777	0.000506431	0.000413413
GOTERM_BP_DIRECT	GO:0006096~glycolytic process	10	0.870322	4.17968e-05	P17710, P06745, S4R1W8, A0A0A0MQF6, P05063, P52480, A6ZI44, P17183, P17182, P47857, P17751	880	36	18082	5.7077	0.120464	0.0035655	0.00347958
INTERPRO	IPR023298:P-type ATPase, transmembrane domain	7	0.609225	4.30982e-05	O55143, Q64518, S4R1C4, E9Q828, Q0VF55, G5E829, A0A0G2JGX4	923	16	20594	9.76151	0.0708891	0.00408475	0.00395785
GOTERM_MF_DIRECT	GO:0042802~identical protein binding	55	4.78677	4.34392e-05	P07901, P09405, Q8BKX1, Q3UHC7, Q3TZZ7, Q924B0, G3XA53, Q6PER3, A0A1B0GRA5, Q8CBC8, E9PVY0, Q60749, A2AWI7, Q9Z204, A0A140LHQ8, Q60676, Q8VCX5, Q9WTM5, A0A0J9YUN4, P15532, Q00623, A2AFQ2, Q9DBS2, O89053, P07724, S4R1W8, A0A0A0MQF6, G3X9H5, Q99K48, P11103, Q9WUH1, B1AUX2, P16125, P63101, A2ALV3, O35465, P09671, Q9D8B3, Q99KP6, P08226, P47857, P28658, E9Q401, Q8BH66, P80313, E9Q1G8, A2AVR9, Q62351,…	861	625	17446	1.7831	0.0427596	0.0014003	0.00132235
GOTERM_BP_DIRECT	GO:1904874~positive regulation of telomerase RNA localization to Cajal body	7	0.609225	4.44764e-05	P80315, P80314, P80313, P11983, Q9WTM5, P80317, P80316	880	15	18082	9.58894	0.127672	0.00369154	0.00360259
GOTERM_MF_DIRECT	GO:0003730~mRNA 3'-UTR binding	12	1.04439	4.45425e-05	Q9Z204, P60824, P61979, P70372, Q99M28, Q61701, Q6ZQ58, Q3U0V1, G5E924, Q7TN98, Q9CY58, Q61584	861	53	17446	4.58773	0.0438216	0.0014003	0.00132235
GOTERM_CC_DIRECT	GO:0005794~Golgi apparatus	86	7.48477	5.06944e-05	Q9QZE5, E9Q9H0, Q9D1G1, A0A087WQ31, F7D3W5, Q9DBH5, Q9QXV0, Q9ER00, Q7TSJ2, O08547, Q8BKC5, O55013, O88935, O35643, O35963, Q99KF1, Q9DC16, F8WHL2, Q02819, Q8CBC4, Q8K273, Q3UZG4, P05132, A2CG35, Q9Z160, P97390, Q8BHN3, A0A140LHQ8, Q4VWZ5, J3QM71, Q8K1M6, Q8VCT3, G3X9G2, Q9ES97, Q8BH80, A0A0J9YUN4, A0A0N4SW73, Q6QD59, G5E884, Q3TLI0, P14211, O35954, D3Z4J3, P61750, V9GX76, Q9QXK3, P47708, Q8K021,…	916	1190	19662	1.55126	0.0344242	0.000625532	0.00051147
GOTERM_BP_DIRECT	GO:0071786~endoplasmic reticulum tubular network organization	6	0.522193	5.51206e-05	P35293, Q8VCD6, Q9CR67, Q9ES97, Q7TQ95, Q99P72	880	10	18082	12.3286	0.155728	0.0043404	0.00423581
GOTERM_BP_DIRECT	GO:0015813~L-glutamate transport	6	0.522193	5.51206e-05	O35544, P56564, E9PV90, Q8R5J9, Q9D6M3, Q8BH59, P43006	880	10	18082	12.3286	0.155728	0.0043404	0.00423581
INTERPRO	IPR009028:Coatomer/calthrin adaptor appendage, C-terminal subdomain	5	0.435161	5.56963e-05	Q9QZE5, O35643, Q9QXK3, P17427, P17426	923	6	20594	18.5934	0.0906457	0.00500094	0.00484558
GOTERM_BP_DIRECT	GO:0000226~microtubule cytoskeleton organization	16	1.39252	5.82332e-05	A2ARP8, Q8CIV8, S4R1W8, A0A0A0MQF6, A0A087WQ31, Q7TSJ2, Q05BC3, P19246, P58854, H7BX08, P14873, Q8VHJ5, P16330, E9PVY0, Q6PGN3, A2AG50, U5LHT8	880	96	18082	3.42462	0.16376	0.00447085	0.00436312
UP_KEYWORDS	Metal-binding	184	16.0139	5.98592e-05	P84309, Q9CR68, P12658, Q9R111, F7D3W5, A0A0R4J0I9, D3YUY7, O35099, Q3TZZ7, Q9Z1J3, Q3U7R1, Q9D881, Q6ZPZ3, O88737, Q9EPU0, A0A0G2JFT8, Q66L47, Q9JL56, A2AQR0, Q8BU33, P62075, E9PVY0, Q60902, O88456, P63328, Q3UGR5, H3BJZ7, E9Q4K0, Q8K596, O89023, Q921G7, Q8VC30, Q8VCT3, E9Q828, P12787, Q9ER72, Q3V117, Q3THE2, P15532, P14211, O55143, O88848, Q7TQ95, Q9R1C6, Q8R3P0, Q9D1A2, D3YYB0, A0A1B0GSR5, P07…	936	3395	22680	1.31324	0.0202057	0.000345966	0.000256684
GOTERM_CC_DIRECT	GO:0030141~secretory granule	17	1.47955	6.09718e-05	Q7TPR4, Q8BKX1, Q8VCT3, Q9QXV0, P80560, A0A0N4SW73, P17427, P17426, P84091, Q00493, D3Z4J3, Q99P58, Q9CZD3, P47708, A2CG35, P63038, O35526	916	112	19662	3.25809	0.0412575	0.000727027	0.000594458
GOTERM_CC_DIRECT	GO:0043231~intracellular membrane-bounded organelle	60	5.22193	6.1024e-05	Q9CZS1, Q9Z0P4, Q5SXR6, G3XA57, Q80WQ2, P11881, Q9Z1J3, Q8BKC5, Q9ESW4, Q8BLF1, P37040, Q9D958, P10605, Q60676, Q8K1M6, P18052, E9Q828, Q60714, A0A0N4SW73, Q6QD59, Q9CQX2, P54823, A2AQN4, Q9DBG5, P14211, O55022, Q9R0A0, V9GX76, Q8K021, Q6IRU5, Q80SW1, S4R1W8, A0A0A0MQF6, Q7TPV4, A0A0R4J2C2, P35278, Q0VF55, Q99M87, K3W4T3, H3BLH0, B1ATI0, P55096, G5E829, E9Q447, Q9D379, Q8BI84, P28271, Q8BG81, Q62…	916	751	19662	1.71492	0.0412921	0.000727027	0.000594458
GOTERM_CC_DIRECT	GO:0030863~cortical cytoskeleton	9	0.78329	6.46673e-05	Q3UGX2, P70290, Q7TPR4, P57780, Q62261, P47754, A2AMW0, E9Q447, Q9WV69	916	31	19662	6.23179	0.0437028	0.000757374	0.000619271
GOTERM_BP_DIRECT	GO:0021762~substantia nigra development	10	0.870322	6.63118e-05	P97450, P68510, P16330, Q8BW75, Q9CQQ7, Q9QYG0, Q3UKW2, P56391, Q8R191, Q91XV3	880	38	18082	5.4073	0.184252	0.00496692	0.00484723
GOTERM_CC_DIRECT	GO:0032587~ruffle membrane	14	1.21845	6.72066e-05	P62908, P07901, P18760, P10126, Q3TLP8, G5E884, P15532, F8WHW6, P61750, Q6R891, V9GX76, P05480, P60487, Q9QUG9	916	79	19662	3.80394	0.0453794	0.000773996	0.000632862
GOTERM_BP_DIRECT	GO:0034976~response to endoplasmic reticulum stress	14	1.21845	6.88232e-05	P27773, Q9CR67, O08917, P56695, O35099, O55143, Q9JKR6, Q8C0L0, Q80WW9, P58252, P09103, Q8BXZ1, Q8VBT0, Q8CCJ3	880	76	18082	3.78511	0.19052	0.00503229	0.00491103
GOTERM_CC_DIRECT	GO:1903561~extracellular vesicle	11	0.957354	7.12502e-05	Q9WU78, Q00623, P14094, Q5SXR6, P52480, Q0VF55, Q62351, P08226, E9Q447, Q7TMM9, A0A0G2JGX4	916	49	19662	4.81869	0.0480432	0.000807113	0.000659941
GOTERM_CC_DIRECT	GO:0016323~basolateral plasma membrane	24	2.08877	7.56324e-05	E9Q8N8, Q5DTL9, P07901, E9Q9H0, Q9Z1W9, P56564, O08917, P27671, E9Q828, E9PYN1, Q9Z0P4, S4R2K9, Q62351, G3X9J1, Q61165, Q9EQZ6, Q60770, P17426, E0CXB9, P14094, P00920, G5E829, J3QNU6, Q8K596	916	203	19662	2.53774	0.0509217	0.000839447	0.000686378
GOTERM_CC_DIRECT	GO:0022625~cytosolic large ribosomal subunit	15	1.30548	7.65342e-05	P53026, Q6ZWV3, P62717, F6XI62, P12970, E9PYL9, P35980, E9Q3T0, Q9D8E6, A0A140T8M7, O09167, P62911, P27659, P47911, P41105	916	91	19662	3.5382	0.051513	0.000839447	0.000686378
GOTERM_BP_DIRECT	GO:0030865~cortical cytoskeleton organization	5	0.435161	7.69067e-05	E9Q1G8, Q7TPR4, E9Q3E2, Q9WV92, O88342	880	6	18082	17.1231	0.210369	0.00540043	0.0052703
GOTERM_BP_DIRECT	GO:0015986~ATP synthesis coupled proton transport	8	0.696258	7.73751e-05	P97450, P03930, K3W4T3, Q9CPQ8, Q9D3D9, Q9CQQ7, Q03265, Q9DB20	880	23	18082	7.14704	0.211504	0.00540043	0.0052703
UP_SEQ_FEATURE	repeat:HEAT 4	10	0.870322	7.98863e-05	Q9QZE5, A2AGT5, G5E866, Q6PDI5, A0A087WQ31, G3X9H5, Q9QXK3, P70168, Q80WQ2, Q8BKC5	898	38	18012	5.2784	0.16865	0.0231289	0.0229089
GOTERM_MF_DIRECT	GO:0042803~protein homodimerization activity	65	5.65709	8.2197e-05	P07901, Q3UE92, Q5SVJ0, E9PYN1, Q3UHC7, F7D3W5, F6XI62, G3XA57, O35099, Q924B0, G3XA53, Q9Z1J3, Q68FF6, Q91XH5, Q8BW75, H3BJZ7, Q3UZG4, E9PXY8, Q9Z2Q6, S4R1P5, Q8K1M3, P70372, Q8K1M6, Q60714, Q8BH80, Q9WTM5, Q9ER72, A0A0A0MQ90, P17710, P57780, A0A0G2JGS4, O89053, Q9D0K2, Q7TPR4, Q9WV98, Q9WU78, K4DI58, Q9WTR5, Q9CWJ9, Q3ULJ0, Q3V3R1, Q9D8B3, O88712, Q61937, P55096, P08226, P47857, O54901, A0A1B0G…	861	798	17446	1.65045	0.0793668	0.00250576	0.00236628
GOTERM_CC_DIRECT	GO:0005654~nucleoplasm	126	10.9661	9.03077e-05	S4R1M2, P09405, P07901, Q9CW03, Q9Z0P4, G3XA57, Q5EBP8, Q9Z1J3, Q91XH5, A0A0R4J008, Q9EPU0, Q9D4H8, P17156, Q6R891, Q52KI8, P63328, Q60749, D3Z4E6, P25444, Q6PB44, Q6NZR5, P70372, P62806, Q61165, Q3V117, Q9CQC7, Q80XN0, E9PV90, Q8CBB6, J3QNU6, Q9D1A2, A2AH85, Q91VR5, Q8BYI9, P28661, G3X9H5, Q99K48, Q9CPY7, Q8VDM6, P70168, Q91WD5, A2AN08, G5E866, Q9CZD3, O88712, Q61937, Q00PI9, Q9ERF3, H7BX95, P61…	916	1935	19662	1.39773	0.0604981	0.000975041	0.000797248
GOTERM_MF_DIRECT	GO:0004812~aminoacyl-tRNA ligase activity	10	0.870322	9.17641e-05	P32921, Q8CGC7, A2A7S7, Q8BP47, Q8C0C7, Q9CZD3, Q922B2, Q9ER72, Q8R2P8, Q9D0I9	861	39	17446	5.19551	0.0881857	0.00271514	0.002564
INTERPRO	IPR004014:Cation-transporting P-type ATPase, N-terminal	7	0.609225	9.24972e-05	O55143, Q64518, S4R1C4, E9Q828, Q0VF55, G5E829, A0A0G2JGX4	923	18	20594	8.6769	0.145986	0.00789001	0.00764489
GOTERM_CC_DIRECT	GO:0045121~membrane raft	28	2.4369	9.74951e-05	P84309, E9Q9H0, Q8BYI9, Q8BFZ9, F7D3W5, O08529, Q9ER00, Q0VF55, P11881, A2AEG6, P16125, S4R1C4, Q8K097, P01831, G5E829, B2RSH2, Q99JB2, O08917, Q60932, P18572, Q61165, P19324, Q00493, P12960, E9QAQ5, P17710, P58252, P63038	916	262	19662	2.29398	0.065153	0.00103645	0.000847457
UP_SEQ_FEATURE	domain:C2 1	12	1.04439	9.87376e-05	Q8JZW4, P47708, Q9Z268, D9HP81, A0A0R4J2C2, G3X9Y1, H3BJZ7, Q99NE5, Q3TZZ7, Q920N7, Q3U7R1, Q9QYX7	898	57	18012	4.22272	0.204109	0.0231289	0.0229089
UP_SEQ_FEATURE	domain:C2 2	12	1.04439	9.87376e-05	Q8JZW4, P47708, Q9Z268, D9HP81, A0A0R4J2C2, G3X9Y1, H3BJZ7, Q99NE5, Q3TZZ7, Q920N7, Q3U7R1, Q9QYX7	898	57	18012	4.22272	0.204109	0.0231289	0.0229089
GOTERM_BP_DIRECT	GO:0009409~response to cold	10	0.870322	0.000101927	P07901, P17156, P09671, Q60714, P00405, Q9QXV0, G5E829, P63038, A0A0R4J083, P50544	880	40	18082	5.13693	0.268776	0.00681931	0.00665499
GOTERM_BP_DIRECT	GO:0060291~long-term synaptic potentiation	11	0.957354	0.000102145	P03995, P70392, Q4VWZ5, Q8BYI9, P97300, Q5SVJ0, H3BJZ7, Q99NE5, Q920N7, P28028, Q8K596	880	49	18082	4.61276	0.269265	0.00681931	0.00665499
GOTERM_MF_DIRECT	GO:0005313~L-glutamate transmembrane transporter activity	6	0.522193	0.00010363	O35544, P56564, A0A0R4J0A6, E9PV90, Q9D6M3, Q8BH59, P43006	861	11	17446	11.0523	0.0990067	0.00289589	0.00273469
GOTERM_MF_DIRECT	GO:0005388~calcium-transporting ATPase activity	6	0.522193	0.00010363	O55143, Q64518, S4R1C4, E9Q828, Q0VF55, G5E829	861	11	17446	11.0523	0.0990067	0.00289589	0.00273469
UP_SEQ_FEATURE	repeat:HEAT 5	9	0.78329	0.000103848	A2AGT5, G5E866, Q6PDI5, A0A087WQ31, G3X9H5, Q9QXK3, P70168, Q80WQ2, Q8BKC5	898	31	18012	5.82326	0.213458	0.0231289	0.0229089
GOTERM_CC_DIRECT	GO:0097060~synaptic membrane	9	0.78329	0.000104781	P23819, G3X9H5, P17183, H3BJZ7, P17182, P11881, D3YWQ0, D3Z656, Q00493	916	33	19662	5.85411	0.069848	0.00109702	0.000896987
UP_KEYWORDS	Lyase	18	1.56658	0.000111921	P84309, P62908, Q9D9V3, Q8VC30, P28271, A6ZI44, Q9CPU0, P51830, P97807, A0A0R4J0G0, Q8K2C9, Q99KI0, P05063, P17183, P00920, P17182, P48318, Q8BMS1	936	146	22680	2.98736	0.0374479	0.000636082	0.000471932
UP_KEYWORDS	ATP synthesis	6	0.522193	0.000114964	P03930, P56135, Q9CPQ8, Q9D3D9, Q03265, Q9DB20	936	13	22680	11.1834	0.0384463	0.000642665	0.000476816
UP_SEQ_FEATURE	repeat:Spectrin 3	7	0.609225	0.000115598	Q3UGX2, S4R1P5, Q7TPR4, P57780, Q62261, Q9QXS1, E9Q447	898	17	18012	8.25914	0.23454	0.0231289	0.0229089
UP_SEQ_FEATURE	metal ion-binding site:Magnesium	17	1.47955	0.000119994	Q64518, Q3V117, Q9JM14, A2CEK3, O55143, O88848, S4R1C4, Q9JL56, Q8BU33, P17183, Q9CYR6, P52480, P60487, P17182, Q9EPE9, O88587, A0A0G2JGX4	898	111	18012	3.07193	0.242282	0.0231289	0.0229089
GOTERM_CC_DIRECT	GO:0000276~mitochondrial proton-transporting ATP synthase complex, coupling factor F(o)	6	0.522193	0.000130007	P97450, P03930, P56135, Q9CPQ8, Q9CQQ7, Q9DB20	916	12	19662	10.7325	0.085923	0.00134082	0.00109633
GOTERM_CC_DIRECT	GO:0030864~cortical actin cytoskeleton	10	0.870322	0.000132976	O89053, P40124, Q9JJK2, P13020, Q7TPR4, Q6R891, O08917, P18760, P10126, Q9R0P5	916	43	19662	4.99188	0.0877969	0.00135127	0.00110487
KEGG_PATHWAY	mmu01210:2-Oxocarboxylic acid metabolism	8	0.696258	0.000140242	Q91VA7, Q9D6R2, Q8CBC8, Q99KI0, P28271, Q9CZU6, P70404, P05201	514	19	7691	6.30023	0.0337781	0.00163616	0.00133564
GOTERM_BP_DIRECT	GO:0051693~actin filament capping	7	0.609225	0.000145483	Q3UGX2, P13020, Q62261, P47754, A2AMW0, E9Q447, Q9WV69	880	18	18082	7.99078	0.360335	0.00950591	0.00927685
GOTERM_CC_DIRECT	GO:0017101~aminoacyl-tRNA synthetase multienzyme complex	5	0.435161	0.000145673	Q8CGC7, Q8BML9, Q3UZG4, Q8R2P8, Q9D0I9	916	7	19662	15.3322	0.0957665	0.00145884	0.00119283
UP_SEQ_FEATURE	calcium-binding region:2	17	1.47955	0.000165056	S4R1P5, Q7TPR4, Q8BG51, Q8VCX5, P12658, O08529, A0A0A0MQ90, Q9CTY5, Q6NS52, E9Q0N0, P57780, O88456, Q02819, Q3UKW2, E9Q447, Q8BH59, Q9QUG9	898	114	18012	2.99109	0.31726	0.0274449	0.0271838
UP_SEQ_FEATURE	glycosylation site:O-linked (GlcNAc)	7	0.609225	0.000166117	O88935, O88737, E9QAU4, Q7TQD2, Q62261, Q99P88, Q9QYX7	898	18	18012	7.8003	0.318933	0.0274449	0.0271838
INTERPRO	IPR012677:Nucleotide-binding, alpha-beta plait	28	2.4369	0.000167726	S4R1M2, P09405, Q99K48, Q5EBP8, P32067, Q8BIF2, G5E924, E9Q969, Q8BTV2, Q8K310, Q9Z204, H7BX95, P60824, P70372, Q61701, Q6NZN0, H3BJW3, Q91VM5, Q8BG81, Q7TMK9, Q64012, D3Z656, Q3UEB3, D3Z3N4, Q99M28, A0A140T8M7, Q7TN98, Q9D0E1	923	281	20594	2.22326	0.248861	0.0136257	0.0132024
GOTERM_MF_DIRECT	GO:0016651~oxidoreductase activity, acting on NAD(P)H	6	0.522193	0.000170447	Q91VD9, Q9Z0X1, Q8K3J1, E9QPX3, Q91WD5, Q91YT0	861	12	17446	10.1312	0.157586	0.00453367	0.0042813
GOTERM_MF_DIRECT	GO:0019899~enzyme binding	37	3.22019	0.000171252	P07724, S4R1W8, A0A0A0MQF6, P38647, P11103, P70168, Q8VDM6, Q3TLP8, A0A0R4J008, Q9CYN9, P17156, Q8K2C9, P68510, P37040, P09671, P63328, Q61937, Q3UGR5, P01831, P48962, P25444, P28658, E9Q401, A0A0A0MQA5, P62908, Q9D379, D3Z1V4, Q8BH80, P15532, O55143, Q00623, P05480, P09103, P56395, P48774, Q9WTX2, Q6ZWR6, Q9Z1X4	861	384	17446	1.95237	0.158268	0.00453367	0.0042813
GOTERM_BP_DIRECT	GO:0007015~actin filament organization	14	1.21845	0.000174211	O89053, Q7TPR4, E9Q9H0, P45591, Q5EBJ4, P18760, Q3TLP8, Q6P6I8, Q99JY9, Q61553, P61161, Q6R891, A0A0G2JFT8, Q91YD9	880	83	18082	3.46588	0.41436	0.0111459	0.0108773
UP_SEQ_FEATURE	repeat:HEAT 3	10	0.870322	0.000182711	Q9QZE5, A2AGT5, G5E866, Q6PDI5, A0A087WQ31, G3X9H5, Q9QXK3, P70168, Q80WQ2, Q8BKC5	898	42	18012	4.77569	0.344571	0.028174	0.027906
GOTERM_CC_DIRECT	GO:0002199~zona pellucida receptor complex	6	0.522193	0.000203175	P80315, P80314, P80313, P11983, P80317, P80316	916	13	19662	9.90695	0.130997	0.00200563	0.00163992
UP_KEYWORDS	Golgi apparatus	53	4.61271	0.000206584	Q9QZE5, A0A087WQ31, D3YUY7, Q9DBH5, Q9QXV0, Q9ER00, Q7TSJ2, O08547, O55013, O88935, O35643, O35963, Q99KF1, Q9DC16, F8WHL2, Q02819, Q8CBC4, Q8K273, Q3UZG4, A2CG35, Q9Z160, P97390, Q8BHN3, A0A140LHQ8, Q4VWZ5, Q8K1M6, Q9ES97, A0A0N4SW73, Q6QD59, Q3TLI0, O35954, P61750, V9GX76, Q9QXK3, Q8K021, Q8R2R9, B1AQD4, A0A1B0GSR5, B2RXC1, Q9WUH1, Q8VEK0, B1ASW6, I1E4X1, Q8K212, Q8BH66, Q9JME7, P35585, Q810J8,…	936	753	22680	1.70549	0.068028	0.00113621	0.000842997
GOTERM_CC_DIRECT	GO:0030018~Z disc	17	1.47955	0.000207034	S4R1P5, Q3URD3, A0A1B0GS58, Q7TPR4, E9Q3E2, P45591, E9Q828, A6ZI44, S4R2K9, G3X9J1, Q3THE2, G5E884, P57780, P63328, A2AMW0, E9Q447, E9Q401	916	124	19662	2.94279	0.133311	0.00201494	0.00164753
GOTERM_MF_DIRECT	GO:0003729~mRNA binding	19	1.65361	0.000217347	P62908, Q9Z204, H7BX95, P07901, P70372, Q61701, H3BJW3, Q91VM5, F6XI62, P10126, P14211, G5E866, Q8BIF2, Q3U0V1, Q9QYS9, Q8CJG0, P25444, P47911, P62301	861	142	17446	2.71118	0.196417	0.00560644	0.00529435
INTERPRO	IPR000008:C2 calcium-dependent membrane targeting	19	1.65361	0.000221747	Q80TZ3, Q8JZW4, Q3UHC7, Q9Z268, G3XA57, A0A0R4J2C2, A0A0N4SW73, Q3TZZ7, Q3U7R1, Q9QYX7, P68404, O08688, E9Q0N0, P47708, D9HP81, H3BJZ7, G3X9Y1, Q99NE5, Q920N7	923	156	20594	2.71749	0.315004	0.0171955	0.0166613
KEGG_PATHWAY	mmu03010:Ribosome	23	2.00174	0.000222605	P53026, P62908, Q99N93, Q6ZWV3, P62717, F6XI62, P62281, P12970, P62264, P62267, P35980, Q9D8E6, O09167, P62702, P62911, P27659, P25444, P60867, P47911, P62301, P41105, D3YYB0, P62843	514	145	7691	2.37345	0.0530834	0.00241629	0.00197248
KEGG_PATHWAY	mmu04713:Circadian entrainment	18	1.56658	0.000227514	P84309, A0A0N4SW28, Q9JMF3, Q5SVJ0, E9QKR0, P11881, P18872, P51830, P68404, G3X9Q2, P23818, P23819, A0A0G2JGS4, F8WIS9, P05132, Q3UKW2, B2RSH2, E9Q401	514	98	7691	2.74831	0.0542218	0.00241629	0.00197248
GOTERM_CC_DIRECT	GO:0031982~vesicle	20	1.74064	0.000232015	Q80TZ3, A0A140LHQ8, A2BFF9, Q9WV55, S4R1W8, A0A0A0MQF6, Q9ER00, Q9WUM4, P18760, E9QKR0, D3Z0M6, D3Z4J3, I1E4X1, Q9D8B3, Q8BHC1, P52480, P62823, Q99NE5, B1AQD4, Q99KJ8, Q91XV3	916	164	19662	2.61769	0.148147	0.0022267	0.00182067
UP_SEQ_FEATURE	repeat:Spectrin 1	7	0.609225	0.000232602	Q3UGX2, S4R1P5, Q7TPR4, P57780, Q62261, Q9QXS1, E9Q447	898	19	18012	7.38976	0.415991	0.0316475	0.0313465
UP_SEQ_FEATURE	repeat:Spectrin 2	7	0.609225	0.000232602	Q3UGX2, S4R1P5, Q7TPR4, P57780, Q62261, Q9QXS1, E9Q447	898	19	18012	7.38976	0.415991	0.0316475	0.0313465
KEGG_PATHWAY	mmu04971:Gastric acid secretion	15	1.30548	0.000236697	P84309, Q5SVJ0, Q61165, P11881, P51830, P68404, P14231, P14094, P00920, A0A0G2JGS4, F8WIS9, P05132, Q3UKW2, B2RSH2, A0A0G2JGX4	514	72	7691	3.1173	0.0563479	0.00241629	0.00197248
INTERPRO	IPR004161:Translation elongation factor EFTu/EF1A, domain 2	6	0.522193	0.000253938	Q9Z0N1, P58252, P10126, P62631, Q8K0D5, A2AH85	923	14	20594	9.5623	0.351617	0.0188356	0.0182504
KEGG_PATHWAY	mmu04144:Endocytosis	34	2.95909	0.000258442	Q9WU78, Q5SXR6, G3XA57, P35278, P17427, P17426, P84091, Q68FF6, Q8VEJ9, P17156, A2ALV3, P35285, Q9D8B3, Q60902, P47754, P97390, A2AWI7, Q80TZ3, A0A0J9YUN4, Q9R0Q6, Q9EQP2, A0A0N4SW73, Q62351, Q9QXY6, Q9QZ88, F8VQE9, F8WHW6, Q9WVK4, Q91YD9, P05480, J3QNU6, A2AMW0, Q6IRU5, P62743	514	261	7691	1.94921	0.061363	0.00253273	0.00206754
UP_KEYWORDS	Elongation factor	7	0.609225	0.000266729	P58252, A0A0R4J1E2, P10126, O70251, P62631, Q8K0D5, A2AH85	936	23	22680	7.37458	0.086952	0.00144372	0.00107115
GOTERM_BP_DIRECT	GO:0002931~response to ischemia	9	0.78329	0.000271173	P17710, Q9Z0X1, Q9JKR6, P58252, O35099, Q7TN98, Q8K097, F8WIS9, P63038	880	36	18082	5.13693	0.565208	0.0169954	0.0165859
UP_SEQ_FEATURE	repeat:HEAT 6	8	0.696258	0.000274115	A2AGT5, G5E866, Q6PDI5, A0A087WQ31, Q9QXK3, P70168, Q80WQ2, Q8BKC5	898	27	18012	5.94308	0.46945	0.0352238	0.0348888
GOTERM_CC_DIRECT	GO:0030132~clathrin coat of coated pit	5	0.435161	0.000280596	A0A140LHQ8, Q5SXR6, Q60902, Q6IRU5, D3Z656	916	8	19662	13.4157	0.176276	0.00262482	0.0021462
GOTERM_CC_DIRECT	GO:0005884~actin filament	12	1.04439	0.000281095	O89053, A0A0N4SW28, Q7TPR4, D3Z4J3, G3X8X7, P05480, O88342, A2AMW0, Q3TLP8, Q99M87, Q9WV69, Q99JY9	916	68	19662	3.78795	0.176559	0.00262482	0.0021462
GOTERM_CC_DIRECT	GO:0005790~smooth endoplasmic reticulum	8	0.696258	0.00029303	P27773, P14211, Q9JKR6, G3UZJ2, Q8K0T0, P24369, P35564, P20357, E9Q401	916	29	19662	5.9214	0.183324	0.00269978	0.00220749
GOTERM_CC_DIRECT	GO:0005834~heterotrimeric G-protein complex	9	0.78329	0.000300265	G3X9Q2, A0A0N4SW28, Q66L47, Q9JMF3, E9QKR0, P27601, P18872, B2RSH2, P21278	916	38	19662	5.08383	0.187398	0.00273004	0.00223223
GOTERM_BP_DIRECT	GO:0070588~calcium ion transmembrane transport	14	1.21845	0.00031622	Q64518, E9Q828, G3X9J1, P11881, Q9Z1L5, O08532, Q3UMR5, O55143, S4R1C4, J3QK20, G5E829, F7CZ64, Q8K596, E9Q401	880	88	18082	3.26896	0.621396	0.0194222	0.0189542
KEGG_PATHWAY	mmu04720:Long-term potentiation	14	1.21845	0.000343987	Q5SVJ0, P11881, Q3UVX5, P68404, P23818, P23819, P63328, P62835, A0A0G2JGS4, F8WIS9, F6Q8A4, P05132, Q3UKW2, P28028	514	66	7691	3.17398	0.0808366	0.0031734	0.00259053
INTERPRO	IPR016343:Spectrin, beta subunit	4	0.348129	0.000345854	Q3UGX2, Q68FG2, E9PX29, Q62261	923	4	20594	22.312	0.445745	0.0218529	0.021174
INTERPRO	IPR006408:Calcium-transporting P-type ATPase, subfamily IIB	4	0.348129	0.000345854	S4R1C4, E9Q828, Q0VF55, G5E829	923	4	20594	22.312	0.445745	0.0218529	0.021174
INTERPRO	IPR015873:Clathrin alpha-adaptin/coatomer adaptor, appendage, C-terminal subdomain	4	0.348129	0.000345854	Q9QZE5, Q9QXK3, P17427, P17426	923	4	20594	22.312	0.445745	0.0218529	0.021174
INTERPRO	IPR022141:Calcium transporting P-type ATPase, C-terminal, plasma membrane	4	0.348129	0.000345854	S4R1C4, E9Q828, Q0VF55, G5E829	923	4	20594	22.312	0.445745	0.0218529	0.021174
KEGG_PATHWAY	mmu04020:Calcium signaling pathway	26	2.26284	0.000349722	Q5SVJ0, Q0VF55, G3X9J1, Q8R071, P11881, A0A1B0GRA5, S4R1C4, Q66L47, P63328, G5E829, P48962, P05132, Q8K596, E9Q401, Q60930, Q64518, Q60932, E9Q828, P51830, Q3UVX5, P68404, O55143, A0A0G2JGS4, F8WIS9, Q3UKW2, P21278	514	180	7691	2.16133	0.0821275	0.0031734	0.00259053
UP_SEQ_FEATURE	topological domain:Mitochondrial matrix	8	0.696258	0.000349909	Q8CAQ8, Q9Z2I0, P00405, Q9Z2Z6, A0A140LIU4, Q5NCE8, Q9CPQ1, Q9CZP5	898	28	18012	5.73083	0.554755	0.0425968	0.0421916
UP_KEYWORDS	Alternative initiation	11	0.957354	0.000350476	P17710, Q9ES28, P97807, P13020, H3BJQ7, I1E4X1, Q9CPY7, P11103, O88587, Q9Z1J3, F7A8H6	936	66	22680	4.03846	0.112665	0.00186738	0.00138547
GOTERM_BP_DIRECT	GO:0006107~oxaloacetate metabolic process	6	0.522193	0.000371961	A0A0R4J0G0, P14152, Q9CZU6, Q3V117, P08249, P05201	880	14	18082	8.80617	0.680981	0.0223979	0.0218582
GOTERM_CC_DIRECT	GO:0005769~early endosome	24	2.08877	0.000372795	O89053, Q6PB44, O08917, A0A0R4J0A6, D3YUY7, P35278, A0A0N4SW73, P51863, Q8VEJ9, P23818, Q6PDI5, Q80TM9, D3Z4J3, G3X8X7, Q9WVK4, P35285, Q91V41, Q02819, Q9D2N9, P62835, Q8K273, P08226, P63038, B1AQD4	916	226	19662	2.27948	0.227134	0.00334547	0.00273544
GOTERM_MF_DIRECT	GO:0046933~proton-transporting ATP synthase activity, rotational mechanism	6	0.522193	0.000396673	Q9CPQ8, Q9D3D9, Q9CQQ7, Q03265, Q9R1Q9, Q9DB20	861	14	17446	8.68392	0.329098	0.00997631	0.00942097
GOTERM_BP_DIRECT	GO:0042220~response to cocaine	9	0.78329	0.000402085	A0A0R4J008, O08553, E9QB01, P07901, D3Z5M6, P31648, P63038, P49615, A2AH85	880	38	18082	4.86657	0.70918	0.0237462	0.023174
GOTERM_CC_DIRECT	GO:0030176~integral component of endoplasmic reticulum membrane	14	1.21845	0.000403618	Q9CR67, Q9WUQ2, Q52L67, P56695, Q80W54, Q9EP69, Q99P72, Q3U7R1, F8VQC7, A0A1B0GRA5, Q8K2C9, O35465, Q9D958, Q99PL5	916	94	19662	3.19692	0.243427	0.00357564	0.00292364
UP_KEYWORDS	mRNA splicing	23	2.00174	0.000412146	Q9Z204, H7BX95, P61979, Q91VM5, Q99K48, Q3TUQ5, O35286, Q5EBP8, Q7TMK9, Q64012, Q3UEB3, G5E866, Q99M28, Q99KP6, Q8BIF2, Q3U0V1, Q52KI8, Q9QYS9, P62305, Q8CH09, Q6A068, Q9D0E1, A2AH85	936	240	22680	2.32212	0.131138	0.00216218	0.0016042
GOTERM_MF_DIRECT	GO:0051020~GTPase binding	8	0.696258	0.000415	Q8CGC7, P07901, Q9WUQ2, Q62261, P17182, E9QKR0, Q3UZG4, Q99JB2	861	29	17446	5.58965	0.341359	0.0101827	0.00961585
UP_SEQ_FEATURE	domain:Actin-binding	6	0.522193	0.000415955	Q3UGX2, S4R1P5, Q7TPR4, P57780, Q62261, Q9QXS1	898	14	18012	8.59625	0.617829	0.046886	0.0464401
GOTERM_BP_DIRECT	GO:0031175~neuron projection development	18	1.56658	0.000420384	E9QB01, Q61753, Q9WV55, P27671, Q3UNH4, Q9JIA1, E9Q8I9, P18872, H7BX08, Q8VEK0, P12960, O54991, Q9WVK4, U5LHT8, A2AMW0, P28658, P49615, A0A0A6YWG7	880	139	18082	2.66086	0.725079	0.0242042	0.023621
UP_SEQ_FEATURE	short sequence motif:Effector region	15	1.30548	0.000425684	Q9D1G1, P35278, Q5PR73, Q3TLP8, P35293, Q99P58, P35285, Q8BHC1, Q91V41, P62823, P62835, Q8BHH2, A2CG35, B1AQD4, Q91Z61	898	100	18012	3.00869	0.626333	0.046886	0.0464401
SMART	SM00033:CH	11	0.957354	0.000431751	Q3UGX2, Q9ES28, S4R1P5, Q68FG2, Q7TPR4, E9PX29, P57780, Q62261, Q9QXS1, Q9DAW9, Q6ZWR6	444	66	10425	3.91329	0.118853	0.0253006	0.0246961
GOTERM_CC_DIRECT	GO:0005751~mitochondrial respiratory chain complex IV	6	0.522193	0.000438544	Q62425, P00405, P12787, P19783, Q9D881, Q9DCW5	916	15	19662	8.58603	0.261475	0.00383587	0.00313642
GOTERM_BP_DIRECT	GO:1901660~calcium ion export	4	0.348129	0.000441366	S4R1C4, E9Q828, G5E829, G3X9J1	880	4	18082	20.5477	0.742242	0.0242042	0.023621
GOTERM_BP_DIRECT	GO:0030043~actin filament fragmentation	4	0.348129	0.000441366	P45591, P18760, Q9R0P5, O88342	880	4	18082	20.5477	0.742242	0.0242042	0.023621
GOTERM_BP_DIRECT	GO:0042776~mitochondrial ATP synthesis coupled proton transport	4	0.348129	0.000441366	Q9D0M3, Q9D881, Q9DB20, Q99JB2	880	4	18082	20.5477	0.742242	0.0242042	0.023621
UP_KEYWORDS	mRNA processing	27	2.34987	0.000444627	Q91VR5, Q99K48, Q5EBP8, G5E866, Q99KP6, Q8BIF2, Q52KI8, Q8CH09, Q8BTV2, Q6A068, Q60749, Q9Z204, H7BX95, P61979, H3BJW3, Q91VM5, Q3TUQ5, O35286, Q7TMK9, Q64012, Q3UEB3, Q99M28, Q3U0V1, Q9QYS9, P62305, Q9D0E1, A2AH85	936	307	22680	2.13104	0.140712	0.00229724	0.0017044
INTERPRO	IPR002048:EF-hand domain	23	2.00174	0.000452657	S4R1P5, Q7TPR4, Q8BG51, Q8VCX5, P12658, O08529, Q9EQP2, Q9QXY6, Q3THE2, Q9CTY5, Q6NS52, E9Q0N0, Q9WVK4, A2AQR0, P57780, Q60902, O88456, Q02819, Q3UKW2, E9Q447, Q8BH59, Q9QUG9, E9Q401	923	223	20594	2.30124	0.5381	0.0275798	0.0267229
GOTERM_CC_DIRECT	GO:0005911~cell-cell junction	22	1.91471	0.000464895	O89053, E9QB01, Q9QYB5, Q7TPR4, E9Q9H0, Q9WV92, O08917, Q7TT50, E9PYN1, Q3TUQ5, K4DI58, P18760, G5E884, Q99JY9, Q61553, D3Z5M6, P57780, E9PVY0, Q9JIS5, P60487, O88342, A0A0A6YWG7	916	201	19662	2.34941	0.274807	0.00401553	0.00328332
KEGG_PATHWAY	mmu04911:Insulin secretion	16	1.39252	0.000494489	P84309, Q5SVJ0, P51830, Q9EQZ6, Q9QYX7, P68404, P14231, P14094, D9HP81, A0A0G2JGS4, F8WIS9, P05132, O35526, A0A0G2JGX4, P21278, E9Q401	514	86	7691	2.78382	0.114125	0.00432678	0.00353206
GOTERM_BP_DIRECT	GO:0006397~mRNA processing	31	2.698	0.000513087	Q91VR5, Q99K48, Q5EBP8, Q9R0L7, G5E866, Q99KP6, Q8BIF2, Q52KI8, G5E924, Q8CH09, Q8BTV2, Q6A068, Q60749, P05132, Q9Z204, H7BX95, P61979, Q6NZN0, H3BJW3, Q91VM5, Q3TUQ5, O35286, Q7TMK9, Q64012, Q3UEB3, Q99M28, Q3U0V1, Q9QYS9, P62305, Q9D0E1, A2AH85	880	322	18082	1.9782	0.793219	0.0276437	0.0269776
GOTERM_MF_DIRECT	GO:0019905~syntaxin binding	13	1.13142	0.000521878	Q9Z2Q6, A0A0R4J2C2, O08547, Q6PAM1, Q60770, Q9DB05, Q99KF1, P47708, D3Z4B2, H3BJZ7, G3X9Y1, Q920N7, E9Q447	861	80	17446	3.29265	0.408531	0.0125002	0.0118044
UP_SEQ_FEATURE	calcium-binding region:1	17	1.47955	0.000524065	S4R1P5, Q7TPR4, Q8BG51, Q8VCX5, P12658, O08529, A0A0A0MQ90, Q9CTY5, Q6NS52, E9Q0N0, P57780, O88456, Q02819, Q3UKW2, E9Q447, Q8BH59, Q9QUG9	898	126	18012	2.70623	0.702385	0.0550982	0.0545742
KEGG_PATHWAY	mmu04724:Glutamatergic synapse	19	1.65361	0.000556631	P84309, A0A0N4SW28, P56564, A0A0R4J0A6, Q9JMF3, E9QKR0, P11881, P18872, P51830, Q3UVX5, P68404, G3X9Q2, O35544, P23818, P23819, P63328, P05132, B2RSH2, P43006	514	115	7691	2.47215	0.127517	0.00458734	0.00374477
KEGG_PATHWAY	mmu04727:GABAergic synapse	16	1.39252	0.000561716	P84309, A0A0N4SW28, P31648, Q9JMF3, E9QKR0, P18872, P51830, P68404, G3X9Q2, P22723, O35633, P05480, P05132, P48318, B2RSH2, A0JNY3	514	87	7691	2.75182	0.128604	0.00458734	0.00374477
GOTERM_BP_DIRECT	GO:0042493~response to drug	32	2.78503	0.00057266	Q9D0K2, Q9CR68, P07901, Q91V14, P03888, P31650, G3X9J1, A0A0R4J008, O08553, P63101, P37040, P09671, Q8BW75, P55096, A0A0G2JGX4, E9QB01, Q9QYB5, P56564, D3Z1V4, Q61165, P18872, P68404, P14211, P24549, Q00623, V9GX76, P05480, O88587, P63038, Q8BMS1, Q99LC3, P43006	880	339	18082	1.93961	0.827807	0.0282829	0.0276014
GOTERM_BP_DIRECT	GO:0044070~regulation of anion transport	5	0.435161	0.000574184	Q80SW1, Q60930, Q9D3A9, Q60932, P00920	880	9	18082	11.4154	0.828612	0.0282829	0.0276014
GOTERM_BP_DIRECT	GO:0022900~electron transport chain	5	0.435161	0.000574184	Q921G7, P00405, E9QPX3, Q9CQZ6, Q8K2B3	880	9	18082	11.4154	0.828612	0.0282829	0.0276014
GOTERM_BP_DIRECT	GO:0030836~positive regulation of actin filament depolymerization	5	0.435161	0.000574184	P45591, P60487, P18760, Q9R0P5, O88342	880	9	18082	11.4154	0.828612	0.0282829	0.0276014
GOTERM_BP_DIRECT	GO:0006898~receptor-mediated endocytosis	11	0.957354	0.000578121	P40124, P14211, Q61699, A0A140LHQ8, Q9JKR6, Q00623, Q5SXR6, A0A0R4J0I9, A0A0J9YUN4, Q62351, P08226	880	60	18082	3.76708	0.830673	0.0282829	0.0276014
GOTERM_BP_DIRECT	GO:0046034~ATP metabolic process	9	0.78329	0.000580209	P97450, Q91VD9, Q9R0Y5, P56135, P14094, Q9CPQ8, Q9D3D9, Q03265, Q9DB20	880	40	18082	4.62324	0.831756	0.0282829	0.0276014
INTERPRO	IPR011992:EF-hand-like domain	26	2.26284	0.000590397	Q7TPR4, Q8BG51, P12658, O08529, Q9CTY5, A2AQR0, Q7TQD2, Q60902, O88456, Q02819, E9Q447, Q8BH59, E9Q401, S4R1P5, Q9Z2I0, Q8VCX5, Q9EQP2, Q9QXY6, Q3THE2, A0A0A0MQ90, Q6NS52, E9Q0N0, Q9WVK4, P57780, Q3UKW2, Q9QUG9	923	273	20594	2.12495	0.634875	0.0347316	0.0336526
GOTERM_CC_DIRECT	GO:0098793~presynapse	11	0.957354	0.000615296	O88737, Q80TJ1, P47708, P61264, G3X9Y1, H3BJZ7, Q920N7, D3Z656, O35526, E9Q3V9, G5E884	916	63	19662	3.74787	0.346427	0.00524901	0.00429188
UP_SEQ_FEATURE	region of interest:Calmodulin-binding	10	0.870322	0.000616089	Q8BW96, Q5SVJ0, G3UZJ2, P63328, Q7TSJ2, F8WIS9, B2RQS1, G3X9J1, Q8R071, P20357, Q61234	898	49	18012	4.09345	0.759453	0.0570006	0.0564584
UP_SEQ_FEATURE	repeat:HEAT 1	10	0.870322	0.000616089	Q9QZE5, A2AGT5, G5E866, Q6PDI5, A0A087WQ31, G3X9H5, Q9QXK3, P70168, Q80WQ2, Q8BKC5	898	49	18012	4.09345	0.759453	0.0570006	0.0564584
UP_SEQ_FEATURE	repeat:HEAT 2	10	0.870322	0.000616089	Q9QZE5, A2AGT5, G5E866, Q6PDI5, A0A087WQ31, G3X9H5, Q9QXK3, P70168, Q80WQ2, Q8BKC5	898	49	18012	4.09345	0.759453	0.0570006	0.0564584
GOTERM_CC_DIRECT	GO:0000139~Golgi membrane	35	3.04613	0.000625077	Q9QZE5, Q61335, A0A1B0GSR5, Q9WV55, Q9D1G1, Q9DBH5, Q9ER00, Q3TLP8, O08547, Q99JY9, O55013, Q68FG2, O35963, Q99KF1, I1E4X1, Q9DC16, F8WHL2, Q8K273, A2CG35, Q9Z160, Q99KH8, P97390, Q8BH66, Q9WUQ2, Q8K1M6, Q8BI84, Q9ES97, Q8BH80, A0A0N4SW73, Q6QD59, Q9QXK3, Q91YD9, E9QAX2, Q91V41, O89079	916	403	19662	1.86421	0.350832	0.00526742	0.00430694
GOTERM_MF_DIRECT	GO:0008022~protein C-terminus binding	23	2.00174	0.000666742	O89053, E9Q6L9, P09405, E9Q9H0, Q9R1T2, P49443, P27671, Q5SXR6, Q3TLH4, Q8R5J9, A0A0J9YUN4, P11881, D3Z656, P17426, Q8VEJ9, O55143, S4R1C4, Q6R891, P14094, P05480, Q8CJG0, E9PXY8, P47857	861	209	17446	2.22984	0.488786	0.0155987	0.0147304
INTERPRO	IPR006195:Aminoacyl-tRNA synthetase, class II	6	0.522193	0.000701599	Q8CGC7, Q8BP47, Q8C0C7, Q9CZD3, Q922B2, Q8R2P8	923	17	20594	7.87483	0.698006	0.0398976	0.0386581
GOTERM_CC_DIRECT	GO:0005844~polysome	9	0.78329	0.000724844	P62908, P14211, P58252, E9PVA8, E9Q969, F6XI62, P62702, Q8CJG0, Q61584	916	43	19662	4.49269	0.394105	0.00596271	0.00487544
GOTERM_CC_DIRECT	GO:0055038~recycling endosome membrane	9	0.78329	0.000724844	Q9WVK4, G3XA57, Q9EQP2, Q8K021, A0A0N4SW73, Q62351, A2CG35, Q9QXY6, Q62433	916	43	19662	4.49269	0.394105	0.00596271	0.00487544
GOTERM_MF_DIRECT	GO:0015078~hydrogen ion transmembrane transporter activity	8	0.696258	0.000786649	P97450, P03930, K3W4T3, Q9CPQ8, Q9D3D9, Q9CQQ7, P51863, Q9Z1G3	861	32	17446	5.06562	0.546917	0.017586	0.016607
GOTERM_MF_DIRECT	GO:0016620~oxidoreductase activity, acting on the aldehyde or oxo group of donors, NAD or NADP as acceptor	8	0.696258	0.000786649	S4R1W8, A0A0A0MQF6, P24549, Q9CZS1, B1ATI0, Q8BWF0, Q9EQ20, Q3U367, V9GX06	861	32	17446	5.06562	0.546917	0.017586	0.016607
GOTERM_CC_DIRECT	GO:0031966~mitochondrial membrane	14	1.21845	0.000811254	Q9CR68, Q921G7, Q9ERS2, Q80U23, A0A0J9YUN4, P19783, Q9CQZ5, P59017, Q9ESW4, Q9CQ75, Q9DC69, O35465, Q91V61, A0A0R4J083	916	101	19662	2.97536	0.42925	0.00659501	0.00539245
SMART	SM00027:EH	5	0.435161	0.000836373	E9Q0N0, Q9WVK4, Q60902, Q9EQP2, Q9QXY6	444	11	10425	10.6726	0.217421	0.0408429	0.0398671
GOTERM_CC_DIRECT	GO:0005903~brush border	12	1.04439	0.000837889	Q9QYB5, Q7TPR4, P57780, V9GX76, Q8K1M6, P47754, E9QAX2, A2AMW0, Q9QXS1, Q9EQZ6, Q3THE2, Q99JY9	916	77	19662	3.34521	0.439667	0.00673234	0.00550474
INTERPRO	IPR023214:HAD-like domain	12	1.04439	0.000846876	Q9JM14, O35954, O55143, Q64518, S4R1C4, E9Q828, Q3UGR5, P60487, Q0VF55, G5E829, Q9EPE9, A0A0G2JGX4	923	80	20594	3.3468	0.764344	0.0466055	0.0451576
GOTERM_BP_DIRECT	GO:0007420~brain development	23	2.00174	0.000865666	Q9D0K2, P28661, G3X9H5, E9PYN1, E9QPX3, P35235, Q80U23, P31650, Q05BC3, Q9JLM8, P51863, P19246, D3Z656, Q60770, B9EJA2, Q9DB05, P35293, O08553, Q8BML9, O88848, P61750, G5E829, Q8BJI1	880	216	18082	2.18795	0.930025	0.0415385	0.0405375
GOTERM_BP_DIRECT	GO:0019933~cAMP-mediated signaling	8	0.696258	0.000881573	P84309, F7D3W5, D9HP81, E9QPX3, P51830, Q9EQZ6, A0A0A6YWG7, Q9QYX7	880	33	18082	4.98127	0.933364	0.0416509	0.0406473
INTERPRO	IPR016160:Aldehyde dehydrogenase, conserved site	6	0.522193	0.000935869	P24549, Q9CZS1, B1ATI0, Q8BWF0, Q9EQ20, Q3U367	923	18	20594	7.43734	0.797566	0.0488808	0.0473622
GOTERM_CC_DIRECT	GO:0008091~spectrin	4	0.348129	0.00093605	Q3UGX2, Q68FG2, E9PX29, Q62261	916	5	19662	17.1721	0.476445	0.0074346	0.00607894
UP_KEYWORDS	WD repeat	23	2.00174	0.00098133	Q6P1F6, O89053, Q8BH44, Q8BG02, A2BFF9, Q9WUQ2, Q9WUM4, Q05BC3, Q9R0Q6, E9QKR0, B2RQS1, B1AR74, Q3UPL0, F8WGX5, D3Z0M6, Q8R2U0, Q99KP6, Q8CGF6, F8WHL2, E9Q0J5, O88342, Q9ERF3, Q4VBE8	936	256	22680	2.17698	0.284517	0.00499453	0.00370562
GOTERM_CC_DIRECT	GO:0001725~stress fiber	11	0.957354	0.00100992	Q9Z2Q6, S4R1P5, E9Q1G8, Q7TPR4, E9Q3E2, P57780, P35235, E9QK41, Q3THE2, Q8CIB5, Q61553	916	67	19662	3.52412	0.502523	0.00793015	0.00648413
GOTERM_BP_DIRECT	GO:0048488~synaptic vesicle endocytosis	6	0.522193	0.00101779	A2ALV3, A0A0R4J2C2, P35564, Q920N7, D3Z656, P49615	880	17	18082	7.25214	0.956161	0.0473581	0.046217
INTERPRO	IPR000261:EPS15 homology (EH)	5	0.435161	0.00102299	E9Q0N0, Q9WVK4, Q60902, Q9EQP2, Q9QXY6	923	11	20594	10.1418	0.82555	0.0488808	0.0473622
GOTERM_CC_DIRECT	GO:0032590~dendrite membrane	7	0.609225	0.00103212	P15388, E9QKI2, P23818, Q91V14, P22723, Q9Z0P4, G5E829	916	26	19662	5.77906	0.510104	0.00798772	0.00653121
GOTERM_CC_DIRECT	GO:0031252~cell leading edge	10	0.870322	0.00104037	O89053, A2AH25, P63101, Q7TT50, Q91YD9, E9PVY0, J3QNK8, P18760, B1AR74, Q99JY9	916	56	19662	3.83305	0.512892	0.00798772	0.00653121
INTERPRO	IPR020636:Calcium/calmodulin-dependent/calcium-dependent protein kinase	7	0.609225	0.00104436	Q3UHL1, Q8BW96, Q5SVJ0, Q6PGN3, A0A0G2JGS4, F8WIS9, Q9JLM8	923	27	20594	5.7846	0.831802	0.0488808	0.0473622
INTERPRO	IPR011012:Longin-like domain	7	0.609225	0.00104436	B1ASW6, Q9JME7, P35585, O08547, Q8R2R9, P84091, P62743	923	27	20594	5.7846	0.831802	0.0488808	0.0473622
BIOCARTA	m_ndkDynaminPathway:Endocytotic role of NDK, Phosphins and Dynamin	6	0.522193	0.00104509	P63328, A0A0J9YUN4, Q3UKW2, P17426, D3Z656, P15532	88	13	1289	6.76049	0.158467	0.171395	0.169305
UP_KEYWORDS	Spliceosome	14	1.21845	0.00107912	Q9Z204, H7BX95, P61979, Q3TUQ5, Q5EBP8, Q7TMK9, Q64012, G5E866, Q99KP6, Q52KI8, P62305, Q6A068, Q9D0E1, A2AH85	936	117	22680	2.89941	0.308006	0.00538338	0.00399412
GOTERM_MF_DIRECT	GO:0000149~SNARE binding	11	0.957354	0.00108306	Q9DB05, D3Z4J3, I1E4X1, D3YTU0, P61264, Q9ER00, G3X9Y1, H3BJZ7, Q6KAR6, O08547, O35526	861	64	17446	3.48261	0.663832	0.0236859	0.0223674
UP_KEYWORDS	CF(0)	5	0.435161	0.0010893	P97450, P03930, P56135, Q9CPQ8, Q9CQQ7	936	12	22680	10.0962	0.310408	0.00538338	0.00399412
INTERPRO	IPR023299:P-type ATPase, cytoplasmic domain N	8	0.696258	0.00111744	O55143, Q64518, S4R1C4, E9Q828, Q0VF55, G5E829, Q9EPE9, A0A0G2JGX4	923	37	20594	4.82422	0.851537	0.0488808	0.0473622
INTERPRO	IPR018303:P-type ATPase, phosphorylation site	8	0.696258	0.00111744	O55143, Q64518, S4R1C4, E9Q828, Q0VF55, G5E829, Q9EPE9, A0A0G2JGX4	923	37	20594	4.82422	0.851537	0.0488808	0.0473622
INTERPRO	IPR001757:Cation-transporting P-type ATPase	8	0.696258	0.00111744	O55143, Q64518, S4R1C4, E9Q828, Q0VF55, G5E829, Q9EPE9, A0A0G2JGX4	923	37	20594	4.82422	0.851537	0.0488808	0.0473622
INTERPRO	IPR008250:P-type ATPase, A domain	8	0.696258	0.00111744	O55143, Q64518, S4R1C4, E9Q828, Q0VF55, G5E829, Q9EPE9, A0A0G2JGX4	923	37	20594	4.82422	0.851537	0.0488808	0.0473622
UP_SEQ_FEATURE	binding site:GTP	6	0.522193	0.00113475	Q9Z2Q6, B7ZC46, A0A0R4J0G0, E9Q1G8, O88848, B1AQZ0, P28661	898	17	18012	7.07926	0.927562	0.100949	0.0999887
GOTERM_CC_DIRECT	GO:0005793~endoplasmic reticulum-Golgi intermediate compartment	11	0.957354	0.00113558	Q99KF1, Q6PDI5, Q9D1G1, Q9DC16, Q9DBH5, P09103, E9QAX2, Q02819, O08547, P19324, Q6P5E4	916	68	19662	3.47229	0.543939	0.00862289	0.00705056
KEGG_PATHWAY	mmu04022:cGMP-PKG signaling pathway	23	2.00174	0.00114851	P84309, Q60930, Q64518, Q60932, E9Q828, F7D3W5, Q0VF55, G3X9J1, P11881, P51830, O55143, P14231, S4R1C4, P14094, P63328, G5E829, P48962, P27601, Q3UKW2, B2RSH2, Q8K596, A0A0G2JGX4, P21278	514	163	7691	2.11135	0.245384	0.00907692	0.00740973
COG_ONTOLOGY	Intracellular trafficking and secretion	10	0.870322	0.00115356	Q9QZE5, I1E4X1, Q9QXK3, Q9D2N9, P70168, Q8BX70, P97390, O08547, Q60770, Q8BKC5	112	52	2126	3.65041	0.0318016	0.0322996	0.0322996
GOTERM_CC_DIRECT	GO:0042641~actomyosin	5	0.435161	0.00118216	D3Z4J3, Q7TT50, E9PVY0, E9QAX2, O35526	916	11	19662	9.75685	0.558402	0.00880692	0.00720103
GOTERM_CC_DIRECT	GO:0030315~T-tubule	10	0.870322	0.0011853	O08532, A0A0J9YTW6, E9Q9H0, Q8K1M3, E9Q828, Q5SXR6, S4R2K9, A0A0G2JGS4, G3X9J1, Q61165	916	57	19662	3.7658	0.559361	0.00880692	0.00720103
KEGG_PATHWAY	mmu00330:Arginine and proline metabolism	11	0.957354	0.00123141	Q8BW75, Q9CZS1, B1ATI0, Q922Q4, Q9CPY7, P07310, Q64133, P30275, Q9D1A2, P05201, Q3U367	514	49	7691	3.35905	0.260574	0.00942799	0.00769632
GOTERM_BP_DIRECT	GO:0007612~learning	11	0.957354	0.00124445	Q91V14, P61750, Q61701, Q6R891, G3X9H5, Q60932, P31648, O88587, D3Z656, Q8K596, Q3UVX5	880	66	18082	3.42462	0.978162	0.0567527	0.0553852
GOTERM_BP_DIRECT	GO:1901998~toxin transport	8	0.696258	0.00127513	P80315, P80314, P80313, K3W4T3, P11983, A0A0J9YUN4, P80317, P80316	880	35	18082	4.69662	0.980128	0.0567527	0.0553852
GOTERM_BP_DIRECT	GO:0061025~membrane fusion	8	0.696258	0.00127513	Q9DB05, I1E4X1, Q8K1M6, P61264, D3Z4B2, Q9ER00, A0A0J9YUN4, O35526	880	35	18082	4.69662	0.980128	0.0567527	0.0553852
UP_KEYWORDS	Ligase	27	2.34987	0.00128863	P32921, Q9R1T2, Q8C0C7, E9QKC6, Q922B2, A2AN08, Q3V3R1, Q8CGC7, Q8BML9, Q9CZD3, Q99KP6, Q99NB1, Q9D7H3, A2A7S7, Q62318, Q60714, Q9WUM5, Q8CH72, Q9Z2I8, Q9ER72, Q91WC3, A2AQN4, Q02053, Q8BP47, Q8R2P8, Q8CCJ3, Q9D0I9	936	330	22680	1.98252	0.355774	0.00627747	0.00465748
GOTERM_BP_DIRECT	GO:0007416~synapse assembly	9	0.78329	0.00131234	Q68FG2, O88737, D3Z5M6, V9GX76, E9PYN1, Q69ZK9, F8VPU2, P49615, Q9QYX7	880	45	18082	4.10955	0.982276	0.0575742	0.0561869
GOTERM_CC_DIRECT	GO:0016529~sarcoplasmic reticulum	10	0.870322	0.00134611	O08532, P14211, A0A1B0GRA5, O55143, Q64518, Q5SVJ0, S4R2K9, A0A0G2JGS4, P11881, E9Q401	916	58	19662	3.70087	0.605757	0.00989532	0.00809096
GOTERM_BP_DIRECT	GO:0032981~mitochondrial respiratory chain complex I assembly	6	0.522193	0.00135329	Q8K3J1, E9QPX3, Q9CWD8, Q9CQ54, Q8JZN5, Q9CZP5	880	18	18082	6.84924	0.984373	0.0585347	0.0571243
UP_KEYWORDS	S-nitrosylation	9	0.78329	0.00138245	A0A0R4J008, O08553, P07901, S4R1W8, A0A0A0MQF6, Q8K1M6, P11103, P48962, P50544, P14873	936	53	22680	4.11466	0.376085	0.00663965	0.00492619
KEGG_PATHWAY	mmu05031:Amphetamine addiction	13	1.13142	0.0013957	P84309, Q5SVJ0, Q64133, P68404, P23818, P23819, Q8BW75, P63328, A0A0G2JGS4, F8WIS9, P05132, Q3UKW2, O35526	514	67	7691	2.90328	0.289783	0.010362	0.00845876
GOTERM_CC_DIRECT	GO:0060076~excitatory synapse	8	0.696258	0.00139774	O88737, P23818, A0A0R4J0A6, Q69ZK9, H3BJZ7, Q9EQZ6, D3YWQ0, Q99JY9	916	37	19662	4.6411	0.619594	0.0101667	0.00831289
SMART	SM00109:C1	10	0.870322	0.00143494	Q3V2R3, P68404, Q6NS52, Q7TT50, E9PVY0, H3BJZ7, Q9R1C6, D3YWQ0, P28028, Q9QUG9	444	64	10425	3.66871	0.343438	0.0600623	0.0586274
GOTERM_MF_DIRECT	GO:0019001~guanyl nucleotide binding	6	0.522193	0.00143992	Q66L47, P27601, P18872, B2RSH2, B1AQD4, P21278	861	18	17446	6.75416	0.765336	0.0308204	0.0291047
GOTERM_CC_DIRECT	GO:0030131~clathrin adaptor complex	6	0.522193	0.00145393	O35643, P35585, P17427, Q8R2R9, P17426, P84091	916	19	19662	6.77844	0.6341	0.0104653	0.00855698
INTERPRO	IPR013041:Coatomer/clathrin adaptor appendage, Ig-like subdomain	5	0.435161	0.00148034	Q9QZE5, O35643, Q9QXK3, P17427, P17426	923	12	20594	9.29668	0.920129	0.0631366	0.0611752
GOTERM_BP_DIRECT	GO:0016358~dendrite development	8	0.696258	0.00151747	A0A0R4J008, Q6R891, Q8BKX1, V9GX76, G3UZJ2, Q3TLP8, P20357, G5E884, P14873	880	36	18082	4.56616	0.990568	0.0647243	0.0631647
PIR_SUPERFAMILY	PIRSF002297:spectrin, beta subunit	4	0.348129	0.00154413	Q3UGX2, Q68FG2, E9PX29, Q62261	136	4	1807	13.2868	0.16411	0.17912	0.17912
INTERPRO	IPR009000:Translation elongation/initiation factor/Ribosomal, beta-barrel	7	0.609225	0.0015528	Q9Z0N1, P58252, P10126, P27659, P62631, Q8K0D5, A2AH85	923	29	20594	5.38566	0.929428	0.0638501	0.0618665
GOTERM_CC_DIRECT	GO:0036464~cytoplasmic ribonucleoprotein granule	7	0.609225	0.00156001	P09405, P62702, P47911, Q3TLP8, Q62167, P41105, D3Z0M6	916	28	19662	5.36627	0.66	0.0111131	0.00908668
INTERPRO	IPR000795:Elongation factor, GTP-binding domain	6	0.522193	0.00157193	Q9Z0N1, P58252, P10126, P62631, Q8K0D5, A2AH85	923	20	20594	6.69361	0.931698	0.0638501	0.0618665
KEGG_PATHWAY	mmu04970:Salivary secretion	14	1.21845	0.0015757	P84309, E9Q828, Q0VF55, Q61165, P11881, P51830, P68404, P14231, S4R1C4, P14094, G5E829, P05132, Q3UKW2, A0A0G2JGX4	514	77	7691	2.72055	0.320468	0.0113543	0.00926883
GOTERM_BP_DIRECT	GO:0008637~apoptotic mitochondrial changes	7	0.609225	0.00159461	Q91VD9, Q9Z0X1, P09671, Q8K1M6, P48962, P63038, G3X9M0	880	27	18082	5.32719	0.992561	0.067083	0.0654665
GOTERM_CC_DIRECT	GO:0045211~postsynaptic membrane	22	1.91471	0.00166681	E9Q6L9, A0A140LHQ8, E9Q9H0, J3QM71, E9Q3E2, A0A0R4J2B2, G3X9G2, A0A0R4J2C1, J3QNK8, S4R2K9, Q99M87, Q61234, P23818, P22723, P23819, Q69ZK9, Q8K097, O88587, F7CZ64, J3QNU6, Q6ZWR6, P49615, A0JNY3	916	222	19662	2.12717	0.684226	0.0117219	0.00958451
UP_KEYWORDS	Citrullination	12	1.04439	0.00167683	P03995, G5E866, Q6ZWV3, Q62318, Q7TPV4, Q9D8E6, P62806, Q52KI8, P62281, P25444, P02301, Q99JF8	936	94	22680	3.09329	0.435762	0.00794166	0.0058922
GOTERM_CC_DIRECT	GO:0005681~spliceosomal complex	16	1.39252	0.00167941	Q9Z204, H7BX95, P61979, Q3TUQ5, O35286, Q5EBP8, Q7TMK9, Q64012, Q3UJB0, G5E866, Q99KP6, Q52KI8, P62305, Q6A068, Q9D0E1, A2AH85	916	136	19662	2.5253	0.686967	0.0117219	0.00958451
GOTERM_CC_DIRECT	GO:0045263~proton-transporting ATP synthase complex, coupling factor F(o)	5	0.435161	0.00170823	P97450, P03930, P56135, Q9CPQ8, Q9CQQ7	916	12	19662	8.94378	0.693151	0.0118039	0.00965152
KEGG_PATHWAY	mmu04141:Protein processing in endoplasmic reticulum	23	2.00174	0.00171038	P60904, P27773, Q61335, Q61699, P07901, Q9WUQ2, P56695, Q91YQ5, Q9DBH5, O08529, O35099, P35564, Q80ZX0, Q3UPL0, Q6P5E4, P14211, P17156, Q9JKR6, Q9D8L3, P09103, Q8BHN3, Q99PL5, Q99PL6	514	168	7691	2.04851	0.34256	0.0119726	0.00977358
GOTERM_MF_DIRECT	GO:0003746~translation elongation factor activity	7	0.609225	0.00171194	P58252, A0A0R4J1E2, P10126, O70251, P62631, Q8K0D5, A2AH85	861	27	17446	5.25324	0.821592	0.0358793	0.0338821
GOTERM_CC_DIRECT	GO:0031201~SNARE complex	9	0.78329	0.00176287	I1E4X1, D3YTU0, P61264, D3Z4B2, Q9ER00, Q64332, Q6QD59, O08547, O35526	916	49	19662	3.94256	0.704538	0.0120608	0.00986158
GOTERM_BP_DIRECT	GO:0022904~respiratory electron transport chain	6	0.522193	0.00176378	Q921G7, P09671, Q7TPV4, Q8BWF0, P52503, Q8K2B3	880	19	18082	6.48876	0.995579	0.0722211	0.0704808
GOTERM_BP_DIRECT	GO:0033539~fatty acid beta-oxidation using acyl-CoA dehydrogenase	6	0.522193	0.00176378	Q921G7, Q99LC5, Q8JZN5, A0A0R4J083, P50544, Q9DCW4	880	19	18082	6.48876	0.995579	0.0722211	0.0704808
GOTERM_BP_DIRECT	GO:0050885~neuromuscular process controlling balance	10	0.870322	0.00181618	P84309, O54991, Q8BYI9, D3Z4J3, S4R1C4, P56564, Q5SVJ0, Q69ZK9, P70699, O89023	880	58	18082	3.54271	0.996237	0.073388	0.0716196
GOTERM_MF_DIRECT	GO:0004029~aldehyde dehydrogenase (NAD) activity	6	0.522193	0.00187562	P24549, Q9CZS1, B1ATI0, Q8BWF0, Q9EQ20, Q3U367	861	19	17446	6.39868	0.848724	0.0385077	0.0363641
GOTERM_BP_DIRECT	GO:0048791~calcium ion-regulated exocytosis of neurotransmitter	7	0.609225	0.00194713	P47708, P61264, D9HP81, A0A0R4J2C2, G3X9Y1, Q99NE5, Q920N7	880	28	18082	5.13693	0.997485	0.0758473	0.0740196
GOTERM_BP_DIRECT	GO:0050804~modulation of synaptic transmission	7	0.609225	0.00194713	P23818, Q8BYI9, Q6R891, P97300, Q69ZK9, P63328, P05132	880	28	18082	5.13693	0.997485	0.0758473	0.0740196
GOTERM_MF_DIRECT	GO:0048306~calcium-dependent protein binding	11	0.957354	0.00194871	O88935, Q9WU78, D3Z4J3, P56695, P14824, Q64332, Q9D0E1, Q61165, Q3UKW2, O35526, Q3UPL0	861	69	17446	3.23025	0.859467	0.039208	0.0370255
INTERPRO	IPR016162:Aldehyde dehydrogenase, N-terminal	6	0.522193	0.00198787	P24549, Q9CZS1, B1ATI0, Q8BWF0, Q9EQ20, Q3U367	923	21	20594	6.37486	0.966449	0.0718243	0.0695929
INTERPRO	IPR016163:Aldehyde dehydrogenase, C-terminal	6	0.522193	0.00198787	P24549, Q9CZS1, B1ATI0, Q8BWF0, Q9EQ20, Q3U367	923	21	20594	6.37486	0.966449	0.0718243	0.0695929
INTERPRO	IPR016161:Aldehyde/histidinol dehydrogenase	6	0.522193	0.00198787	P24549, Q9CZS1, B1ATI0, Q8BWF0, Q9EQ20, Q3U367	923	21	20594	6.37486	0.966449	0.0718243	0.0695929
INTERPRO	IPR015590:Aldehyde dehydrogenase domain	6	0.522193	0.00198787	P24549, Q9CZS1, B1ATI0, Q8BWF0, Q9EQ20, Q3U367	923	21	20594	6.37486	0.966449	0.0718243	0.0695929
GOTERM_BP_DIRECT	GO:0006123~mitochondrial electron transport, cytochrome c to oxygen	5	0.435161	0.00200613	P12787, P19783, P62897, Q9D881, Q9DCW5	880	12	18082	8.56155	0.997903	0.0758473	0.0740196
GOTERM_BP_DIRECT	GO:0043524~negative regulation of neuron apoptotic process	18	1.56658	0.00204596	P60904, O89053, Q61699, P06745, G3X9H5, P56695, A0A0R4J0I9, Q9Z2A0, E9Q0N0, O88507, Q4KMM3, P09671, Q61937, Q7TN98, Q8K097, P08226, P63038, P28028	880	160	18082	2.31162	0.998144	0.0758473	0.0740196
INTERPRO	IPR018108:Mitochondrial substrate/solute carrier	9	0.78329	0.00204736	Q791T5, E9PV90, G5E902, Q791V5, Q9CR62, Q9DB41, Q9Z2Z6, Q9D6M3, P48962, Q8BH59	923	52	20594	3.8617	0.969693	0.0718243	0.0695929
INTERPRO	IPR023395:Mitochondrial carrier domain	9	0.78329	0.00204736	Q791T5, E9PV90, G5E902, Q791V5, Q9CR62, Q9DB41, Q9Z2Z6, Q9D6M3, P48962, Q8BH59	923	52	20594	3.8617	0.969693	0.0718243	0.0695929
GOTERM_BP_DIRECT	GO:0042773~ATP synthesis coupled electron transport	4	0.348129	0.00204993	Q9Z1P6, Q91VD9, P03921, P00405	880	6	18082	13.6985	0.998167	0.0758473	0.0740196
GOTERM_BP_DIRECT	GO:0010882~regulation of cardiac muscle contraction by calcium ion signaling	4	0.348129	0.00204993	O55143, P14094, Q61165, E9Q401	880	6	18082	13.6985	0.998167	0.0758473	0.0740196
GOTERM_BP_DIRECT	GO:0006102~isocitrate metabolic process	4	0.348129	0.00204993	Q91VA7, Q9D6R2, Q99KI0, P70404	880	6	18082	13.6985	0.998167	0.0758473	0.0740196
INTERPRO	IPR016491:Septin	5	0.435161	0.00206295	Q9Z2Q6, B7ZC46, E9Q1G8, B1AQZ0, P28661, Q9R1T4	923	13	20594	8.58155	0.97049	0.0718243	0.0695929
UP_KEYWORDS	Symport	13	1.13142	0.00209209	E9Q8N8, Q5DTL9, Q91V14, P56564, P31648, A0A0R4J0A6, P31650, O35544, E9PV90, G5E902, Q9DB41, Q8BJI1, Q9D6M3, P43006	936	111	22680	2.83784	0.510393	0.00977266	0.00725068
GOTERM_MF_DIRECT	GO:0051010~microtubule plus-end binding	5	0.435161	0.00211159	S4R1P5, A0A1B0GRA5, A2AGT5, A0A087WQ31, Q9Z0H8	861	12	17446	8.4427	0.880747	0.0416522	0.0393336
GOTERM_MF_DIRECT	GO:0003725~double-stranded RNA binding	11	0.957354	0.00217524	Q7TPR4, Q91VR5, P70372, Q5SXR6, O35286, P10852, Q8CJG0, Q9WTX2, Q62351, P63038, Q9Z1X4	861	70	17446	3.1841	0.888159	0.0420826	0.03974
UP_SEQ_FEATURE	nucleotide phosphate-binding region:NAD	19	1.65361	0.00221704	Q61753, Q60930, S4R1W8, A0A0A0MQF6, Q60932, Q9CZS1, Q8BWF0, Q9EQ20, P70404, Q3U367, A0A1B0GSX0, P16125, Q3ULJ0, P24549, Q80XN0, P14152, O88712, B1ATI0, A2AFQ2, P08249	898	171	18012	2.22866	0.994092	0.174865	0.173201
UP_SEQ_FEATURE	nucleotide phosphate-binding region:ATP	69	6.00522	0.0022423	Q9CW03, Q5SVJ0, O35099, Q9CWD8, E9QM73, Q8R071, Q62167, Q8VHJ5, Q8BHF7, Q9EPU0, E9PVY0, B7ZCF1, P07310, F6Q8A4, P05132, Q8R1Q8, P49615, Q9R0Y5, Q9Z1W9, J3QM71, Q8VC30, G3X9G2, Q8JZQ2, O35286, Q03265, Q9WTM5, Q9Z2A0, P30275, Q9JLM8, Q3V117, P54823, G5E884, Q02053, E9QAQ5, D3Z4J3, V9GX76, Q6PGN3, A0A0G2JGS4, A0A1B0GSR5, Q91VR5, Q7TT50, P70404, Q6P5D3, Q8VEJ9, Q3V3R1, P61161, Q8CGC7, Q9CZD3, Q8BW96,…	898	963	18012	1.43717	0.994428	0.174865	0.173201
GOTERM_MF_DIRECT	GO:0019904~protein domain specific binding	27	2.34987	0.00232267	Q7TPR4, Q9WV55, P35235, P70168, Q8VEJ9, P63101, Q99P58, P68510, P61264, O88712, H3BJZ7, O35526, Q91XV3, Q9Z204, Q8K1M3, P61979, P62806, P54823, Q00493, P23818, P13020, P05480, D9HP81, Q9D0E1, B1AZP2, Q8K021, Q3UKW2	861	289	17446	1.89303	0.903608	0.044087	0.0416328
GOTERM_CC_DIRECT	GO:0043194~axon initial segment	5	0.435161	0.00237715	E9Q6L9, A0A0J9YTW6, E9PX29, S4R2K9, A0A0G2JGS4	916	13	19662	8.25579	0.806903	0.016104	0.0131675
GOTERM_MF_DIRECT	GO:0000287~magnesium ion binding	21	1.82768	0.00239643	Q9D6R2, P49443, Q7TT50, O35099, Q924B0, P70404, P15532, A2CEK3, Q91VA7, Q8VHJ5, Q8BU33, E9PVY0, P17183, Q9CYR6, P52480, P60487, P17182, O88587, F6Q8A4, B2RSH2, Q9D819	861	202	17446	2.1065	0.910516	0.0446445	0.0421593
UP_KEYWORDS	4Fe-4S	7	0.609225	0.00241467	Q91VD9, Q921G7, Q8K3J1, Q99KI0, P28271, Q91WD5, Q91YT0	936	34	22680	4.98869	0.561501	0.0111271	0.00825556
UP_SEQ_FEATURE	repeat:WD 3	24	2.08877	0.00243364	Q6P1F6, O89053, Q8BH44, Q8BG02, A2BFF9, Q9WUQ2, E9PX29, Q9WUM4, Q05BC3, Q9R0Q6, E9QKR0, B2RQS1, B1AR74, Q3UPL0, F8WGX5, D3Z0M6, Q8R2U0, Q99KP6, Q8CGF6, F8WHL2, E9Q0J5, O88342, Q9ERF3, Q4VBE8	898	243	18012	1.98103	0.996424	0.174865	0.173201
UP_KEYWORDS	Hydrolase	92	8.00696	0.00247815	B0V2N1, Q9CPS6, P56399, Q3UE92, Q9R111, Q3UUQ7, F7D3W5, Q9EP89, Q924B0, Q62167, Q9D365, Q8BLF1, A0A0R4J008, Q9EPU0, Q9JL56, P63328, Q8CJG0, Q9D958, E9PXY8, Q8BHN3, O89023, P10605, Q80TZ3, Q6PB44, Q60676, Q64518, Q8BIW1, Q8K1M6, Q8VCT3, P18052, E9Q828, H3BKH6, Q8JZQ2, O35286, Q9WTM5, A0A0J9YUN4, Q7TME0, P70699, P54823, D3Z656, O08688, Q8BVQ5, O55143, Q8R3P0, Q9D1A2, Q80SW1, Q91VR5, Q8BG51, P49443,…	936	1646	22680	1.35433	0.570914	0.0112673	0.00835963
UP_KEYWORDS	SH3 domain	19	1.65361	0.00251748	Q9ES28, S4R1P5, P70290, E9Q9H0, Q8BKX1, Q8BI84, J3QNK8, P59764, Q6ZQ82, E9QK62, E9Q0N0, A2ALV3, P05480, Q91ZV0, J3QK20, F8VPQ1, E9Q447, F8VPQ4, A2AWI7	936	208	22680	2.21339	0.576645	0.0112956	0.00838058
KEGG_PATHWAY	mmu04964:Proximal tubule bicarbonate reclamation	7	0.609225	0.00254101	A0A0R4J0G0, E9Q8N8, P14231, P14152, P14094, P00920, A0A0G2JGX4	514	22	7691	4.76097	0.463849	0.017293	0.0141167
GOTERM_CC_DIRECT	GO:0045335~phagocytic vesicle	8	0.696258	0.00259753	O89053, P14211, P35285, Q9ER00, Q91V41, P62835, Q8BHH2, B1AQD4	916	41	19662	4.18831	0.834242	0.0174261	0.0142486
INTERPRO	IPR002219:Protein kinase C-like, phorbol ester/diacylglycerol binding	10	0.870322	0.00260022	Q3V2R3, P68404, Q6NS52, Q7TT50, E9PVY0, H3BJZ7, Q9R1C6, D3YWQ0, P28028, Q9QUG9	923	66	20594	3.38061	0.988225	0.084794	0.0821597
UP_KEYWORDS	Postsynaptic cell membrane	17	1.47955	0.002611	E9Q6L9, E9Q9H0, J3QM71, E9Q3E2, A0A0R4J2B2, G3X9G2, J3QNK8, S4R2K9, Q99M87, P23818, P22723, P23819, Q69ZK9, Q7TN98, Q8K097, F7CZ64, P49615, A0JNY3	936	176	22680	2.34047	0.589967	0.011563	0.00857902
INTERPRO	IPR001236:Lactate/malate dehydrogenase, N-terminal	4	0.348129	0.00273369	P16125, P14152, P08249, A0A1B0GSX0	923	7	20594	12.7497	0.990628	0.084794	0.0821597
INTERPRO	IPR001557:L-lactate/malate dehydrogenase	4	0.348129	0.00273369	P16125, P14152, P08249, A0A1B0GSX0	923	7	20594	12.7497	0.990628	0.084794	0.0821597
INTERPRO	IPR001605:Pleckstrin homology domain, spectrin-type	4	0.348129	0.00273369	Q3UGX2, Q68FG2, E9PX29, Q62261	923	7	20594	12.7497	0.990628	0.084794	0.0821597
INTERPRO	IPR022383:Lactate/malate dehydrogenase, C-terminal	4	0.348129	0.00273369	P16125, P14152, P08249, A0A1B0GSX0	923	7	20594	12.7497	0.990628	0.084794	0.0821597
INTERPRO	IPR009068:S15/NS1, RNA-binding	4	0.348129	0.00273369	P32921, Q8CGC7, Q9CZD3, P62301	923	7	20594	12.7497	0.990628	0.084794	0.0821597
INTERPRO	IPR002553:Clathrin/coatomer adaptor, adaptin-like, N-terminal	5	0.435161	0.00278655	Q9QZE5, O35643, Q9QXK3, P17427, P17426	923	14	20594	7.96858	0.991439	0.0848903	0.0822531
GOTERM_BP_DIRECT	GO:0042407~cristae formation	5	0.435161	0.00278706	Q8CAQ8, Q9Z2I0, Q9CRB9, Q8JZQ2, Q8R404	880	13	18082	7.90297	0.99981	0.100695	0.0982684
GOTERM_BP_DIRECT	GO:0051560~mitochondrial calcium ion homeostasis	5	0.435161	0.00278706	Q8CAQ8, Q3UMR5, Q8VCX5, Q8JZQ2, P14824	880	13	18082	7.90297	0.99981	0.100695	0.0982684
GOTERM_BP_DIRECT	GO:0010976~positive regulation of neuron projection development	16	1.39252	0.00293526	E9Q6L9, P61979, P97300, Q3UHC7, Q5SVJ0, A0A0R4J2C1, P10126, Q91WC3, Q8VEK0, P12960, P15532, Q8BW96, P34022, Q9QYS9, P62835, A0A0A6YWG7	880	138	18082	2.38235	0.99988	0.104816	0.10229
KEGG_PATHWAY	mmu04114:Oocyte meiosis	17	1.47955	0.00293883	P84309, P53995, Q9CW03, Q5SVJ0, Q61151, P11881, P51830, P63101, P68510, E9Q969, P63328, Q7TN98, A0A0G2JGS4, F8WIS9, F6Q8A4, P05132, Q3UKW2	514	112	7691	2.27117	0.51377	0.0194598	0.0158856
GOTERM_CC_DIRECT	GO:0005938~cell cortex	16	1.39252	0.00294356	Q9Z2Q6, Q9ES28, S4R1P5, Q9QYB5, E9Q1G8, A0A1B0GS58, P09405, P61979, A0A087WQ31, Q5EBJ4, E9Q8I9, Q8CIB5, B9EJA2, P61161, P48318, P62962	916	144	19662	2.38501	0.869581	0.0195577	0.0159915
GOTERM_MF_DIRECT	GO:0030506~ankyrin binding	6	0.522193	0.00302427	Q3UGX2, E9PX29, Q5SXR6, Q62261, G3X9J1, Q9QXS1	861	21	17446	5.78928	0.9525	0.0553166	0.0522373
GOTERM_CC_DIRECT	GO:0071437~invadopodium	4	0.348129	0.00305347	P61161, A0A0G2JFT8, G5E884, Q61553	916	7	19662	12.2658	0.879147	0.0200948	0.0164306
UP_SEQ_FEATURE	repeat:8	10	0.870322	0.00305447	A2ARP8, Q6PB44, P09405, Q80TM9, Q00623, Q9D0E1, P08226, P19246, Q99PL5, P08775	898	61	18012	3.28818	0.999152	0.174865	0.173201
GOTERM_MF_DIRECT	GO:0051539~4 iron, 4 sulfur cluster binding	8	0.696258	0.00309402	Q91VD9, Q921G7, Q8K3J1, Q99KI0, P28271, Q9CWD8, Q91WD5, Q91YT0	861	40	17446	4.0525	0.955728	0.0555819	0.0524879
GOTERM_CC_DIRECT	GO:0005765~lysosomal membrane	22	1.91471	0.00315184	P60904, P97441, O08917, A0A0R4J0I9, P14824, P35278, E9QKR0, P51863, P70699, Q9Z1G3, P57746, Q02053, Q8C129, Q8BXR1, G3X8X7, Q9JHS3, D3Z4B2, Q91V41, Q9D2N9, A2CG35, B2RSH2, P21278	916	234	19662	2.01808	0.887112	0.0204271	0.0167023
UP_SEQ_FEATURE	domain:CH 2	6	0.522193	0.00316172	Q3UGX2, S4R1P5, Q7TPR4, P57780, Q62261, Q9QXS1	898	21	18012	5.73083	0.999339	0.174865	0.173201
UP_SEQ_FEATURE	domain:CH 1	6	0.522193	0.00316172	Q3UGX2, S4R1P5, Q7TPR4, P57780, Q62261, Q9QXS1	898	21	18012	5.73083	0.999339	0.174865	0.173201
GOTERM_CC_DIRECT	GO:0005770~late endosome	15	1.30548	0.00316309	P97441, G3X9H5, Q8VEJ9, Q6PDI5, D3Z4J3, G3X8X7, P35285, P05480, Q9JHS3, Q91V41, Q9D2N9, P62835, P08226, B1AQD4, A0A0A6YWG7	916	131	19662	2.45783	0.887989	0.0204271	0.0167023
UP_SEQ_FEATURE	repeat:WD 1	24	2.08877	0.00316345	Q6P1F6, O89053, Q8BH44, Q8BG02, A2BFF9, Q9WUQ2, E9PX29, Q9WUM4, Q05BC3, Q9R0Q6, E9QKR0, B2RQS1, B1AR74, Q3UPL0, F8WGX5, D3Z0M6, Q8R2U0, Q99KP6, Q8CGF6, F8WHL2, E9Q0J5, O88342, Q9ERF3, Q4VBE8	898	248	18012	1.94109	0.999341	0.174865	0.173201
UP_SEQ_FEATURE	repeat:WD 2	24	2.08877	0.00316345	Q6P1F6, O89053, Q8BH44, Q8BG02, A2BFF9, Q9WUQ2, E9PX29, Q9WUM4, Q05BC3, Q9R0Q6, E9QKR0, B2RQS1, B1AR74, Q3UPL0, F8WGX5, D3Z0M6, Q8R2U0, Q99KP6, Q8CGF6, F8WHL2, E9Q0J5, O88342, Q9ERF3, Q4VBE8	898	248	18012	1.94109	0.999341	0.174865	0.173201
INTERPRO	IPR014729:Rossmann-like alpha/beta/alpha sandwich fold	8	0.696258	0.00317085	P32921, Q8CGC7, A2A7S7, Q8BML9, Q99LC5, Q9ER72, Q9D0I9, Q9DCW4	923	44	20594	4.05673	0.995564	0.0949029	0.0919545
GOTERM_CC_DIRECT	GO:0002102~podosome	7	0.609225	0.00320297	P61161, P13020, P61979, P05480, O88342, Q99JY9, Q61553	916	32	19662	4.69548	0.891043	0.0204931	0.0167563
KEGG_PATHWAY	mmu00340:Histidine metabolism	7	0.609225	0.00324732	Q8BW75, Q9CZS1, B1ATI0, Q64133, Q8R3P0, Q9D1A2, Q3U367	514	23	7691	4.55397	0.549271	0.0209367	0.0170912
GOTERM_CC_DIRECT	GO:0005811~lipid particle	10	0.870322	0.0033626	Q9DCN2, O35954, Q61335, S4R1W8, A0A0A0MQF6, Q9WVK4, Q99KP6, Q8R127, P35278, A0A0F6AIX5, Q9DBG5	916	66	19662	3.25228	0.902458	0.0213171	0.01743
SMART	SM00054:EFh	15	1.30548	0.00343661	S4R1P5, Q7TPR4, Q8VCX5, P12658, Q3THE2, Q9CTY5, Q6NS52, E9Q0N0, A2AQR0, P57780, Q60902, Q3UKW2, E9Q447, Q8BH59, Q9QUG9	444	145	10425	2.42894	0.635293	0.114546	0.111809
UP_SEQ_FEATURE	splice variant	270	23.4987	0.00344082	Q9ES28, Q8CAQ8, Q8BKX1, Q9Z0P4, E9Q5L4, Q3UHC7, Q5EBP8, Q3TZZ7, B1AR74, Q3U7R1, P17426, Q9D4H8, F8WHT3, Q6R891, Q52KI8, Q60902, P63328, Q3UGR5, Q8CBC4, E9Q4K0, Q6PB44, Q9R0Y5, E9QAU4, G3X9G2, Q5U458, Q8C8N2, Q80X50, E9QKI2, Q9DB27, Q9QXK3, Q6PGN3, P32921, Q91V14, P28661, G3X9H5, Q99K48, Q8VDM6, Q99M87, H7BX08, A2AEG6, Q8R2U0, Q80TM9, Q9CRD0, Q9D6J6, P61979, Q3TEA8, Q64012, P18872, Q91WC3, F8WHU5,…	898	4691	18012	1.15447	0.999654	0.174865	0.173201
GOTERM_BP_DIRECT	GO:0010807~regulation of synaptic vesicle priming	4	0.348129	0.00345798	Q9DB05, P61264, H3BJZ7, O35526	880	7	18082	11.7416	0.999976	0.120695	0.117787
UP_SEQ_FEATURE	repeat:Solcar 2	9	0.78329	0.00347774	Q791T5, E9PV90, G5E902, Q791V5, Q9CR62, Q9DB41, Q9Z2Z6, Q9D6M3, P48962, Q8BH59	898	51	18012	3.53963	0.999682	0.174865	0.173201
UP_SEQ_FEATURE	repeat:Solcar 1	9	0.78329	0.00347774	Q791T5, E9PV90, G5E902, Q791V5, Q9CR62, Q9DB41, Q9Z2Z6, Q9D6M3, P48962, Q8BH59	898	51	18012	3.53963	0.999682	0.174865	0.173201
GOTERM_BP_DIRECT	GO:0008380~RNA splicing	23	2.00174	0.00348108	Q9Z204, H7BX95, P61979, Q91VM5, Q99K48, Q3TUQ5, O35286, Q5EBP8, Q7TMK9, Q64012, Q3UEB3, G5E866, Q99M28, Q99KP6, Q8BIF2, Q3U0V1, Q52KI8, Q9QYS9, P62305, Q8CH09, Q6A068, Q9D0E1, A2AH85	880	241	18082	1.96099	0.999978	0.120695	0.117787
UP_SEQ_FEATURE	active site:Proton acceptor	53	4.61271	0.00348958	Q9CZS1, Q5SVJ0, A6ZI44, O35099, Q99L04, E9QM73, P17751, Q8JZN5, A0A1B0GSX0, Q8CAY6, Q8VHJ5, Q8BGD5, Q8BWT1, E9PVY0, F6Q8A4, P05132, P08249, P49615, Q9Z1W9, J3QM71, G3X9G2, Q9Z2A0, Q8BWF0, Q9JLM8, G5E884, E9QAQ5, P50544, Q80XN0, Q6PGN3, P05063, A0A0G2JGS4, A2AFQ2, Q9D1A2, A0A1B0GSR5, Q7TT50, Q8K2B3, P16125, Q9CWJ9, Q3ULJ0, Q8BW96, Q99KH8, P47857, E9PZS5, P68404, P24549, P16330, P14152, Q9DC28, P05…	898	710	18012	1.49728	0.999691	0.174865	0.173201
GOTERM_BP_DIRECT	GO:0051260~protein homooligomerization	20	1.74064	0.00349784	Q8BH66, Q8VCX5, O08917, P31648, Q91VM5, A0A0R4J2B2, P14824, Q9JIA1, P10126, Q9EQP2, Q9QXY6, P15388, E9QKI2, Q9CQ92, Q9R0A0, Q9WVK4, P09671, Q9D8B3, Q61937, A0JNY3	880	197	18082	2.08606	0.999979	0.120695	0.117787
GOTERM_BP_DIRECT	GO:0043171~peptide catabolic process	6	0.522193	0.00353902	Q8C129, Q8VCT3, Q11011, Q9D1A2, Q00493, O89023	880	22	18082	5.60393	0.999981	0.120759	0.117849
GOTERM_MF_DIRECT	GO:0016829~lyase activity	16	1.39252	0.00357949	P84309, P62908, Q9D9V3, Q8VC30, P28271, Q9CPU0, P51830, P97807, A0A0R4J0G0, Q8K2C9, Q99KI0, P05063, P17183, P00920, P48318, Q8BMS1	861	139	17446	2.33237	0.972878	0.0613493	0.0579342
GOTERM_MF_DIRECT	GO:0008121~ubiquinol-cytochrome-c reductase activity	4	0.348129	0.00359802	Q9CQ69, Q9CR68, Q9CQB4, Q8R1I1	861	7	17446	11.5786	0.973381	0.0613493	0.0579342
GOTERM_MF_DIRECT	GO:0008097~5S rRNA binding	4	0.348129	0.00359802	P58252, Q9D8E6, F6XI62, P27659	861	7	17446	11.5786	0.973381	0.0613493	0.0579342
INTERPRO	IPR022812:Dynamin	5	0.435161	0.00366642	Q9WVK4, Q8K1M6, A0A0J9YUN4, Q9EQP2, Q9QXY6	923	15	20594	7.43734	0.998101	0.107843	0.104493
UP_SEQ_FEATURE	repeat:Spectrin 10	4	0.348129	0.00370444	Q3UGX2, S4R1P5, Q62261, E9Q447	898	7	18012	11.4617	0.999812	0.174865	0.173201
UP_SEQ_FEATURE	repeat:Spectrin 8	4	0.348129	0.00370444	Q3UGX2, S4R1P5, Q62261, E9Q447	898	7	18012	11.4617	0.999812	0.174865	0.173201
UP_SEQ_FEATURE	repeat:Spectrin 17	4	0.348129	0.00370444	Q3UGX2, S4R1P5, Q62261, E9Q447	898	7	18012	11.4617	0.999812	0.174865	0.173201
UP_SEQ_FEATURE	repeat:Spectrin 16	4	0.348129	0.00370444	Q3UGX2, S4R1P5, Q62261, E9Q447	898	7	18012	11.4617	0.999812	0.174865	0.173201
UP_SEQ_FEATURE	repeat:Spectrin 15	4	0.348129	0.00370444	Q3UGX2, S4R1P5, Q62261, E9Q447	898	7	18012	11.4617	0.999812	0.174865	0.173201
UP_SEQ_FEATURE	repeat:Spectrin 14	4	0.348129	0.00370444	Q3UGX2, S4R1P5, Q62261, E9Q447	898	7	18012	11.4617	0.999812	0.174865	0.173201
UP_SEQ_FEATURE	repeat:Spectrin 12	4	0.348129	0.00370444	Q3UGX2, S4R1P5, Q62261, E9Q447	898	7	18012	11.4617	0.999812	0.174865	0.173201
UP_SEQ_FEATURE	repeat:Spectrin 7	4	0.348129	0.00370444	Q3UGX2, S4R1P5, Q62261, E9Q447	898	7	18012	11.4617	0.999812	0.174865	0.173201
UP_SEQ_FEATURE	repeat:Spectrin 9	4	0.348129	0.00370444	Q3UGX2, S4R1P5, Q62261, E9Q447	898	7	18012	11.4617	0.999812	0.174865	0.173201
UP_SEQ_FEATURE	repeat:Spectrin 13	4	0.348129	0.00370444	Q3UGX2, S4R1P5, Q62261, E9Q447	898	7	18012	11.4617	0.999812	0.174865	0.173201
UP_SEQ_FEATURE	repeat:Spectrin 11	4	0.348129	0.00370444	Q3UGX2, S4R1P5, Q62261, E9Q447	898	7	18012	11.4617	0.999812	0.174865	0.173201
GOTERM_CC_DIRECT	GO:0030139~endocytic vesicle	9	0.78329	0.00372574	E9Q0N0, Q6PDI5, Q9WVK4, Q00623, V9GX76, Q3UHC7, P35278, Q9QXY6, A0A0A6YWG7	916	55	19662	3.51247	0.924172	0.0234044	0.0191367
GOTERM_BP_DIRECT	GO:0035641~locomotory exploration behavior	5	0.435161	0.0037531	Q5DTL9, Q8BYI9, Q8BLK3, Q69ZK9, P48318	880	14	18082	7.33847	0.99999	0.126657	0.123605
UP_SEQ_FEATURE	domain:SH3	18	1.56658	0.00385223	Q9ES28, S4R1P5, P70290, E9Q9H0, Q8BKX1, Q8BI84, J3QNK8, P59764, Q6ZQ82, E9QK62, A2ALV3, P05480, Q91ZV0, J3QK20, F8VPQ1, E9Q447, F8VPQ4, A2AWI7	898	166	18012	2.17495	0.999867	0.178204	0.176509
SMART	SM00275:SM00275	5	0.435161	0.00389478	Q66L47, P27601, P18872, B2RSH2, P21278	444	16	10425	7.33742	0.681266	0.114546	0.111809
SMART	SM00320:WD40	22	1.91471	0.00390941	Q6P1F6, O89053, Q8BH44, Q8BG02, A2BFF9, Q9WUQ2, Q9WUM4, Q05BC3, Q9R0Q6, E9QKR0, B2RQS1, Q3UPL0, F8WGX5, D3Z0M6, Q8R2U0, Q99KP6, Q8CGF6, F8WHL2, E9Q0J5, O88342, Q9ERF3, Q4VBE8	444	262	10425	1.97158	0.682635	0.114546	0.111809
GOTERM_MF_DIRECT	GO:0005543~phospholipid binding	12	1.04439	0.0039112	Q3UGX2, O35954, A0A140LHQ8, Q68FG2, O88848, E9PX29, Q80XN0, Q00623, Q62261, P08226, Q6ZQ82, P14873	861	88	17446	2.76307	0.980598	0.0650779	0.0614553
UP_KEYWORDS	Palmitate	24	2.08877	0.00394102	P60904, S4R1P5, P70290, P06837, Q9Z0P4, Q3UNH4, Q7TSJ2, P35564, P62281, Q62351, P18872, P35293, O55013, P23818, P22723, P23819, Q66L47, Q00623, Q6ZQ18, Q8R366, P27601, B2RSH2, P21278, P43006	936	304	22680	1.91296	0.739862	0.0172293	0.0127831
GOTERM_MF_DIRECT	GO:0048156~tau protein binding	5	0.435161	0.00394608	Q6P1F6, P07901, A0A0R4J2C1, P08226, E9QAQ5	861	14	17446	7.2366	0.98127	0.0650779	0.0614553
GOTERM_BP_DIRECT	GO:0032212~positive regulation of telomere maintenance via telomerase	7	0.609225	0.00396995	P80315, P80314, P80313, P11983, Q5EBP8, P80317, P80316	880	32	18082	4.49482	0.999995	0.132519	0.129325
UP_KEYWORDS	Apoptosis	34	2.95909	0.00402048	Q61335, Q9WU78, S4R1W8, A0A0A0MQF6, Q9WV92, E9PYN1, Q3UHC7, A0A0R4J2C1, Q9ERS2, O35099, P11881, Q62167, Q99M87, Q80TM9, O35465, Q8K097, Q3UZG4, Q99KH8, P62897, P49615, A2AGR0, P62908, Q791T5, Q60932, Q9ES97, P59017, Q6QD59, Q3UEB3, G5E884, G3X9M0, P68404, Q9Z0X1, A2AGQ8, Q9CQ92, Q3UJU9, Q8R010	936	489	22680	1.68476	0.746843	0.0173542	0.0128757
BIOCARTA	m_mef2dPathway:Role of MEF2D in T-cell Apoptosis	6	0.522193	0.00404664	A0A0R4J008, P68404, O88456, O08529, P63328, Q3UKW2	88	17	1289	5.16979	0.487806	0.331825	0.327778
UP_SEQ_FEATURE	repeat:WD 6	18	1.56658	0.00409582	Q6P1F6, Q8BG02, A2BFF9, Q05BC3, Q9R0Q6, E9QKR0, B2RQS1, Q3UPL0, F8WGX5, D3Z0M6, Q8R2U0, Q99KP6, Q8CGF6, F8WHL2, E9Q0J5, O88342, Q9ERF3, Q4VBE8	898	167	18012	2.16193	0.999924	0.185758	0.183991
GOTERM_MF_DIRECT	GO:0031072~heat shock protein binding	9	0.78329	0.00417007	A0A0R4J008, Q60676, P61979, Q5SXR6, P38647, Q9DBH5, P60487, P17182, Q99M87	861	53	17446	3.4408	0.985062	0.0676627	0.0638962
UP_KEYWORDS	Phospholipid metabolism	8	0.696258	0.0042079	E9QL80, Q8BHF7, Q91ZH7, Q9D517, P80560, A0A0R4J263, Q99L43, Q8K4X7	936	50	22680	3.87692	0.762579	0.0179362	0.0133075
GOTERM_CC_DIRECT	GO:0005774~vacuolar membrane	5	0.435161	0.00421292	Q8VEJ9, Q9DB05, D3Z4B2, Q80WQ2, Q9R1Q9	916	15	19662	7.15502	0.945919	0.0262264	0.0214441
INTERPRO	IPR015955:Lactate dehydrogenase/glycoside hydrolase, family 4, C-terminal	4	0.348129	0.00422884	P16125, P14152, P08249, A0A1B0GSX0	923	8	20594	11.156	0.999275	0.122278	0.118479
UP_KEYWORDS	Sarcoplasmic reticulum	7	0.609225	0.0043109	P14211, A0A1B0GRA5, O55143, Q64518, Q5SVJ0, A0A0G2JGS4, E9Q401	936	38	22680	4.46356	0.770808	0.0181483	0.0134649
GOTERM_BP_DIRECT	GO:0006891~intra-Golgi vesicle-mediated transport	6	0.522193	0.00434371	O35963, Q9QXK3, F8WHL2, Q9Z160, O89079, Q3TLI0	880	23	18082	5.36028	0.999998	0.14191	0.13849
GOTERM_BP_DIRECT	GO:0002026~regulation of the force of heart contraction	6	0.522193	0.00434371	A0A1B0GS58, O55143, D3Z1V4, G3X9J1, Q61165, P70699	880	23	18082	5.36028	0.999998	0.14191	0.13849
UP_SEQ_FEATURE	repeat:WD 5	21	1.82768	0.00443473	Q6P1F6, O89053, Q8BH44, Q8BG02, A2BFF9, E9PX29, Q05BC3, Q9R0Q6, E9QKR0, B2RQS1, Q3UPL0, F8WGX5, D3Z0M6, Q8R2U0, Q99KP6, Q8CGF6, F8WHL2, E9Q0J5, O88342, Q9ERF3, Q4VBE8	898	211	18012	1.99628	0.999966	0.19726	0.195384
KEGG_PATHWAY	mmu00071:Fatty acid degradation	10	0.870322	0.0045378	Q8BGD5, Q8BWT1, Q9CZS1, B1ATI0, Q8BMS1, Q91WC3, Q3U367, A0A0R4J083, P50544, Q8CAY6	514	49	7691	3.05368	0.671852	0.027924	0.0227951
[truncated: 713 more rows]

## Sheet: tau monomer DAVID clustering
DAVID Functional Annotation Clustering of tau-monomer interactors
[truncated: 469 more rows]

[truncated: 3 more sheets: tau monomer DAVID chart, synaptic interactors, AMP-AD nominated targets]
