# Supplementary material for: Bassoon contributes to tau-seed propagation and neurotoxicity
Source: Nat Neurosci. 2022 Nov 7;25(12):1597–607. doi: 10.1038/s41593-022-01191-6 (PMC9708566; doi:10.1038/s41593-022-01191-6)
Supplement: Source Data Fig. 1 — Statistical source data. [file 41593_2022_1191_MOESM6_ESM.xlsx]

## Sheet: Source data Figure 1
Figure 1b	SEC Fraction	PS19			WT
		N1	N2	N3	N1	N2	N3
F7	7	1	1	0	0.00214059	0	0.0010703
F8	8	359	444	402	0.005635	0.017951	0.011793
F9	9	662	610	560	0.00227749	0.0150225	0.00865
F10	10	309	265	424	0	0.00303527	0.00151764
F11	11	89	61	85	0	0.0042593	0.00212965
F12	12	50	14	43	0.0053295	0	0.00266475
F13	13	13	2	2	0	0.00330556	0.00165278
F14	14	12	1	3	0.00206382	0.00311838	0.0025911
F15	15	21	1	7	0.013209	0	0.0066045
F16	16	14	5	19	0.00366703	0	0.00183352
F17	17	2	6	4	0.00224045	0.00248992	0.00236518
F18	18	17	5	2	0.00298294	0	0.00149147
F19	19	6	5	8	0	0	0
Figure 1c	SEC Fraction	PS19			WT
		N1	N2	N3	N1	N2	N3
F7	7	0	0	0	0	0	0
F8	8	0.233759	0.187373	0.208032	0	0	0
F9	9	1.19568	1.97155	1.12389	0	0	0
F10	10	1.73336	3.52	1.3107	0	0	0
F11	11	1.13426	2.82	1.08591	0	0	0
F12	12	0.608287	3.11	1.24667	0	0	0
F13	13	0.738917	4.1	1.55411	0	0	0
F14	14	3.17242	3.98	4.27463	0	0	0
F15	15	17.8108	10.5	13.678	0	0	0
F16	16	8.46762	11.2	10.0782	0	0	0
F17	17	3.52722	5.48	1.98784	0	0	0
F18	18	1.70258	1.13	0.300417	0	0	0
F19	19	0.659144	0.13	0.208292	0	0	0
Figure 1d	F9 (input)	Tau-IP Flow Through
N1	1252	283
N2	1186	275
N3	1194	209
Figure 1e
Width (nm)	Frequency
0	0
1	0
2	0
3	2
4	9
5	15
6	30
7	25
8	32
9	12
10	4
11	2
