# Supplementary material for: Bassoon contributes to tau-seed propagation and neurotoxicity
Source: Nat Neurosci. 2022 Nov 7;25(12):1597–607. doi: 10.1038/s41593-022-01191-6 (PMC9708566; doi:10.1038/s41593-022-01191-6)
Supplement: Source Data Fig. 2 — Statistical source data. [file 41593_2022_1191_MOESM8_ESM.xlsx]

## Sheet: Source data Figure 2
Figure 2a	SEC Fraction	Control MFG			AD
		N1	N2	N3	N1	N2	N3
F7	7	0.255454	0.015645	0.147905	0.52	0.32061	1.21988
F8	8	1.79496	0.950035	0.005194	1.895	127.219	198.946
F9	9	0.675775	1.25408	0.28423	315.5	287.245	257.965
F10	10	0.11675	0.235785	0.79669	282.5	120.886	185.292
F11	11	0.0363445	0.174515	0	78.15	65.9875	155.07
F12	12	0.690855	0.0339495	0.0062185	29.3	63.9479	74.4313
F13	13	0.647525	0	0.0409135	26.65	89.3719	56.1912
F14	14	0.531215	0.0213735	0.703868	9.775	39.1666	37.2677
F15	15	0.449405	0.128245	0.098888	24.65	22.9355	25.5032
F16	16	0	0.7639	0.376043	15.6	28.1181	21.6643
F17	17	0.124195	0.428735	0	9.475	19.9771	23.2269
F18	18	0.797715	0.21158	0.0376015	8.89	24.5033	27.2744
F19	19	0.370695	3.68028	0	7.84	22.6544	16.9297
F20	20	0.33635	0.013679	0.307493	6.84	14.9109	16.3061
Figure 2b	SEC Fraction	Control Pons			PSP
		N1	N2	N3	N1	N2	N3
F7	7	0.64319	0.236025	0.392908	0.364975	0.403338	0.924885
F8	8	0	0.349075	0.268767	2.84271	23.9953	15.2857
F9	9	1.67752	5.72018	0.00084592	29.0868	70.6947	48.9468
F10	10	0.58289	2.6169	0.79031	5.45524	23.2417	21.7864
F11	11	1.19626	0.731195	0.012345	0.0422575	28.3194	10.6599
F12	12	1.35749	0.30243	0.275865	1.18355	16.5695	7.88435
F13	13	0.358435	0.32313	0.35323	0.334145	6.31839	2.40902
F14	14	0.662639	0.69575	0.49343	0.993095	2.73711	1.50375
F15	15	0.230735	0	0.012277	3.83632	3.46677	1.61363
F16	16	1.11864	0.14447	1.03732	1.99745	1.83319	1.5885
F17	17	0.71118	0.5443	0.0074445	1.47582	0.682367	0.604645
F18	18	0.030675	0.06436	0.448515	1.63641	2.87047	0.27966
F19	19	0.163585	0.13785	0.367585	1.98325	0.15129	2.0889
F20	20	0.83939	0.98809	0	2.73704	0.132225	0.928265
Figure 2c	SEC Fraction	Control MFG			AD
		N1	N2	N3	N1	N2	N3
F7	7	0.918688	0	0.22771	0	0.113689	0.329308
F8	8	3.01146	5.07749	7.47347	0.09189	7.5054	28.7982
F9	9	33.782	5.24677	24.4088	43.2138	34.3771	64.1187
F10	10	2.06562	6.77847	8.63283	11.15	15.8767	19.4268
F11	11	2.16911	6.35147	12.7533	10.483	13.7167	13.8888
F12	12	12.3916	9.37858	11.9413	10.2874	4.55279	15.7944
F13	13	3.59265	40.3579	33.4773	20.296	23.2448	17.4412
F14	14	217.007	310.38	463.028	200.533	394.079	297.419
F15	15	315.461	631.896	434.435	501.1	772.27	474.481
F16	16	497.811	860.871	460.321	702.934	1317.57	618.186
F17	17	531.593	747.617	667.868	736.061	1372.8	690.302
F18	18	400.538	346.56	640.486	278.706	484.313	306.839
F19	19	427.517	428.604	466.268	90.3907	104.354	98.8834
F20	20	81.0603	731.281	410.717	94.9856	89.538	92.4767
Figure 2d	SEC Fraction	Control Pons			PSP
		N1	N2	N3	N1	N2	N3
F7	7	0.325274	0.0342	0.151826	0.188185	0.062385	0.230733
F8	8	0.950795	0.482836	0.648906	0.376075	2.62343	1.497
F9	9	1.30757	5.772	0.906167	0.897449	2.14369	4.19755
F10	10	1.22923	4.60679	0.97197	0.715797	1.32178	2.16181
F11	11	1.89117	8.54519	5.96057	0.68146	1.47862	3.32282
F12	12	2.31498	25.1995	5.67323	0.762069	1.7258	6.33184
F13	13	2.79535	10.3919	5.72257	0.97464	4.76012	24.8218
F14	14	8.05861	63.8175	83.2736	0.495567	52.7475	104.584
F15	15	16.0431	158.751	142.392	2.17887	150.417	554.674
F16	16	37.1051	535.254	679.28	6.46873	809.173	1087.95
F17	17	256.539	761.395	685.464	46.1648	945.12	990.964
F18	18	246.18	746.56	110.945	107.888	129.827	125.767
F19	19	175.405	290.887	111.308	93.9098	85.0749	77.3627
F20	20	175.774	188.327	308.542	64.9685	127.069	109.971
Figure 2e
AD	Input	Tau-IP FT	PSP	Input	Tau-IP FT
N1	446	44.4505	N1	62.9822	2.35297
N2	936.78	165.57	N2	54.931	0.546535
N3	472.322	180.486	N3	66.2351	1.53286
N4	1450.31	355.879	N4	54.9767	0.00969417
N5	827.632	387.782	N5	79.0353	0.272652
N6	699.281	361.343	N6	40.6459	0
Figure 2g
AD		PSP
Width (nm)	Frequency	Width (nm)	Frequency
0	0	0	0
1	0	1	0
2	0	2	0
3	0	3	0
4	0	4	0
5	4	5	6
6	22	6	8
7	28	7	10
8	18	8	7
9	7	9	3
10	1	10	0
11	0	11	0
