# Supplementary material for: Bassoon contributes to tau-seed propagation and neurotoxicity
Source: Nat Neurosci. 2022 Nov 7;25(12):1597–607. doi: 10.1038/s41593-022-01191-6 (PMC9708566; doi:10.1038/s41593-022-01191-6)
Supplement: Source Data Fig. 3 — Statistical source data. [file 41593_2022_1191_MOESM10_ESM.xlsx]

## Sheet: Source data Figure 3
Figure 3a	P301S	P301S-BSN.WT	BSN.WT
N1	3524.71	4996.78	21.1342
N2	3962.34	6386.12	39.7577
N3	3944.56	8163.6	11.2749
N4	4987.04	7537.23	47.0881
N5	3596.56	8350.16	18.0867
N6	3759.28	6050.73	31.1779
N7	3369.06	4936.89	10.5575
N8	2943.18	3972.54	0
Figure 3b	P301S	P301S-BSN.WT	BSN.WT
N1	1.23162	0	3.70458
N2	1.20886	0	4.04028
N3	0.907878	0	4.11494
N4	1.94496	0	3.48192
N5	1.36586	0	4.79259
N6	1.66956	0	3.83352
N7	1.30643	0	3.5361
N8	0.635211	0	5.05697
Figure 3e	TauWT	TauP301S	TauWT/BSNWT	TauP301S/BSNWT
N1	3	79	274	710
N2	0	104	168	833
N3	10	70	185	1324
N4	3	101	90	2335
N5	1	88	80	657.5
Figure 3f	TauP301S	TauP301S/BSNN-term	TauP301S/BSNMiddle	TauP301S/BSNC-term
N1	0	3457	7206	11773.5
N2	5	6179.5	13579	13546.5
N3	0	7365	15128.5	16971.5
N4	5	7709	16226.5	19554
N5	3	9743.5	17336	22104
Figure 3h	Control	TauP301L	TauP301L/BSNWT	TauP301L/BSNmut	BSNmut	BSNWT
N1	4	23.4	29.2	43.9	12.1	13.5
N2	10.6	21	34	41.6	14	12.6
N3	8.2	23.6	25.3	39	9	12.4
N4	11.9	21.2	32.4	35.6	10	10
N5	7.5	31.6	32.4	37.6	11	11
N6	10.2	31.7	35	33.5	9	9
N7	1.9	24	29.7	32.6	6.1	2.6
N8	6.9	32.3	28.8	34	8.9	1.6
N9	6.5	27.5	34.1	39.8	14	12.4
N10	8.1	31.2	32.6	35.3	10	11
N11	9.2	31.8	32.3	37	6.1	9
N12	4.9	25.3	32.2	37.5	9	9
N13	6.3	28.8	32.9	32.2	9	2.6
N14	10.6	21	34.5	31.4	8.9	1.6
N15	11.9	31.6	25.3	37.6	6.1	9
N16	1.9	24	32.4	35.4	9	9
N17	8.1	27.5	35	35	6.1	2.6
N18	6.3	31.8	34.1	37	9	1.6
N19	8.2	31.6	32.9	35.1	6.1	9
N20	10.2	24	31.6	32.6	2.1	3
Figure 3i	Control	TauP301L	BSNWT	BSNmut	TauP301L/BSNWT	TauP301L/BSNmut
N1	0.696591	401.833	1.87141	1.59321	742.787	1460.49
N2	0	106.573	0.413198	-0.309766	795.9	1480.2
N3	63.6612	200.968	0.219611	103.213	1156.03	1770.52
N4	0	437.785	0	98.7248	1331.77	1595.93
N5	0	576.361	0.374366	81.2951	1080.73	1156.16
N6	0	646.199	0.116057	75.8792	1188.21	1272.41
