# Supplementary material for: Bassoon contributes to tau-seed propagation and neurotoxicity
Source: Nat Neurosci. 2022 Nov 7;25(12):1597–607. doi: 10.1038/s41593-022-01191-6 (PMC9708566; doi:10.1038/s41593-022-01191-6)
Supplement: Source Data Fig. 4 — Statistical source data. [file 41593_2022_1191_MOESM11_ESM.xlsx]

## Sheet: Source data Figure 4
Figure 4d
HT7	shScr	shBSN
N1	102	11
N2	48.25	18.6667
N3	74	23.25
N4	122	40
Figure 4d
GFP	shScr	shBSN
N1	108.5	148
N2	85.3333	52.3333
N3	97	102.75
N4	61	100
