# Supplementary material for: Bassoon contributes to tau-seed propagation and neurotoxicity
Source: Nat Neurosci. 2022 Nov 7;25(12):1597–607. doi: 10.1038/s41593-022-01191-6 (PMC9708566; doi:10.1038/s41593-022-01191-6)
Supplement: Source Data Fig. 5 — Statistical source data. [file 41593_2022_1191_MOESM13_ESM.xlsx]

## Sheet: Source data Figure 5
Figure 5b	PS19
MC1 %area	shScr	shBSN
N1	65.47	9.3
N2	18.22	8.3
N3	24.9	8.8
N4	13.39	35.74
N5	50.62	28.44
N6	41.96	18.08
N7	38.6	22.66
N8	37.03	32.98
Figure 5d
IBA1 %area	PS19 shScr	PS19 shBSN	WT shScr	WT shBSN
N1	1.49785	0.27897	1.13245	0.998219
N2	3.96567	0.622318	0.910532	1.16174
N3	2.53219	0.905579	0.957017	1.54924
N4	2.44635	0.811159	1.55365	0.133047
N5	3.13734	1.98712	0.785408	0.188841
N6	2.12446	0.824034	0.901288	0.849785
N7	0.939914	1.84549	0.55794	0.935622
N8	3.897	0.23176	0.824034	0.669528
Figure 5e
GFAP %area	PS19 shScr	PS19 shBSN	WT shScr	WT shBSN
N1	2.48927	2.56223	1.03021	0.826611
N2	5.1073	1.80258	0.722023	0.856835
N3	6.87554	3.34335	1.14777	1.28614
N4	4.45064	0.600858	0.223176	0.618026
N5	3.66094	0.695279	0.145923	1.00103
N6	4.21459	1.43348	0.381974	0.944206
N7	1.94421	2.11159	0.334764	0.193133
N8	4.28326	1.44206	0.291845	0.180258
Figure 5g	PS19
PHF1	shScr	shBSN
N1	0.580242	0.0179329
N2	0.444756	0.00517483
N3	0.307371	0.00460043
N4	0.245423	0.158876
N5	0.500479	0.142058
N6	0.581578	0.230296
N7	0.355916	0.151921
N8	0.22087	0.186531
Figure 5h	PS19
pTau-Thr231	shScr	shBSN
N1	0.433362	0.169305
N2	0.547802	0.0526839
N3	0.348106	0.168832
N4	0.183106	0.173245
N5	0.149076	0.23061
N6	0.43957	0.183645
N7	0.191195	0.199626
N8	0.259691	0.227574
Figure 5i	PS19
hTau (µg/ml)	shScr	shBSN
N1	14.01	15.57
N2	11.7	14.3
N3	9.7	13.6
N4	9.5	5.4
N5	4.4	6
N6	4.7	3.5
N7	5.4	3.9
N8	6.9	4
Figure 5j	PS19
FRET density	shScr	shBSN
N1	552.538	227.373
N2	415.122	210.998
N3	488.885	179.47
N4	397.441	215.373
N5	471.543	106.994
N6	413.976	379.286
N7	313.537	307.962
N8	355.624	211.07
Figure 5k
FRET density	Fraction	shScr						shBSN
F7	7	1.961	1.40691	0	20.6234	0.091173	0.062136	0	0.24749	0	1.00747	51.401	0.373625
F8	8	281.091	138.756	293.637	283.115	128.964	288.683	52.9791	47.6026	42.6013	42.3935	38.7652	41.827
F9	9	735.88	681.519	572.986	745.234	684.496	764.113	226.696	209.476	258.651	207.983	296.637	124.905
F10	10	799.018	678.438	484.057	647.518	624.455	596.049	144.078	53.6387	68.9336	48.0878	47.7131	35.3324
F11	11	278.455	208.68	139.783	267.254	238.801	242.336	34.2229	10.2128	26.7743	11.7477	28.7288	7.93904
F12	12	89.8917	44.3347	68.4801	90.6491	43.6686	42.2206	13.5857	1.379	32.0986	6.62374	15.8299	5.36348
F13	13	47.4637	20.8399	13.9958	65.3401	17.8487	11.0597	1.54133	1.09116	1.53125	1.33114	7.27637	0.803612
F14	14	22.698	10.8066	16.2419	34.7698	19.3566	10.8159	1.42956	0	0.088249	1.22775	2.98835	0.308902
F15	15	0.50279	1.42672	3.43743	19.8279	5.4864	9.75564	0.30768	2.76206	14.7061	0	5.04271	1.4463
F16	16	3.96027	6.15126	4.39879	17.4024	3.81501	0.64582	0	1.40334	1.89815	1.37468	0	0.499041
F17	17	2.79149	1.10531	0.32072	9.17749	0.76105	2.89769	1.3928	10.2324	0.36664	0.48712	2.82338	0.201901
F18	18	5.69703	0.45203	3.20257	4.17733	3.90376	6.36382	2.90638	1.31411	0.44022	1.12923	0.569159	0.0662084
F19	19	1.02434	2.20775	4.92423	6.70566	0.037515	4.35602	1.01014	1.24648	0.14574	0.76462	14.599	0.173853
Figure 5l
hTau (µg/ml)	Fraction	shScr						shBSN
F7	7	0.015	0.034	0	0	0	0.073691	0.055	0	0	0	0	0
F8	8	0.245	0.135	0.343	0.042727	0.099862	0.224213	0.213	0.336	0.003	0.192644	0	0.789262
F9	9	1.176	0.542	1.301	1.05211	1.21388	0.822831	0.416	1.371	0.736	0.771697	0.404388	0.844932
F10	10	0.696	0.506	0.771	0.241899	0.515699	0.251017	0.351	0.582	0.171	0.323604	0.549154	1.36351
F11	11	1.369	0.362	0.653	0.101928	0	0.248538	0.404	0.73	0.243	0.200204	1.17648	1.43422
F12	12	1.577	0.372	0.528	0.747377	0.066969	0.505065	0.293	0.972	0.385	0.162371	2.49616	5.20887
F13	13	1.276	0.535	0.646	0.058347	0.179861	0.491511	0.283	1.239	0.614	0.06187	3.17215	5.70904
F14	14	1.884	1.57	2.251	2.03525	0.937451	1.7091	0.71	2.6	1.819	0.43328	1.50135	5.52806
F15	15	5.739	6.001	4.043	4.03228	5.55459	7.76218	7.397	9.8	11.283	0.177062	5.08709	11.8579
F16	16	3.59	2.618	2.411	5.30579	9.31133	11.4444	1.739	4.638	5.821	0.170222	0.929779	2.67827
F17	17	0.944	0.529	0.076	1.50983	3.75902	8.19064	0.383	1.103	0.663	1.20676	1.70513	0.992256
F18	18	0.371	0.084	0.277	0.828701	0	1.44456	0.1	0.275	0.163	0.828998	0.611764	0
F19	19	0.493	0	0.127	0	0	0.977762	0.112	0.155	0.214	0	0	0
Figure 5o
Colocalization	PS19 shScr	PS19 shBSN	WT shScr	WT shBSN
N1	0.593296	0.86296	0.943133	0.929462
N2	0.524023	0.840595	0.931933	0.904765
N3	0.715542	0.842615	0.982853	0.842021
N4	0.839643	0.876356	0.87178	0.91815
N5	0.465833	0.682642	0.91433	0.73212
N6	0.709225	0.868907	0.889944	0.95551
N7	0.725948	0.808084	0.892749	0.901665
N8	0.557584	0.677643	0.859651	0.859127
