# Supplementary material for: Bassoon contributes to tau-seed propagation and neurotoxicity
Source: Nat Neurosci. 2022 Nov 7;25(12):1597–607. doi: 10.1038/s41593-022-01191-6 (PMC9708566; doi:10.1038/s41593-022-01191-6)
Supplement: Source Data Fig. 6 — Statistical source data. [file 41593_2022_1191_MOESM14_ESM.xlsx]

## Sheet: Source data Figure 6
Figure 6b
Time(min)	WT-scramble											Wt-shRNABSN										PS19-scramble											PS19-shRNABSN
2	109.713	96.1929	99.5178	97.8619	86.99	90.7167	102.989	96.3279	99.7551	75.7694	97.4029	104.89	104.827	88.1948	106.278	93.3168	101.907	95.2886	94.311	93.6469	113.88	98.7792	106.796	100.7	93.2818	104.472	95.7157	96.5269	96.7401	97.0198	101.683	97.7604	98.4735	101.725	98.4928	91.4498	104.484	97.008	96.0416	96.1362	96.5579	93.8505	101.712
3	102.399	103.821	105.439	88.924	96.8541	95.8875	100.465	95.4579	96.6891	91.0521	102.383	101.929	90.9127	106.357	95.7086	96.9804	100.315	103.274	96.4198	101.052	89.4141	98.8135	119.24	86.5501	118.711	95.0408	98.651	94.991	93.8632	99.4073	96.9966	103.098	95.0988	97.8407	97.3878	94.1519	103.607	86.7212	90.8979	93.4662	96.7285	96.6063	102.469
4	105.524	100.561	106.107	104.994	80.5967	107.963	100.501	96.4572	103.137	92.4639	97.2322	99.5377	96.0866	89.6225	102.485	97.2437	108.466	101.976	103.971	107.213	65.5495	99.1924	99.2124	111.472	109.993	97.1972	98.6669	98.7725	101.489	102.124	96.6531	102.362	89.0983	96.8872	114.993	90.9447	100.901	100.439	97.155	102.427	100.29	95.7704	100.591
5	96.5379	101.681	102.723	106.743	129.489	106.088	99.8302	103.568	98.1555	114.892	95.5762	99.3451	103.985	107.917	110.006	100.32	106.934	97.536	92.769	103.188	84.2481	102.29	90.8083	93.9185	87.2995	104.212	101.229	98.3457	103.266	102.186	102.1	100.951	89.5256	103.134	80.4902	100.446	100.923	112.783	94.7279	102.268	103.071	98.5344	99.9867
6	95.7653	99.0611	107.6	93.7548	104.219	96.7182	103.07	102.574	95.5735	105.183	104.976	98.7144	100.678	90.5038	95.9027	104.46	102.347	105.739	97.6832	98.3165	106.833	102.564	90.5965	106.728	92.4347	97.0338	99.1828	103.285	102.992	102.371	100.358	103.66	85.5942	115.259	106.824	106.091	100.807	99.5704	99.6736	105.675	98.7664	98.5706	95.6684
7	99.071	101.682	105.202	94.7308	116.95	107.509	97.6772	104.049	103.425	97.5169	98.4071	100.812	94.4834	117.153	102.324	103.153	102.25	99.0261	108.381	97.6887	99.101	101.256	86.1555	100.293	85.0407	96.8298	99.1968	103.219	106.507	103.915	101.094	99.0626	90.1356	94.3255	90.9565	101.523	99.1877	92.4597	100.515	105.806	103.786	99.4919	97.5263
8	97.7029	103.711	128.583	108.182	99.2666	109.281	98.3724	101.775	104.505	112.366	102.852	93.7741	99.9721	99.5453	100.985	101.282	88.1918	102.201	102.982	96.6011	110.856	100.729	94.3358	103.455	109.552	102.264	105.004	99.6059	109.786	100.807	101.119	99.5074	90.3075	90.2839	120.605	109.059	97.5135	99.7853	102.156	108.633	98.6669	101.921	101.889
9	95.0764	99.5264	117.9	109.695	113.668	108.978	99.7267	107.246	106.224	115.599	105.721	99.0881	98.1567	94.3724	100.451	105.303	91.1819	104.739	102.415	93.4226	105.515	100.648	98.3871	120.57	95.8583	100.85	103.38	101.844	101.275	97.2462	105.143	96.8694	100.853	107.019	87.8153	107.978	95.3135	115.497	105.265	100.042	103.788	110.022	103.229
10	96.0516	96.3395	117.198	106.393	88.2032	91.7421	102.129	99.0518	99.1237	105.431	101.476	103.848	102.621	105.934	102.41	104.102	100.341	91.9421	109.985	109.685	101.542	95.6481	91.0317	100.453	95.0112	101.175	103.151	108.754	96.86	100.704	100.039	101.072	104.841	93.0446	116.607	111.187	95.4877	98.7363	110.072	94.3869	96.7703	107.481	98.2411
11	137.863	113.567	224.244	206.904	193.789	148.361	126.772	153.132	221.709	166.661	79.5805	189.985	175.573	156.352	158.872	117.926	143.929	123.67	179.02	199.98	185.575	136.406	104.576	104.712	115.058	165.819	123.056	144.571	159.558	139.808	146.489	103.541	227.2	157.098	143.617	144.633	121.643	157.677	202.279	185.767	170.315	176.746	135.594
12	156.079	117.634	175.027	194.374	238.225	156.83	130.335	151.909	273.334	206.279	94.1309	223.277	172.048	150.987	189.993	140.755	138.106	110.55	211.849	197.9	187.466	133.575	87.4878	121.856	171.546	147.193	115.898	143.556	168.148	145.797	154.267	101.562	209.164	160.807	117.327	169.489	116.278	131.689	203.332	163.842	152.582	188.772	131.729
13	152.318	113.111	180.532	196.912	238.795	142.798	136.067	166.236	274.092	207.703	103.756	200.473	188.86	170.71	183.485	135.666	107.602	119.615	209.71	185.915	236.603	124.677	106.784	120.018	120.088	154.36	115.587	137.215	165.009	139.932	143.225	101.701	217.142	150.759	133.347	163.782	113.072	128.436	156.547	161.713	140.341	204.528	131.729
14	153.179	118.55	179.675	202.698	207.714	148.558	136.549	163.424	253.703	208.744	127.849	194.477	186.31	174.559	199.28	133.214	106.499	123	200.746	188.073	242.968	107.891	112.55	135.279	126.299	142.121	114.561	137.857	153.3	137.75	140.649	111.873	197.843	141.281	115.821	175.327	114.036	129.766	144.494	153.812	138.341	226.787	125.747
15	158.152	119.442	175.989	190.609	203.036	136.905	136.121	164.573	251.851	213.45	129.791	190.047	181.303	172.081	176.298	124.042	107.853	133.516	202.268	180.337	202.909	104.29	104.662	127.682	120.67	135.491	117.697	133.639	149.007	132.358	135.103	111.733	173.589	141.953	107.521	169.169	111.436	130.994	139.558	142.937	144.173	230.849	122.076
16	146.321	119.841	173.013	191.887	216.018	139.689	134.934	162.867	249.851	209.623	145.846	176.327	190.309	154.652	171.491	129.234	105.78	135.715	210.218	174.125	187.663	118.654	117.214	115.906	118.393	139.761	121.158	129.697	142.145	130.752	137.066	108.941	167.674	158.685	137.649	184.536	114.21	133.829	142.657	147.267	149.869	228.348	125.941
17	148.628	121.383	190.326	187.897	201.293	152.352	134.457	162.109	246.995	224.113	139.571	175.155	188.107	145.651	184.106	125.701	106.346	127.154	208.563	161.983	186.529	118.608	94.7554	129.365	128.488	133.835	122.103	127.209	145.284	130.32	130.319	110.458	171.016	144.162	116.719	164.915	109.872	135.095	151.342	138.388	148.818	228.488	124.71
18	144.516	123.268	174.693	192.997	218.505	141.875	133.354	153.97	231.553	202.043	159.886	169.449	182.621	174.297	169.797	126.542	117.345	130.274	202.77	176.57	179.837	120.833	131.744	124.197	116.293	129.146	118.775	123.674	134.524	129.085	127.521	109.353	164.633	165.705	122.223	184.507	107.894	127.322	145.057	138.738	147.666	217.977	124.926
19	149.453	117.021	156.254	177.289	215.901	143.785	132.369	147.004	231.756	202.65	172.215	161.327	192.615	158.559	170.101	123.923	118.853	125.476	201.087	164.063	169.778	127.744	92.5504	120.178	137.452	130.724	113.36	126.22	133.152	127.315	127.153	109.889	157.15	162.698	133.796	168.479	105.172	128.041	151.444	126.843	143.8	212.05	124.106
20	141.755	116.747	167.051	183.359	198.769	127.112	130.061	139.523	223.681	194.13	171.945	158.863	185.938	147.264	174.076	124.925	127.66	125.223	203.144	179.35	164.343	126.44	114.802	126.93	117.264	124.704	109.692	125.554	132.495	132.872	120.577	107.633	162.144	165.052	114.546	160.642	104.11	119.422	151.341	135.123	144.41	205.023	127.431
21	144.988	115.244	160.502	173.711	198.952	149.243	129.525	143.587	219.92	189.56	146.197	151.726	180.094	159.843	171.531	123.695	124.654	124.777	189.95	163.272	173.549	123.73	105.498	102.251	124.94	123.167	113.373	122.01	132.261	129.456	118.491	105.868	183.011	158.386	109.288	172.298	107.539	126.72	163.508	130.75	147.259	199.421	126.352
22	142.33	119.641	153.864	181.419	200.255	149.197	132.068	135.684	210.252	205.065	147.844	148.081	170.783	139.002	172.01	128.126	124.458	123.968	192.348	168.452	187.056	131.47	99.7332	121.835	125.787	127.581	103.374	121.383	130.1	132.667	121.829	104.487	173.691	162.53	111.49	170.179	106.826	121.248	143.434	131.07	139.223	202.693	127.561
23	148.387	111.822	146.003	187.501	194.551	142.435	126.254	134.851	210.764	199.988	181.686	153.786	170.881	130.011	157.147	133.097	128.221	121.056	185.834	153.053	173.999	133.16	104.917	114.794	125.893	123.037	105.285	123.681	131.473	128.118	119.399	103.796	148.184	141.032	129.842	174.364	107.833	115.509	156.031	129.146	137.256	200.983	128.533
24	139.523	117.344	139.837	167.233	180.985	148.085	130.79	137.056	208.07	187.714	150.581	148.337	182.618	139.643	160.238	134.568	132.971	120.392	189.465	166.613	158.818	139.405	91.6168	138.913	136.27	117.037	100.665	128.942	129.137	128.015	119.62	105.85	133.155	157.591	124.381	172.39	104.394	122.427	155.972	132.251	136.34	196.326	130.347
25	143.87	116.512	142.194	172.061	218.455	142.254	125.022	130.782	195.686	195.938	157.823	140.945	169.242	155.566	149.964	134.688	125.412	121.711	189.76	174.092	161.52	135.056	94.1775	133.38	148.464	119.3	101.355	121.72	134.728	130.197	127.914	107.122	145.18	155.283	126.366	176.794	105.068	116.072	153.796	126.289	130.068	192.424	127.928
26	141.588	118.686	134.414	190.267	209.675	141.042	124.518	131.679	194.164	184.519	156.214	134.037	188.94	161.203	166.411	135.808	130.429	116.792	190.797	160.867	160.101	128.52	116.845	113.183	145.834	114.702	99.5462	124.381	124.654	127.85	117.289	101.032	154.587	167.805	92.645	186.173	107.094	118.826	164.851	130.371	128.44	185.791	128.079
27	136.888	119.222	137.073	185.573	209.484	137.486	125.166	130.694	195.343	186.6	146.834	130.096	180.126	154.467	158.176	127.012	131.251	136.072	186.641	172.651	156.878	130.917	101.381	126.025	162.705	120.261	106.059	121.026	120.888	130.649	125.46	101.506	142.452	153.001	128.031	173.936	109.143	125.698	151.292	118.14	139.773	185.142	132.009
28	143.076	120.127	157.803	180.147	191.563	143.187	127.622	124.214	192.01	183.553	161.882	136.996	194.278	144.844	149.91	134.515	129.523	125.062	191.823	165.644	157.412	132.706	103.567	122.118	145.739	117.385	99.8324	117.278	123.195	123.755	117.216	97.8703	129.097	160.628	109.868	163.313	105.314	123.654	158.559	122.105	133.182	186.072	131.167
29	138.087	119.33	153.929	178.492	176.327	144.781	125.728	127.472	185.731	189.089	179.36	130.682	204.791	154.623	155.708	133.089	128.175	122.754	191.402	158.569	160.053	134.55	95.1792	113.291	127.47	122.525	100.225	121.324	122.041	135.959	119.865	100.201	135.028	148.175	129.784	156.039	103.633	116.728	156.609	127.849	134.425	188.936	132.225
30	138.413	121.088	159.54	174.535	194.518	136.252	125.08	130.896	169.341	179.38	169.349	135.964	205.994	146.526	155.298	133.51	130.23	121.656	199.063	161.944	148.796	131.888	104.401	138.12	154.412	114.418	103.383	123.943	126.115	126.183	116.406	99.0415	139.839	161.596	117.342	159.833	103.804	124.434	147.947	120.268	129.259	185.761	130.887
31	139.138	116.463	157.289	165.357	177.842	141.542	124.482	124.363	175.234	161.669	167.896	139.516	196.328	134.822	146.219	131.982	126.182	123.24	185.788	166.159	114.294	133.22	98.0944	124.841	144.048	110.909	106.805	126.409	123.267	127.171	117.755	99.1708	131.505	156.776	132.449	153.672	103.794	128.22	158.093	125.954	129.484	182.183	130.066
32	141.631	116.072	162.9	168.546	174.509	140.641	123.514	127.159	169.313	155.613	164.639	131.419	205.452	172.363	147.541	128.867	133.627	119.506	193.437	165.638	151.382	134.406	103.32	121.536	146.267	111.209	109.614	120.887	121.793	126.348	116.798	102.835	134.873	155.735	108.882	157.72	106.249	127.432	161.434	118.985	131.541	181.124	130.627
33	137.108	116.908	144.282	171.219	198.202	148.304	121.035	127.139	169.727	171.367	162.746	128.397	197.276	138.895	152.88	126.243	118.682	117.682	195.824	167.359	149.655	129.235	109.71	121.171	143.068	110.24	110.92	122.422	115.354	129.476	118.025	102.65	129.9	163.811	125.598	160.222	106.823	124.571	160.489	112.877	130.41	179.468	128.425
34	134.377	119.219	163.83	174.077	166.614	149.611	124.05	125.284	166.401	168.147	159.646	125.378	203.263	149.83	163.831	128.972	123.135	118.952	194.792	156.562	153.608	132.498	104.736	130.662	148.728	112.053	107.416	120.201	121.048	127.85	118.123	107.695	142.46	152.554	122.875	157.367	107.401	118.44	161.729	122.294	132.737	176.058	127.28
35	131.675	118.84	137.374	181.692	177.672	134.396	122.205	130.542	169.18	171.874	179.064	124.934	205.95	144.465	154.319	129.237	129.314	120.948	195.005	163.839	151.575	130.758	99.3042	122.19	149.606	115.463	103.418	123.93	114.668	130.999	115.375	102.372	149.924	149.411	114.097	149.765	106.733	123.342	154.822	115.472	132.522	166.501	127.129
36	138.705	120.446	144.771	165.258	169.746	137.059	123.883	126.41	170.534	166.14	163.704	127.336	203.411	171.702	148.157	130.592	122.155	122.508	192.14	167.438	146.709	134.947	92.998	127.445	153.995	117.841	106.878	123.254	117.573	128.55	114.222	105.3	157.516	146.918	121.586	151.166	107.049	117.251	153.644	113.883	134.306	176.577	126.611
37	133.287	122.118	142.251	166.757	194.876	137.475	125.625	125.6	169.846	166.19	167.323	127.65	205.463	145.904	152.091	128.599	116.394	125.639	190.52	159.561	147.458	127.752	109.38	126.277	150.955	118.3	98.1069	124.572	115.646	128.921	116.627	105.606	149.17	144.93	111.229	160.39	104.456	117.501	157.454	112.163	135.278	177.226	125.229
38	145.91	121.632	162.664	165.008	154.62	149.865	123.141	124.054	187.008	170.524	166.787	128.881	194.127	123.537	165.964	129.654	122.108	127.635	188.047	158.703	155.605	140.895	116.395	130.95	147.864	119.579	100.724	117.191	115.69	130.135	118.148	104.531	157.252	153.689	118.327	162.438	105.746	116.697	156.499	128.184	133.299	169.999	124.516
39	148.878	122.546	145.652	177.841	180.019	147.885	125.256	124.421	184.573	169.905	169.969	124.553	189.257	181.237	159.383	117.412	119.15	124.288	186.987	153.367	154.472	133.415	100.639	124.944	125.377	116.869	100.419	121.694	134.291	129.703	113.412	106.493	147.892	143.515	136.853	157.766	108.727	113.69	157	130.98	135.966	164.001	129.483
40	145.56	120.049	146.875	165.258	159.236	130.814	126.277	121.48	179.402	186.03	165.649	129.661	198.592	109.705	156.333	132.661	117.831	123.503	189.12	156.024	139.151	136.025	106.447	128.13	136.931	117.144	105.164	119.625	127.375	127.11	113.388	105.403	136.084	151.327	116.212	145.33	104.555	122.782	152.041	131.892	138.056	167.173	124.062
41	135.889	120.272	154.362	168.087	197.324	143.615	123.379	122.204	181.472	178.797	163.222	120.968	182.601	144.533	161.444	131.37	115.639	120.736	189.869	161.45	132.346	129.664	111.838	134.116	136.591	112.85	104.874	120.913	132.003	124.907	114.811	107.488	115.834	149.154	123.353	161.952	106.765	119.884	151.986	130.39	134.382	174.709	126.33
42	128.698	123.173	150.724	170.893	199.204	140.2	125.355	123.231	176.406	161.459	165.32	130.032	201.509	137.709	148.649	130.064	114.573	124.883	185.108	159.135	153.042	128.657	112.359	130.168	121.993	113.311	102.714	121.208	124.426	127.603	117.044	109.144	124.423	165.128	120.383	160.79	107.604	117.048	143.717	116.483	134.912	166.69	126.74
43	134.588	121.041	160.478	170.812	180.321	141.656	124.365	126.227	181.479	167.973	160.905	121.044	191.22	130.672	149.669	118.543	111.076	118.055	193.483	163.188	152.445	124.508	93.5642	136.797	132.576	114.808	99.489	123.001	118.411	124.064	111.13	104.419	145.492	151.182	119.558	161.769	107.004	126.811	153.653	123.495	124.999	165.62	128.425
44	143.156	124.193	156.719	160.442	171.019	141.805	121.355	128.15	172.091	163.54	160.659	123.953	191.973	154.244	160.489	116.399	111.749	117.198	189.379	159.925	147.347	127.516	115.899	125.906	128.636	114.007	107.671	125.818	123.156	128.159	116.332	105.108	153.058	183.391	124.323	162.405	106.294	121.685	157.156	119.778	130.446	161.501	130.735
45	142.259	122.391	153.147	168.442	168.604	153.851	125.841	123.389	176.112	171.627	150.621	124.128	192.54	132.975	155.146	110.449	113.721	126.083	185.655	158.081	139.509	126.975	108.719	144.317	134.719	111.092	104.134	109.136	124.09	123.179	117.78	101.656	123.366	162.528	99.4674	159.958	105.13	125.459	159.174	120.827	125.382	170.769	127.669
46	137.816	121.19	154.06	176.087	196.728	144.24	123.308	125.02	171.481	156.963	150.055	124.689	202.861	161.145	154.044	126.522	113.591	125.25	181.003	158.272	162.321	131.562	81.9309	132.412	120.226	117.135	116.017	112.338	122.09	126.636	112.161	104.6	122.505	157.635	111.084	151.083	108.952	125.265	166.729	130.638	136.051	163.186	123.544
47	130.925	121.922	169.693	165.955	170.469	140.452	120.842	128.297	178.841	170.512	158.7	123.995	203.22	140.013	160.951	118.931	114.951	130.46	184.514	161.293	151.192	134.763	116.629	134.929	125.516	110.636	116.106	116.358	136.281	127.11	116.381	102.053	129.008	146.891	118.805	161.334	108.065	121.985	169.48	132.504	131.766	171.616	125.553
48	127.663	123.019	148.164	160.315	184.644	135.276	120.153	121.163	177.599	171.503	161.463	126.729	197.792	142.812	164.063	124.139	116.434	122.689	184.324	146.987	151.148	139.036	97.7927	130.451	119.917	115.334	124.203	113.796	129.755	125.319	112.087	103.954	140.52	153.868	107.782	159.75	110.507	121.558	156.906	128.816	135.145	169.69	131.923
49	127.07	126.955	165.844	176.034	193.936	135.852	123.879	124.302	185.282	150.56	155.052	126.724	199.028	140.771	169.042	111.593	104.254	128.891	187.436	159.073	145.221	131.873	121.043	126.426	109.465	118.056	124.076	124.495	127.346	127.706	117.166	101.713	153.968	163.855	129.248	170.222	110.01	128.202	157.758	125.478	139.395	166.274	126.956
50	130.422	123.195	152.543	171.433	175.072	134.036	120.837	124.31	183.829	176.568	160.85	123.088	203.359	130.856	150.934	109.86	112.154	122.74	184.001	150.082	147.54	132.892	109.7	133.39	118.601	114.82	119.634	116.153	120.499	126.657	114.026	101.083	148.001	165.037	106.275	157.912	111.939	124.443	152.05	121.95	137.807	165.37	126.136
51	134.201	121.73	167.059	168.14	192.781	151.037	125.85	123.781	194.255	167.379	158.86	118.116	213.051	152.125	171.51	116.701	114.34	112.672	186.451	165.969	152.719	137.522	101.396	126.22	121.808	115.208	121.075	125.215	121.725	125.031	116.627	104.088	143.933	177.821	127.51	164.121	111.552	119.298	166.895	113.684	134.172	158.445	127.885
52	129.931	120.64	150.847	169.278	179.111	152.774	121.382	125.134	198.423	168.828	162.43	121.551	202.891	152.387	159.571	118.387	115.334	128.253	185.678	161.417	153.925	132.266	117.777	134.79	114.074	114.471	115.167	103.122	119.988	122.499	114.001	102.814	145.078	164.892	126.54	165.815	114.349	119.823	159.059	129.618	133.114	165.344	129.828
53	130.446	124.27	162.215	170.672	178.296	135.638	123.344	122.666	200.836	167.664	142.263	119.635	204.591	140.411	145.424	115.087	124.882	120.265	185.943	164.438	157.178	135.907	131.12	121.552	115.904	114.474	102.968	117.187	129.332	121.882	113.167	104.347	163.973	163.753	127.061	165.108	111.943	114.407	145.381	122.766	135.413	165.597	124.905
54	124.638	121.956	179.292	168.517	162.405	140.116	123.109	123.259	188.867	193.671	155.453	124.559	197.22	126.229	156.71	119.521	117.024	121.148	193.08	167.247	138.059	141.572	104.582	125.314	135.047	110.626	106.234	116.936	122.411	121.594	114.688	105.558	163.485	155.206	131.363	164.889	111.526	118.165	159.858	124.37	134.287	163.176	121.989
55	137	123.155	163.495	168.988	193.819	131.079	122.507	123.674	186.818	179.38	153.044	122.646	208.436	168.844	158.369	121.109	117.438	116.81	194.181	149.885	142.639	129.939	102.689	128.943	119.901	115.368	120.383	119.367	125.039	124.105	113.437	100.511	150.471	150.494	114.662	168.193	111.156	122.243	150.553	122.504	131.601	160.597	125.639
56	123.931	119.145	166.594	163.69	180.239	152.051	122.318	122.114	189.898	187.553	152.47	116.998	199.497	159.094	153.662	127.064	113.756	125.888	186.895	156.259	151.672	137.643	98.4224	135.068	118.608	114.157	118.437	116.471	122.134	119.721	112.234	105.003	140.566	151.578	124.251	170.872	111.859	118.882	153.168	125.55	132.069	156.751	119.16
57	125.37	119.082	169.865	162.365	201.791	154.668	121.989	123.645	197.49	173.522	151.055	119.597	197.476	140.324	147.76	122.924	114.947	123.685	191.621	151.096	152.469	138.964	108.934	143.813	109.883	114.837	117.334	119.717	125.74	120.4	111.744	103.541	143.306	142.75	103.335	165.214	112.849	121.832	152.377	123.364	130.134	162.562	120.629
58	130.318	121.464	170.02	161.796	152.46	146.321	125.458	123.403	185.892	155.167	157.206	119.119	200.369	149.762	158.579	125.715	113.393	121.16	189.137	145.238	158.922	142.226	101.42	142.274	122.16	115.296	116.446	123.077	125.229	123.261	112.872	106.837	156.141	150.864	120.963	165.767	109.817	120.553	156.394	123.247	127.822	160.397	125.963
59	122.562	120.51	141.167	172.735	180.381	141.299	124.482	124.572	190.361	163.849	154.261	125.62	206.365	156.148	157.428	124.225	117.793	112.397	182.514	156.54	150.327	137.977	81.1684	133.946	119.191	111.239	110.121	112.336	126.893	120.277	116.013	106.039	135.702	149.483	139.59	167.678	113.914	116.299	152.584	131.382	135.139	164.539	122.702
60	125.066	125.568	169.702	166.989	194.246	144.002	121.611	129.445	176.069	150.684	157.734	124.99	210.544	156.745	159.141	132.659	115.077	130.42	186.376	139.167	145.905	139.602	99.3819	115.859	120.897	114.531	112.104	117.262	126.514	112.641	112.504	107.709	146.918	167.541	115.531	179.218	112.698	114.385	148.853	121.585	132.762	151.745	124.905
61	124.686	123.377	145.269	163.301	174.073	136.328	121.616	128.352	188.221	144.541	152.185	117.328	194.5	152.134	157.099	123.365	115.029	124.873	183.545	154.157	152.821	144.006	107.896	133.344	124.563	118.166	115.778	120.769	129.711	107.249	116.627	107.11	144.316	163.247	104.088	157.984	110.446	114.177	151.066	126.236	133.87	157.21	124.43
62	121.767	125.088	168.315	150.584	183.336	130.781	127.658	125.785	182.679	149.78	157.302	118.881	191.542	160.076	154.268	119.595	108.307	129.093	186.768	148.871	147.536	137.867	129.856	126.333	109.876	121.277	114.205	116.217	109.987	114.946	111.719	106.664	149.239	149.138	129.234	167.026	108.727	111.644	154.799	115.812	131.219	168.998	128.381
63	120.31	125.263	178.925	170.992	203.291	127.667	124.522	125.768	191.968	148.418	155.733	119.456	201.694	173.723	161.176	125.216	115.99	123.715	194.458	145.737	163.057	142.587	90.2878	122.957	119.877	111.218	113.433	109.518	124.733	113.403	113.363	106.449	143.071	149.218	106.898	167.851	110.752	110.959	155.149	120.579	135.009	151.447	120.413
64	120.721	123.672	166.88	154.819	171.111	132.294	121.233	126.897	187.681	157.545	173.781	119.397	176.358	166.199	154.816	116.415	113.508	127.427	179.764	155.345	154.212	146.436	105.337	134.388	116.837	112.418	111.053	128.631	128.725	114.329	111.645	106.524	163.508	149.764	127.887	166.19	112.985	113.711	158.588	129.35	134.561	150.157	127.885
65	133.475	121.901	161.791	158.63	167.773	142.029	118.957	125.08	175.824	145.049	176.005	120.669	180.543	168.416	153.798	115.001	116.36	117.988	198.418	144.644	163.865	139.844	101.654	142.351	119.744	114.341	114.557	117.681	123.998	114.393	112.431	108.839	163.362	146.955	109.303	170.446	113.507	115.097	153.21	120.035	139.013	154.636	128.554
66	129.621	122.481	149.436	153.03	158.416	132.589	120.275	124.585	166.605	155.688	174.633	122.265	184.962	131.391	158.553	109.335	110.686	121.579	191.587	146.965	149.794	135.294	99.1774	129.417	116.245	116.786	115.051	117.301	119.88	112.668	111.719	112.611	161.873	159.804	112.924	165.265	112.61	109.353	158.429	122.499	135.192	155.822	133.586
67	128.904	123.004	167.671	170.69	169.005	138.588	115.335	126.403	174.189	161.273	154.815	114.055	179.02	131.488	156.766	111.235	109.951	128.699	194.21	151.191	161.337	144.277	108.607	127.147	100.094	114.583	110.854	109.574	121.764	114.72	110.198	105.968	173.595	145.84	127.611	166.042	112.485	108.606	154.93	119.947	137.457	157.514	129.634
68	128.203	124.696	162.394	165.613	178.406	127.312	116.779	122.012	178.23	155.081	163.358	111.784	173.1	164.43	148.85	114.775	117.179	120.856	190.999	155.76	156.98	139.45	106.963	124.892	109.159	115.629	108.162	117.079	120.347	113.238	111.891	107.597	158.924	158.555	120.137	169.388	114.372	110.62	155.355	122.061	138.603	162.993	128.641
69	130.768	126.05	168.462	160.053	190.272	136.044	121.994	123.429	182.468	169.98	166.152	113.991	180.216	133.14	170.678	109.529	114.331	123.213	186.745	146.612	151.906	135.467	123.262	134.217	122.09	121.71	116.319	127.131	123.399	114.246	114.001	106.594	136.95	135.201	106.261	161.679	111.901	112.046	152.589	119.889	134.866	159.761	134.45
70	117.039	121.555	151.703	165.915	176.987	133.492	119.375	122.713	183.114	156.939	161.193	105.88	188.444	152.212	149.519	122.227	108.816	128.811	190.757	144.767	151.863	139.201	123.575	122.262	109.642	116.131	113.131	118.537	120.537	118.692	111.449	107.334	155.756	138.782	119.138	161.303	111.872	107.582	152.554	122.032	134.062	158.994	127.561
71									180.7	147.638	167.288									137.905	131.507
Figure 6c	WT		PS19 scr
fEPSP slope	shScr	shBSN	shScr	shBSN
N1	125	119	131	162
N2	172	116	105	159
N3	120	115	117	131
N4	130	183	106	134
N5	181	180	103	131
N6	154	149	111	165
N7	164	153	112	175
N8	130	123	109	132
N9	161	149	105	145
N10	161	155	104	168
N11	133		102	138
Figure 6d	WT		PS19 scr
PPR	shScr	shBSN	shScr	shBSN
N1	2.37086	2.39957	1.34818	2.9955
N2	2.14336	1.99055	1.43572	2.97501
N3	1.9681	1.99995	1.46935	1.91896
N4	2.64806	2.77793	1.61866	1.8338
N5	1.96079	2.10277	1.3859	1.98794
N6	2.17852	2.72127	1.34301	2.84556
N7	2.40865	1.65005	1.4566	1.91333
N8	2.1403	2.12058	1.25583	1.94268
N9	2.33395	1.87291	1.38683	1.80695
N10	2.04071	2.00754	1.51597	1.78091
N11	1.86884			1.93649
