# Supplementary material for: Bassoon contributes to tau-seed propagation and neurotoxicity
Source: Nat Neurosci. 2022 Nov 7;25(12):1597–607. doi: 10.1038/s41593-022-01191-6 (PMC9708566; doi:10.1038/s41593-022-01191-6)
Supplement: Source Data Fig. 7 — Statistical source data. [file 41593_2022_1191_MOESM16_ESM.xlsx]

## Sheet: Source data Figure 7
Figure 7a	WT		PS19 scr
2-Paw	shScr	shBSN	shScr	shBSN
N1	61.5	115.1	36.4	103.5
N2	82.1	89	41.9	83.1
N3	61.85	116	96.2	70.75
N4	105.6	84.35	84.25	97.7
N5	96.5	95.7	69.95	93.6
N6	108.1	117.5	104.25	80.45
N7	105.95	108.85	101	78.1
N8	109.1	118.35	20	113.45
N9	128.85	116	19.35	130.35
N10	115.1	96.95	68.6	93.1
N11	85.35	121.35	66.35	75.2
N12	59.2	104.25	62	78.75
N13	82.4	90.25	74.35	69.45
N14	84.75	100.6	90	89
N15	85.35	112.85	62.95	72.75
N16	81.25	113.1	70.1	93.1
N17	120.6	74.75	71.6
N18	143.85	111.45	56.75
N19	119.6	112.35	64.95
N20	137.35	116.5	60.6
N21		89.85	57.45
N22		85.2
Figure 7b	WT		PS19 scr
4-Paw	shScr	shBSN	shScr	shBSN
N1	100.5	140.1	113.25	143.85
N2	118.35	109.35	123.7	159
N3	103.5	151.2	141.85	130
N4	147.2	180.45	107.7	141
N5	132.35	170.85	120.6	146.35
N6	153.85	147.2	120.45	181.35
N7	205.1	153.35	163.5	129
N8	160.7	221.25	20	146.2
N9	225.5	180.5	20	161.6
N10	219.5	166.2	113.5	137
N11	132.35	189.7	100	169.1
N12	96.7	200.1	114.1	143.6
N13	181.1	154.7	127.85	159.6
N14	151.25	144.75	118.35	116.5
N15	186.5	149.5	129.5	127.45
N16	102.45	167.75	120.6	107.75
N17	174.7	132	133.85
N18	207.25	172.75	136.75
N19	166.85	149	115.95
N20	188.5	239.85	140.35
N21		179.7	157
N22		196.85
Figure 7c	WT		PS19 scr
Temperature	shScr	shBSN	shScr	shBSN
N1	36.2	115.1	36.4	35.5
N2	38	89	36.6	33.7
N3	37	116	35.3	36.6
N4	35.6	84.35	36.2	36.7
N5	36.5	95.7	34.5	35.3
N6	37	117.5	35.2	36.2
N7	35	108.85	37.1	36.3
N8	35.1	118.35	36.8	35.9
N9	35.8	116	35.6	34
N10	37.1	96.95	36.6	34.2
N11	37.3	121.35	36.5	37.8
N12	37.7	104.25	36.5	38.2
N13	36.1	90.25	35.9	38
N14	36.2	100.6	36.5	35.7
N15	37.1	112.85	35.9	36.3
N16	37.1	113.1	36.6	37.1
N17	36.3	74.75	36.5
N18	37.1	111.45	36
N19	37.2	112.35	36.1
N20	36.6	116.5	35.6
N21		89.85	35.7
N22		85.2	35.7
Figure 7d	WT		PS19 scr
Frailty	shScr	shBSN	shScr	shBSN
N1	1	1	1	1
N2	3	0.5	2	0
N3	2	0	0.5	0.5
N4	0.5	0	1	0.5
N5	0.5	0.5	2.5	0
N6	0	1.5	2	0
N7	1.5	0	2	2
N8	0.5	0.5	4.5	2
N9	0.5	0.5	4.5	2.5
N10	0.5	0.5	2.5	1.5
N11	1.5	1	3.5	0
N12	2	1	3	1
N13	1	1	3	0.5
N14	1.5	0	3	0
N15	1.5	0.5	3	0.5
N16	1	0	2.5	0
N17	0	0.5	1.5
N18	0	0	1
N19	0	2	1.5
N20	0	1.5	2
N21		2.5	0
N22		2.5
Figure 7f	PS19
MC1 %area	shScr	shBSN
N1	42.66	7.07
N2	30.67	29.76
N3	49.05	21.29
N4	41.21	21.85
N5	51.22	14.27
N6	35.8	13.56
N7	28.62	10.75
N8	58.14	16.39
Figure 7h	PS19
PHF1	shScr	shBSN
N1	1.73901	0.144737
N2	1.32636	0.572214
N3	1.09622	0.30593
N4	1.5622	0.129093
N5	0.61692	0.570424
N6	1.04795	0.0936828
N7	0.857023	0.547367
N8	1.8435	0.8158
Figure 7i	PS19
pTau-Thr231	shScr	shBSN
N1	2.03104	0.148722
N2	0.832466	0.0320889
N3	1.05905	0.433629
N4	2.29776	0.656466
N5	0.922185	0.296649
N6	0.678174	0.350931
N7	0.204924	0.649546
N8	0.281099	0.582475
Figure 7j	PS19
hTau (µg/ml)	shScr	shBSN
N1	4.3	8
N2	5	7.3
N3	3.9	6.3
N4	5.6	3.5
N5	4.6	6.2
N6	10.9	6.5
N7	5.5	11.3
N8	7.5	6.6
