# Supplementary material for: Bassoon contributes to tau-seed propagation and neurotoxicity
Source: Nat Neurosci. 2022 Nov 7;25(12):1597–607. doi: 10.1038/s41593-022-01191-6 (PMC9708566; doi:10.1038/s41593-022-01191-6)
Supplement: Source Data Extended Data Fig. 1 — Statistical source data. [file 41593_2022_1191_MOESM17_ESM.xlsx]

## Sheet: Source data Ext.Data Fig1
Extended Data Figure 1b
Gnd [M]	F9			Lysate
0	4.99817	6.65386	4.66854	97.3568	100.494	102.274
3	6.85024	11.5161	9.96647	95.6135	99.9061	104.912
