# Supplementary material for: Bassoon contributes to tau-seed propagation and neurotoxicity
Source: Nat Neurosci. 2022 Nov 7;25(12):1597–607. doi: 10.1038/s41593-022-01191-6 (PMC9708566; doi:10.1038/s41593-022-01191-6)
Supplement: Source Data Extended Data Fig. 2 — Statistical source data. [file 41593_2022_1191_MOESM18_ESM.xlsx]

## Sheet: Source data Ext.Data Fig2
Extended Data Figure 2b	WT			PS19
3 months old	0.046	0.03	0.045	0.062	0.059	0.114
6 months old	0.085	0.049	0.045	0.252	0.235	0.211
9 months old	0.046	0.12	0.049	0.365	0.445	0.279
Extended Data Figure 2d	N1	N2	N3
PS19	54.1	48.9	51.8
