# Supplementary material for: Bassoon contributes to tau-seed propagation and neurotoxicity
Source: Nat Neurosci. 2022 Nov 7;25(12):1597–607. doi: 10.1038/s41593-022-01191-6 (PMC9708566; doi:10.1038/s41593-022-01191-6)
Supplement: Source Data Extended Data Fig. 4 — Statistical source data. [file 41593_2022_1191_MOESM20_ESM.xlsx]

## Sheet: Source data Ext.Data Fig4
Extended Data Figure 4a	TauWT	TauP301S
N1	20.0588	24.3854
N2	29.9106	26.838
N3	30.0006	28.5588
Extended Data Figure 4c	TauWT	TauP301S
N1	111.363	9296.47
N2	16.5796	10888.2
N3	5.7638	8681.44
Extended Data Figure 4e	BSN-C	BSN-N
N1	20.658	25.3655
N2	20.4783	19.3575
N3	17.3837	22.4055
Extended Data Figure 4k	HMW MC1
	TauP301L	TauP301L/BSNWT	TauP301L/BSNmut
N1	1.49221	4.4562	7.78483
N2	2.69064	7.46069	9.5272
N3	1.99811	8.50728	13.477
	117 kDa MC1
N1	2.29033	9.30822	12.2352
N2	2.32062	9.06868	12.28
N3	2.05291	8.27932	11.3485
Extended Data Figure 4m
[Gnd] [M]	TauP301L			TauP301L/BSNWT			TauP301L/BSNmut
0	100	100	100	100	100	100	100	100	100
1	31.9	40.9	28.3	97.5	137	90.4	160.9	114.8	103.1
2	47.4	30.4	41	67.6	90.6	57.9	96.6	137.6	126.5
3	22.4	25.4	29	13.5	46.4	27.6	29.8	128.6	61.3
