# Supplementary material for: Bassoon contributes to tau-seed propagation and neurotoxicity
Source: Nat Neurosci. 2022 Nov 7;25(12):1597–607. doi: 10.1038/s41593-022-01191-6 (PMC9708566; doi:10.1038/s41593-022-01191-6)
Supplement: Source Data Extended Data Fig. 5 — Statistical source data. [file 41593_2022_1191_MOESM22_ESM.xlsx]

## Sheet: Source data Ext.Data Fig5
Extended Data Figure 5a	shRNA- scramble	shRNA- BSN
N1	10.0695	1.37787
N2	11.4389	2.80248
N3	10.7213	7.20662
N4	11.1043	3.58957
N5	15.8354	4.14376
N6	13.2048	4.56837
N7	10.5052	1.81355
N8	8.87462	5.23816
	BSN		Syn-1
Extended Data Figure 5d	shRNA- scramble	shRNA- BSN	shRNA- scramble	shRNA- BSN
N1	60	10	65	64
N2	54	13	47	39
N3	46	14	57	58
N4	76	12	64	48
N5	47	9	57	48
N6	65	10	48	57
N7	48	15	49	45
N8	37	17	38	44
