# Supplementary material for: Bassoon contributes to tau-seed propagation and neurotoxicity
Source: Nat Neurosci. 2022 Nov 7;25(12):1597–607. doi: 10.1038/s41593-022-01191-6 (PMC9708566; doi:10.1038/s41593-022-01191-6)
Supplement: Source Data Extended Data Fig. 6 — Statistical source data. [file 41593_2022_1191_MOESM24_ESM.xlsx]

## Sheet: Source data Ext.Data Fig6
Extended Data Figure 6b	PS19
Protein levels	shRNA- scramble	shRNA- BSN
N1	15.9256	2.40511
N2	13.295	3.82972
N3	10.5954	1.0749
N4	8.9648	4.49951
N5	11.1103	2.52838
N6	11.5139	2.71633
N7	16.3934	3.50513
N8	13.6855	3.94222
Extended Data Figure 6c	PS19 males		PS19 females
MC1 %area	shRNA- scramble	shRNA- BSN	shRNA- scramble	shRNA- BSN
N1	65.47	9.3	50.62	28.44
N2	18.22	8.3	41.96	18.08
N3	24.9	8.8	38.6	22.66
N4	35.74	13.39	37.03	32.98
Extended Data Figure 6d	Males				Females
IBA1 %area	WT shRNA- scramble	WT shRNA- BSN	PS19 shRNA- scramble	PS19 shRNA- BSN	WT shRNA- scramble	WT shRNA- BSN	PS19 shRNA- scramble	PS19 shRNA- BSN
N1	1.13245	0.998219	1.49785	0.27897	0.785408	0.188841	3.13734	1.98712
N2	0.910532	1.16174	3.96567	0.622318	0.901288	0.849785	2.12446	0.824034
N3	0.957017	1.54924	2.53219	0.905579	0.55794	0.935622	0.939914	1.84549
N4	1.55365	0.133047	2.44635	0.811159	0.824034	0.669528	3.897	0.23176
Extended Data Figure 6e	Males				Females
GFAP %area	WT shRNA- scramble	WT shRNA- BSN	PS19 shRNA- scramble	PS19 shRNA- BSN	WT shRNA- scramble	WT shRNA- BSN	PS19 shRNA- scramble	PS19 shRNA- BSN
N1	1.03021	0.826611	2.48927	2.56223	0.145923	1	3.66094	0.695279
N2	0.722023	0.856835	5.1073	1.80258	0.381974	0.944206	4.21459	1.43348
N3	1.14777	1.28614	6.87554	3.34335	0.334764	0.193133	1.94421	2.11159
N4	0.223176	0.618026	4.45064	0.600858	0.291845	0.180258	4.28326	1.44206
Extended Data Figure 6f	PS19 males		PS19 females
PHF1 levels	shRNA- scramble	shRNA- BSN	shRNA- scramble	shRNA- BSN
N1	0.580242	0.0179329	0.500479	0.142058
N2	0.444756	0.00517483	0.581578	0.230296
N3	0.307371	0.00460043	0.355916	0.151921
N4	0.245423	0.158876	0.22087	0.186531
Extended Data Figure 6g	PS19 males		PS19 females
pTau-Thr231 levels	shRNA- scramble	shRNA- BSN	shRNA- scramble	shRNA- BSN
N1	0.433362	0.169305	0.149076	0.23061
N2	0.547802	0.0526839	0.43957	0.183645
N3	0.348106	0.168832	0.191195	0.199626
N4	0.183106	0.173245	0.259691	0.227574
Extended Data Figure 6f	PS19 males		PS19 females
hTau ELISA	shRNA- scramble	shRNA- BSN	shRNA- scramble	shRNA- BSN
N1	13.6	11.7	3.3	4.7
N2	3.9	9.7	3.5	5.4
N3	4	9.5	5.4	6.9
N4	3.2	4.4	6	7
Extended Data Figure 6f	PS19 males		PS19 females
FRET density	shRNA- scramble	shRNA- BSN	shRNA- scramble	shRNA- BSN
N1	552.538	227.373	451.543	206.994
N2	415.122	210.998	413.976	279.286
N3	488.885	179.47	333.537	307.962
N4	397.441	215.373	355.624	211.07
