# Supplementary material for: Bassoon contributes to tau-seed propagation and neurotoxicity
Source: Nat Neurosci. 2022 Nov 7;25(12):1597–607. doi: 10.1038/s41593-022-01191-6 (PMC9708566; doi:10.1038/s41593-022-01191-6)
Supplement: Source Data Extended Data Fig. 7 — Statistical source data. [file 41593_2022_1191_MOESM25_ESM.xlsx]

## Sheet: Source data Ext.Data Fig7
Extended Data Figure 7b	PS19
time (s)	scr			shBSN
0	100	100	100	100	100	100
10	79.47	75.33	62.67	66.48	59.65	42.29
45	47.9	48.88	45.94	24.54	29.86	24.59
