# Supplementary material for: Bassoon contributes to tau-seed propagation and neurotoxicity
Source: Nat Neurosci. 2022 Nov 7;25(12):1597–607. doi: 10.1038/s41593-022-01191-6 (PMC9708566; doi:10.1038/s41593-022-01191-6)
Supplement: Source Data Extended Data Fig. 8 — Statistical source data. [file 41593_2022_1191_MOESM26_ESM.xlsx]

## Sheet: Source data Ext.Data Fig8
Extended Data Figure 8e	Males				Females
Colocalization	WT shRNA- scramble	WT shRNA- BSN	PS19 shRNA- scramble	PS19 shRNA- BSN	WT shRNA- scramble	WT shRNA- BSN	PS19 shRNA- scramble	PS19 shRNA- BSN
N1	0.943133	0.929462	0.593296	0.86296	0.91433	0.73212	0.465833	0.682642
N2	0.931933	0.904765	0.524023	0.840595	0.889944	0.95551	0.709225	0.868907
N3	0.982853	0.842021	0.715542	0.842615	0.892749	0.901665	0.725948	0.808084
N4	0.87178	0.91815	0.839643	0.876356	0.859651	0.859127	0.557584	0.677643
Extended Data Figure 8c	PS19
Colocalization	shRNA- scramble	shRNA- BSN
N1	0.527678	0.45999
N2	0.516246	0.49044
N3	0.638716	0.44734
N4	0.467678	0.501612
N5	0.564498	0.469528
N6	0.498108	0.471122
N7	0.480198	0.539164
N8	0.639316	0.456466
