# Supplementary material for: Bassoon contributes to tau-seed propagation and neurotoxicity
Source: Nat Neurosci. 2022 Nov 7;25(12):1597–607. doi: 10.1038/s41593-022-01191-6 (PMC9708566; doi:10.1038/s41593-022-01191-6)
Supplement: Source Data Extended Data Fig. 9 — Statistical source data. [file 41593_2022_1191_MOESM27_ESM.xlsx]

## Sheet: Source data Ext.Data Fig9
Extended Data Figure 9a	Males				Females
fEPSP slope	WT shRNA- scramble	WT shRNA- BSN	PS19 shRNA- scramble	PS19 shRNA- BSN	WT shRNA- scramble	WT shRNA- BSN	PS19 shRNA- scramble	PS19 shRNA- BSN
N1	125	119	131	162	130	180	109	175
N2	172	116	105	159	161	149	105	132
N3	120	115	117	131	161	153	104	145
N4	130	183	106	134	133	123	102	168
N5	181		103	131		149		138
N6	154		111	165		155
N7	164		112
Extended Data Figure 9b	Males				Females
PPR	WT shRNA- scramble	WT shRNA- BSN	PS19 shRNA- scramble	PS19 shRNA- BSN	WT shRNA- scramble	WT shRNA- BSN	PS19 shRNA- scramble	PS19 shRNA- BSN
N1	2.37086	2.39957	1.34818	2.9955	2.17852	2.72127	1.34301	2.84556
N2	2.14336	1.99055	1.43572	2.97501	2.40865	1.65005	1.4566	1.91333
N3	1.9681	1.99995	1.46935	1.91896	2.1403	2.12058	1.25583	1.94268
N4	2.64806	2.77793	1.61866	1.8338	2.33395	1.87291	1.38683	1.80695
N5	1.96079	2.10277	1.3859	1.98794	2.04071	2.00754	1.51597	1.78091
N6					1.86884			1.93649
Extended Data Figure 9c	Males				Females
2-paw grip strength	WT shRNA- scramble	WT shRNA- BSN	PS19 shRNA- scramble	PS19 shRNA- BSN	WT shRNA- scramble	WT shRNA- BSN	PS19 shRNA- scramble	PS19 shRNA- BSN
N1	61.5	115.1	36.4	103.5	85.35	100.6	68.6	130.35
N2	82.1	89	41.9	83.1	59.2	112.85	66.35	93.1
N3	61.85	116	96.2	70.75	82.4	113.1	62	75.2
N4	105.6	84.35	84.25	97.7	84.75	74.75	74.35	78.75
N5	96.5	95.7	69.95	93.6	85.35	111.45	90	69.45
N6	108.1	117.5	104.25	80.45	81.25	112.35	62.95	89
N7	105.95	108.85	101	78.1	120.6	116.5	70.1	72.75
N8	109.1	118.35	20	113.45	143.85	89.85	71.6	93.1
N9	128.85	116	19.35		119.6	85.2	56.75
N10	115.1	96.95			137.35		64.95
N11		121.35					60.6
N12		104.25					57.45
N13		90.25
Extended Data Figure 9d	Males				Females
4-paw grip strength	WT shRNA- scramble	WT shRNA- BSN	PS19 shRNA- scramble	PS19 shRNA- BSN	WT shRNA- scramble	WT shRNA- BSN	PS19 shRNA- scramble	PS19 shRNA- BSN
N1	100.5	140.1	113.25	143.85	132.35	144.75	113.5	161.6
N2	118.35	109.35	123.7	159	96.7	149.5	100	137
N3	103.5	151.2	141.85	130	181.1	167.75	114.1	169.1
N4	147.2	180.45	107.7	141	151.25	132	127.85	143.6
N5	132.35	170.85	120.6	146.35	186.5	172.75	118.35	159.6
N6	153.85	147.2	120.45	181.35	102.45	149	129.5	116.5
N7	205.1	153.35	163.5	129	174.7	239.85	120.6	127.45
N8	160.7	221.25	20	146.2	207.25	179.7	133.85	107.75
N9	225.5	180.5	20		166.85	196.85	136.75
N10	219.5	166.2			188.5		115.95
N11		189.7					140.35
N12		200.1					157
N13		154.7
Extended Data Figure 9e	Males				Females
Temperature	WT shRNA- scramble	WT shRNA- BSN	PS19 shRNA- scramble	PS19 shRNA- BSN	WT shRNA- scramble	WT shRNA- BSN	PS19 shRNA- scramble	PS19 shRNA- BSN
N1	36.2	36.4	33.7	35.5	37.3	36.5	36.1	34
N2	38	36.6	33.1	33.7	37.7	35.9	35.1	34.2
N3	37	35.3	32.8	36.6	36.1	36.6	35.4	37.8
N4	35.6	36.2	31.8	36.7	36.2	36.5	34.1	38.2
N5	36.5	34.5	33.2	35.3	37.1	36	34.3	38
N6	37	35.2	34	36.2	37.1	36.1	35.6	35.7
N7	35	37.1	35.6	36.3	36.3	35.6	34.6	36.3
N8	35.1	36.8	31.9	35.9	37.1	35.7	34.4	37.1
N9	35.8	35.6	33		37.2	35.7	35.5
N10	37.1	36.6			36.6		35.7
N11		36.5					35.2
N12		36.5					33.5
N13		35.9
Extended Data Figure 9f	Males				Females
Frailty score	WT shRNA- scramble	WT shRNA- BSN	PS19 shRNA- scramble	PS19 shRNA- BSN	WT shRNA- scramble	WT shRNA- BSN	PS19 shRNA- scramble	PS19 shRNA- BSN
N1	1	1	1	1	1.5	0	2.5	2.5
N2	3	0.5	2	0	2	0.5	3.5	1.5
N3	2	0	0.5	0.5	1	0	3	0
N4	0.5	0	1	0.5	1.5	0.5	3	1
N5	0.5	0.5	2.5	0	1.5	0	3	0.5
N6	0	1.5	2	0	1	2	3	0
N7	1.5	0	2	2	0	1.5	2.5	0.5
N8	0.5	0.5	4.5	2	0	2.5	1.5	0
N9	0.5	0.5	4.5		0	2.5	1
N10	0.5	0.5			0		1.5
N11		1					2
N12		1					0
N13		1
Extended Data Figure 9g	PS19 males		PS19 females
MC1 levels	shRNA- scramble	shRNA- BSN	shRNA- scramble	shRNA- BSN
N1	42.66	7.07	51.22	14.27
N2	30.67	29.76	35.8	13.56
N3	49.05	21.29	28.62	10.75
N4	41.21	21.85	58.14	16.39
Extended Data Figure 9h	PS19 males		PS19 females
PHF1 levels	shRNA- scramble	shRNA- BSN	shRNA- scramble	shRNA- BSN
N1	1.73901	0.144737	0.61692	0.570424
N2	1.32636	0.572214	1.04795	0.0936828
N3	1.09622	0.30593	0.857023	0.547367
N4	1.5622	0.129093	1.8435	0.8158
Extended Data Figure 9i	PS19 males		PS19 females
pTau-Thr231 levels	shRNA- scramble	shRNA- BSN	shRNA- scramble	shRNA- BSN
N1	2.03104	0.148722	0.922185	0.296649
N2	0.832466	0.0320889	0.678174	0.350931
N3	1.05905	0.433629	0.204924	0.649546
N4	2.29776	0.656466	0.281099	0.582475
Extended Data Figure 9j	PS19 males		PS19 females
hTau ELISA	shRNA- scramble	shRNA- BSN	shRNA- scramble	shRNA- BSN
N1	4.3	8	4.6	6.2
N2	5	7.3	10.9	6.5
N3	3.9	6.3	5.5	11.3
N4	5.6	3.5	7.5	6.6
