# Supplementary material for: Bassoon contributes to tau-seed propagation and neurotoxicity
Source: Nat Neurosci. 2022 Nov 7;25(12):1597–607. doi: 10.1038/s41593-022-01191-6 (PMC9708566; doi:10.1038/s41593-022-01191-6)
Supplement: Source Data Extended Data Fig. 10 — Statistical source data. [file 41593_2022_1191_MOESM28_ESM.xlsx]

## Sheet: Source data Ext.Data Fig10
Extended Data Figure 10b
Hippocampus volume	WT shScr	WT shBSN	PS19 shScr	PS19 shBSN
N1	0.0643254	0.0559479	0.0513439	0.0518
N2	0.054	0.0646629	0.0512377	0.0572936
N3	0.0566	0.0633392	0.0526723	0.0568395
N4	0.0615785	0.0569134	0.0531515	0.0528945
N5	0.0598713		0.0534132	0.0585374
N6	0.0594293		0.0552111	0.056275
N7	0.0589023		0.0543107	0.0551635
N8			0.054534
Extended Data Figure 10c
Ventricle [residual]	WT shScr	WT shBSN	PS19 shScr	PS19 shBSN
N1	-0.91149	-0.05703	3.7802	0.32449
N2	-0.97017	-1.18687	3.91547	0.43882
N3	0.73927	-2.61902	0.66506	1.97089
N4	-2.73012	-2.9473	0.40018	-1.10001
N5	-2.7006		0.81695	-0.98001
N6	-1.94184		-0.28471	-2.23775
N7	1.6487		2.98548	-0.12474
N8			3.10614
